# Supplementary material for: The Rickettsia Endosymbiont of Ixodes pacificus Contains All the Genes of De Novo Folate Biosynthesis
Source: PLoS One. 2015 Dec 9;10(12):e0144552. doi: 10.1371/journal.pone.0144552 (PMC4674097; doi:10.1371/journal.pone.0144552)
Supplement: S1 File — (JAVA) [file pone.0144552.s001.java]

import java.io.BufferedReader;
import java.io.BufferedWriter;
import java.io.FileNotFoundException;
import java.io.FileReader;
import java.io.FileWriter;
import java.io.IOException;


public class SequeneceSearch {

	public SequeneceSearch(String callFile, String sequenceFile, String outputFile) throws IOException {
		// TODO Auto-generated constructor stub
		callFileReader = new FileReader(callFile);
		sequenceFileReader = new FileReader(sequenceFile);
		outputWriter = new FileWriter(outputFile);
		sequenceFileBuffer = new BufferedReader(sequenceFileReader);
		outputBuffer = new BufferedWriter(outputWriter);
		
		this.callFile = callFile;
	}
	
	public void run() {
		String sequenceLine;
		boolean keepSequence = false;
		boolean sequenceStart = true;
		StringBuffer creatingString = new StringBuffer();
		
		try {
			sequenceLine = sequenceFileBuffer.readLine();
		} catch (IOException e) {
			// TODO Auto-generated catch block
			return;
		}
		
		while(sequenceLine != null) {
			//System.out.println(sequenceLine);
			if( sequenceLine.contains(">") ) {
				//System.out.println(sequenceLine);
				sequenceStart = true;
				keepSequence = false;
				if (creatingString.length() > 0) {
					try {
						outputBuffer.write(creatingString.toString(), 0, creatingString.toString().length());
						outputBuffer.newLine();
						outputBuffer.flush();
						creatingString = new StringBuffer();
					} catch (IOException e) {
						// TODO Auto-generated catch block
						e.printStackTrace();
					}
				}
		//		try {
		//			System.in.read();
		//		} catch (IOException e) {
		//			// TODO Auto-generated catch block
		//			e.printStackTrace();
		//		}
			}
			
			if ( sequenceStart ) {
				
				
				int beginOfNum = sequenceLine.lastIndexOf("|");
				int endOfNum = sequenceLine.indexOf(" ");
				//System.out.println(beginOfNum);
				//System.out.println(endOfNum);
				//System.out.println(sequenceLine);
				String sequenceNum = sequenceLine.substring(beginOfNum + 1, endOfNum);
				//Integer seqNum = new Integer(sequenceNum);
				System.out.println("Sequence Line is: " + sequenceLine);
				//try {
				//	System.in.read();
				//} catch (IOException e) {
				//	// TODO Auto-generated catch block
				//	e.printStackTrace();
				//}
				try {
					callFileReader = new FileReader(callFile);
				} catch (FileNotFoundException e1) {
					// TODO Auto-generated catch block
					e1.printStackTrace();
				}
				callFileBuffer = new BufferedReader(callFileReader);
				
				try {
					String callNumAsString = callFileBuffer.readLine();
					
					while(callNumAsString != null) {
						if(sequenceLine.contains(callNumAsString)) {
							keepSequence = true;
							callNumAsString=null;
						} else {
							callNumAsString = callFileBuffer.readLine();
							sequenceStart = false;
						}
				
					}
					/*
					while(callNumAsString != null) {
					
						Integer callNumber = new Integer(callNumAsString);
				//		System.out.println("Call Number is : " + callNumber.intValue());
				//		try {
				//			System.in.read();
				//		} catch (IOException e) {
				//			// TODO Auto-generated catch block
				//			e.printStackTrace();
				//		}
						if (callNumber.intValue() == seqNum.intValue()) {
							keepSequence = true;
							callNumAsString = null;
						} else {
							callNumAsString = callFileBuffer.readLine();
							sequenceStart = false;
						}
						
					}
					*/
				} catch (IOException e) {
					// TODO Auto-generated catch block
					System.out.println("Error");
					return;
				}
			}		
			
			if(keepSequence && sequenceStart) {
				sequenceStart = false;
			} else if(keepSequence && !sequenceLine.contains(">")) {
				//System.out.println("Adding to string: " + sequenceLine);
				creatingString.append(sequenceLine);
				//try {
				//	System.in.read();
				//} catch (IOException e) {
				//	// TODO Auto-generated catch block
				//	e.printStackTrace();
				//}
			}
				
			try {
				//System.out.println("line is: " + sequenceLine);
				sequenceLine = sequenceFileBuffer.readLine();
			//	try {
			//		System.in.read();
			//	} catch (IOException e) {
			//		// TODO Auto-generated catch block
			//		e.printStackTrace();
			//	}
			//	System.out.println("new line is: " + sequenceLine);
			} catch (IOException e) {
				// TODO Auto-generated catch block
				e.printStackTrace();
			}
		}	
		
		if (creatingString.length() > 0) {
			try {
				outputBuffer.write(creatingString.toString(), 0, creatingString.toString().length());
				outputBuffer.newLine();
				outputBuffer.flush();
				creatingString = new StringBuffer();
			} catch (IOException e) {
				// TODO Auto-generated catch block
				e.printStackTrace();
			}
		}
			
	}
	
	private FileReader callFileReader;
	private FileReader sequenceFileReader;
	private BufferedReader callFileBuffer;
	private BufferedReader sequenceFileBuffer;

	private String outputFile;
	private FileWriter outputWriter;
	private BufferedWriter outputBuffer;
	
	private String callFile;
}
