# Supplementary material for: The Rickettsia Endosymbiont of Ixodes pacificus Contains All the Genes of De Novo Folate Biosynthesis
Source: PLoS One. 2015 Dec 9;10(12):e0144552. doi: 10.1371/journal.pone.0144552 (PMC4674097; doi:10.1371/journal.pone.0144552)
Supplement: S2 File — (JAVA) [file pone.0144552.s002.java]

import java.io.DataOutputStream;
import java.io.FileNotFoundException;
import java.io.IOException;
import java.util.*;
import java.applet.*;
import java.awt.*;
import java.io.*;
import java.net.*;

public class nucleotideReader {

        //Object Constructor
        public nucleotideReader(String inputFileName, 
                                                        String outputProteinFile,
                                                        String outputPercentFile,
                                                        String outputSequenceFile) {
                // TODO Auto-generated constructor stub
                this.inputFileName = inputFileName;
                this.outputPercentFile = outputPercentFile;
                this.outputProteinFile = outputProteinFile;
                this.outputSequenceFile = outputSequenceFile;
                try{
                        myLineReader = new LineReader(inputFileName);
                } catch (FileNotFoundException e) {
                        System.out.println("File " + inputFileName + " does not exist\n");
                        e.printStackTrace();
                }
                try{
                	//myOutputFile = new FileWriter("outputOfProgram.html");
                	proteinFile = new FileWriter(outputProteinFile);
                	percentFile = new FileWriter(outputPercentFile);
                	sequenceFile = new FileWriter(outputSequenceFile);
                } catch (Exception e) {
                	System.out.println("Couldn't Create Output File");
                }
                myArrayList = new ArrayList<Character>();
        }

        
        /*
         * Below we will create the methods for this class/object
         * The first three methods are called "accessors"
         * They allow someone using this class to access the data
         * that this class stores.
         * Each of the following accessors is publicly available
         * and returns a string.
         */
        
        public String getInputFileName() {
                return inputFileName;
        }
        
        public String getOutputProteinFile(){
                return outputProteinFile;
        }
        
        public String getOutputPercentFile(){
                return outputPercentFile;
        }
        
        /***************************************
         * This method, called find protein,
         * takes a line from the output HTML
         * which contains the protein name, but
         * also contains many garbage characters
         * that contain the URL linking that exists
         * on the main webpage.
         * What we do is attempt to find the first point
         * where the protein name is actually written -
         * that being ref|Y etc or gb| etc - we are assuming
         * that first aspect only has 2 or three characters with
         * a | after it.
         * So, we search for the end of an HTML tag, being a >
         * and then look for a | to show that the HTML is done.
         * What we do is take a substring by eliminating the first
         * character one at a time and replacing it.
         * Admittedly this is inefficient but in the interest of getting
         * it to work we don't really care.
         * After we find the find that aspect, we copy the information
         * into the resulting Protein string.
         * We then look for the next part which is actually the protein name.
         * That is the information at the end of the result string
         * that follows the tag of "Gene Info"
         * So we trim the result string until we find Gene Info - 
         * which we know the location of based on the built in "index of" function.
         * @param results
         * @return
         */
        
        private String findProtein(String results){
        	String protein = "";
            //System.out.println(results);
        	while(!( (results.charAt(0) == '>') && 
        			((results.charAt(3) == '|') || (results.charAt(4) == '|'))) ){
        		results = results.substring(1);
        	}
        	results = results.substring(1);
        	while(results.charAt(0) != '<'){
        		protein = protein + results.charAt(0);
        		results = results.substring(1);
        	}
        	int i = 0;
        	int location = results.indexOf("Gene info");
        	while(i <= location){
        		results = results.substring(1);
        		i = i + 1;
        	}
        	int j = 0;
        	while(j < 2) {
        		if (results.charAt(0) == '>')
        			j = j + 1;
        		
        		results = results.substring(1);
        	}
        	protein = protein + results;
        	return protein;
        }
        
        /***********************************************
         * This works very similarly to the find Protein function
         * However, its quite simple, because there isn't all the
         * HTML syntax to go through.  All we need to 
         * Is eliminate the Identity = at the beginning,
         * and stop copying after the , from the first results. 
         *
         * @param results
         * @return
         */
        
        private String findPercent(String results){
        	String percent = "";
        	while(results.charAt(0) != '=') {
        		results = results.substring(1);
        	}
        	results = results.substring(2);
        	while(results.charAt(0) != ',') {
        		percent = percent + results.charAt(0);
        		results = results.substring(1);
        	}
        	
        	return percent;
        }
        /*
         * The Run method below here will be doing the actual work
         * of reading the files, talking to the website
         * the reading from the website, and finally, finishing by 
         * writing to the two output files.
         * Doesn't return anything, or take any inputs.
         */
        
        private BufferedReader sendRequestForData(String RID, HttpURLConnection connection, HttpURLConnection getConnection) {
        	//SET UP THE RESULTS REQUEST
        	String getOutputData = "";
        	try{
        	getOutputData = getOutputData + "CMD=" + URLEncoder.encode("Get", "UTF-8");
        	getOutputData = getOutputData + "&RID=" + URLEncoder.encode(RID, "UTF-8");
        	getOutputData = getOutputData + "&ALIGNMENTS=" + URLEncoder.encode("500", "UTF-8");
        	getOutputData = getOutputData + "&ALIGNMENT_VIEW=" + URLEncoder.encode("Pairwise", "UTF-8");
        	getOutputData = getOutputData + "&DESCRIPTIONS=" + URLEncoder.encode("500", "UTF-8");
        	//getOutputData = getOutputData + "&ENTREZ_LINKS_NEW_WINDOW=" + URLEncoder.encode("empty", "UTF-8");
        	//getOutputData = getOutputData + "&FORMAT_TYPE=" + URLEncoder.encode("Text", "UTF-8");
        	//COULD MAKE THAT HTML
        	
    		//OUTPUT THE REQUEST FOR RESULTS
        	DataOutputStream getOutputToPage = new DataOutputStream(getConnection.getOutputStream());
        	System.out.println(getOutputData);
        	getOutputToPage.writeBytes(getOutputData);
        	getOutputToPage.flush();
        	getOutputToPage.close();
    		
 		//CREATE A READER TO GET RESULTS FROM THE WEBPAGE
    		BufferedReader inputFromPage = new BufferedReader(new InputStreamReader(getConnection.getInputStream()));
        	return inputFromPage;
        	}catch (Exception e){
            	System.out.println("exception");
        		return null;
    		}
        }
        
        public void run(){
                int count = 1;
                myArrayList = myLineReader.readLine();
               
                if(myArrayList == null){
                        return;
                }
                
                do{
               
                
                	//Below is the Code for Accessing the Website with the given Nucleotide Line.
                	try {
                		URL url = new URL("http://www.ncbi.nlm.nih.gov/BLAST/Blast.cgi");
                		StringBuffer sequence = new StringBuffer();
                		//String sequence = myArrayList.toString();
                		for (int j = 0; j < myArrayList.size(); j++) {
                			sequence.append(myArrayList.get(j).toString());
                		}
                		System.out.println(sequence.toString());
                		HttpURLConnection connection = (HttpURLConnection)url.openConnection();
                		connection.setDoOutput(true);
                		connection.setDoInput(true);
                		connection.setRequestMethod("POST");
                		connection.setUseCaches(false);
                		connection.setRequestProperty("Content-Type", "application/x-www-form-urlencoded");

                		DataOutputStream outputToPage = new DataOutputStream(connection.getOutputStream());

                		String outputData = "";
                
                		//ENCODING DATA FOR SUBMISSION
                		outputData = outputData + "CMD="/*URLEncoder.encode("CMD=", "UTF-8")*/ + URLEncoder.encode("Put", "UTF-8");
                		outputData = outputData + "&QUERY="/*URLEncoder.encode("&QUERY=", "UTF-8")*/ + URLEncoder.encode(sequence.toString(), "UTF-8");
                		//This line may not be necessary - line below that is.
                		//outputData = outputData + URLEncoder.encode("&db=", "UTF-8")*/ + URLEncoder.encode("nucleotide", "UTF-8");
                		outputData = outputData + "&QUERY_FROM="/*URLEncoder.encode("&QUERY_FROM=", "UTF-8")*/ + URLEncoder.encode("0", "UTF-8");
                		outputData = outputData + "&QUERY_TO="/*URLEncoder.encode("&QUERY_TO=", "UTF-8")*/ + URLEncoder.encode("0", "UTF-8");
                		//May need a better way to show "empty"
                		outputData = outputData + "&QUERY_FILE="/*URLEncoder.encode("&QUERY_FILE=", "UTF-8")*/ + URLEncoder.encode("", "UTF-8");
                		outputData = outputData + "&GENETIC_CODE="/*URLEncoder.encode("&GENETIC_CODE=", "UTF-8")*/ + URLEncoder.encode("1", "UTF-8");
                		//outputData = outputData + URLEncoder.encode("&JOB_TITLE=", "UTF-8") + URLEncoder.encode("", "UTF-8");
                		//May not be necessary
                		//outputData = outputData + URLEncoder.encode("&DBTYPE=", "UTF-8") + URLEncoder.encode("hc", "UTF-8");
                		//Default is nr... dunno what else is reasonable here - may need new ones each time?
                		outputData = outputData + "&DATABASE="/*URLEncoder.encode("&DATABASE=", "UTF-8")*/ + URLEncoder.encode("nr"/*"Test/gpipe/9606/allcontig_and_rna"*/, "UTF-8");
                		//outputData = outputData + URLEncoder.encode("&EQ_TEXT=", "UTF-8") + URLEncoder.encode("empty", "UTF-8");
                		outputData = outputData + "&AUTO_FORMAT="/*URLEncoder.encode("&AUTO_FORMAT=", "UTF-8")*/ + URLEncoder.encode("off", "UTF-8");
                		outputData = outputData + "&COMPOSITION_BASED_STATISTICS="/*URLEncoder.encode("&COMPOSITION_BASED_STATISTICS=", "UTF-8")*/ + URLEncoder.encode("no", "UTF-8");
                		//May Not Need
                		outputData = outputData + "&ENDPOINTS="/*URLEncoder.encode("&ENDPOINTS=", "UTF-8")*/ + URLEncoder.encode("no", "UTF-8");
                		//outputData = outputData + "&ENTREZ_QUERY="/*URLEncoder.encode("&ENTREZ_QUERY=", "UTF-8")*/ + URLEncoder.encode("empty", "UTF-8");
                		outputData = outputData + "&EXPECT="/*URLEncoder.encode("&EXPECT=", "UTF-8")*/ + URLEncoder.encode("10", "UTF-8");
                		outputData = outputData + "&GAPCOSTS="/*URLEncoder.encode("&GAPCOSTS=", "UTF-8")*/ + URLEncoder.encode("11 1", "UTF-8");
                		outputData = outputData + "&HITLIST_SIZE="/*URLEncoder.encode("&HITLIST_SIZE=", "UTF-8")*/ + URLEncoder.encode("500", "UTF-8");
                		outputData = outputData + "&LAYOUT="/*URLEncoder.encode("&LAYOUT=", "UTF-8")*/ + URLEncoder.encode("OneWindow", "UTF-8");
                		outputData = outputData + "&LCASE_MASK="/*URLEncoder.encode("&LCASE_MASK=", "UTF-8")*/ + URLEncoder.encode("no", "UTF-8");
                		//could change to BLOSUM80
                		outputData = outputData + "&MATRIX_NAME="/*URLEncoder.encode("&MATRIX_NAME=", "UTF-8")*/ + URLEncoder.encode("BLOSUM62", "UTF-8");
                		outputData = outputData + "&FILTER="/*URLEncoder.encode("&FILTER=", "UTF-8")*/ + URLEncoder.encode("L", "UTF-8");
                		outputData = outputData + "&WORDSIZE="/*URLEncoder.encode("&WORDSIZE=", "UTF-8")*/ + URLEncoder.encode("3", "UTF-8");
                		outputData = outputData + "&PROGRAM="/*URLEncoder.encode("&PROGRAM=", "UTF-8")*/ + URLEncoder.encode("blastx", "UTF-8");
                		outputData = outputData + "&QUERY_BELIEVE_DEFLINE="/*URLEncoder.encode("&QUERY_BELIEVE_DEFLINE=", "UTF-8")*/ + URLEncoder.encode("no", "UTF-8");
                		//ignore?
                		outputData = outputData + "&SEARCHSP_EFF"/*URLEncoder.encode("&SEARCHSP_EFF=", "UTF-8")*/ + URLEncoder.encode("0", "UTF-8");
                		outputData = outputData + "&SERVICE="/*URLEncoder.encode("&SERVICE=", "UTF-8")*/ + URLEncoder.encode("plain", "UTF-8");
                		//outputData = outputData + URLEncoder.encode("&THRESHOLD=", "UTF-8") + URLEncoder.encode("???", "UTF-8");
                		outputData = outputData + "&UNGAPPED_ALIGNMENT="/*URLEncoder.encode("&UNGAPPED_ALIGNMENT=", "UTF-8")*/ + URLEncoder.encode("no", "UTF-8");

                		System.out.println(outputData);

                		//WRITE THE INFORMATION TO THE WEBPAGE
                		outputToPage.writeBytes(outputData);
                		outputToPage.flush();
                		outputToPage.close();
            
                		//CREATE A READER TO GET RESULTS FROM THE WEBPAGE
                		BufferedReader inputFromPage = new BufferedReader(new InputStreamReader(connection.getInputStream()));
           
                		String line;
                		String RID = ""; // STRING THAT WILL CONTAIN ID
                		String RTOE = ""; //STRING THAT WILL CONTAIN RETURN TIME OF ENTRY
                		//Reading Output From Database
                		while((line = inputFromPage.readLine()) != null) {
                			if(line.contains("RID = ")){
                				RID = line;
                				RID = RID.substring(10);
                				System.out.println(RID);
                			} else if (line.contains("RTOE = ")) {
                				RTOE = line;
                				RTOE = RTOE.substring(11);
                				System.out.println(RTOE);
                			}
                		}//End of this inner while
                		inputFromPage.close();
                		URL getUrl = new URL("http://www.ncbi.nlm.nih.gov/BLAST/Blast.cgi");
                		HttpURLConnection getConnection = (HttpURLConnection)getUrl.openConnection();
                		getConnection.setDoOutput(true);
                		getConnection.setDoInput(true);
                		getConnection.setRequestMethod("GET");
                		getConnection.setUseCaches(false);
                		getConnection.setRequestProperty("Content-Type", "application/x-www-form-urlencoded");
                    	
                		
                		
           //END OF PUT - NOW MUST USE GET TO FIND RESULTS
                		//FIRST WE WILL WAIT TWICE AS LONG TO MAKE SURE RESULTS ARE READY
                	long theCurrentTime = System.currentTimeMillis();
                	Long returnTimeAsLong = new Long(RTOE);
                	//Better than the Thread.sleep idea
                	while(System.currentTimeMillis() <= theCurrentTime + (returnTimeAsLong.longValue()*1000)) {
                		//Do Nothing
                	}
                		
                	//SNED REQUEST HERE    
                	
                	//READ THE RESULTS
                	BufferedReader getInputFromPage;
                	getInputFromPage = sendRequestForData(RID, connection, getConnection);
                	int i = 0;
                	String getLine;
            		String finalOutput = "";
            		String bufferedProtein = "";
            		boolean atSection = false;
            		boolean ignore = false;
            		boolean beganProtein = false;
            		boolean beganPercent = false;
            		boolean shouldIBreak = false;
        
            		while((getLine = getInputFromPage.readLine()) != null) {
            			if (getLine.contains("Status=READY")) {
            					shouldIBreak = true;
            			} else if(getLine.contains("Status=WAITING")) {
            				System.out.println("Got Waiting");
            				theCurrentTime = System.currentTimeMillis();
            				while(System.currentTimeMillis() <= theCurrentTime + (returnTimeAsLong.longValue()*500)) {
                        		//Do Nothing
                        	}
            				getInputFromPage.close();
            				getConnection = (HttpURLConnection)getUrl.openConnection();
                    		getConnection.setDoOutput(true);
                    		getConnection.setDoInput(true);
                    		getConnection.setRequestMethod("GET");
                    		getConnection.setUseCaches(false);
                    		getConnection.setRequestProperty("Content-Type", "application/x-www-form-urlencoded");            				
            				getInputFromPage = sendRequestForData(RID, connection, getConnection);
            				
            			}
            			if(shouldIBreak)
            				break;
            		}
            		System.out.println("The Break Worked");
            		
            			
                	//Reading Output From Database
            		while((getLine = getInputFromPage.readLine()) != null) {
            			//System.out.println(getLine);
            			if(getLine.contains("<!--/#descriptions-->")){
            				atSection = true;
            			}
            			
            			if(atSection && getLine.contains("[") && (!beganProtein)) {
            				beganProtein = true;
            				bufferedProtein = findProtein(getLine);
            				if(getLine.endsWith("]")){
            					
            					proteinFile.write(/*count + ") " + */bufferedProtein + "\r\n");
            					proteinFile.flush();
            					ignore = true;
            				}
            			}
            			
            			if(atSection && (i == 1) &&  (!ignore) ) {
            				bufferedProtein = bufferedProtein + getLine;
            				proteinFile.write(/*count + ") " + */bufferedProtein + "\r\n");
            				proteinFile.flush();
            				ignore = true;
            			}
            			//WRITE THE PROTEIN NAME TO THE FILE ABOVE HERE
            			
            			//BELOW - WE WRITE THE IDENTITY RESULTS
            			if(atSection && getLine.contains("Identities") && (!beganPercent)) {
            				beganPercent = true;
            				percentFile.write(/*count + ") " + */findPercent(getLine) + "\r\n");
            				percentFile.flush();
            			}
            			if(beganProtein) {
            				i = 1;
            			}
            			//THIS WAS FOR TESTING PURPOSES< WOULD SAVE THE ENTIRE HTML >
            			//finalOutput = getLine + "\r\n";
            			//myOutputFile.write(finalOutput);
            			//myOutputFile.flush();
            		}//End of this inner while
                	//END OF RESULTS
                	getInputFromPage.close();
                	//myOutputFile.write(finalOutput);
                	//myOutputFile.flush();
                	//myOutputFile.close();
                	sequenceFile.write("Sequence number " + count + " successfully written\r\n");
                	sequenceFile.flush();
                	} catch(IOException e) {
                		e.printStackTrace();
                		}

                	System.out.println("Finished sequence number " + count);
                	count = count + 1;
                	myArrayList = myLineReader.readLine();
         //END of a Sequence       
                } while(myArrayList != null);
                //IF DONE WITH ALL SEQUENCES
                
                try {
                        myLineReader.close();
                        proteinFile.close();
                        percentFile.close();
                        sequenceFile.close();
                } catch (IOException e) {
                        // TODO Auto-generated catch block
                        e.printStackTrace();
                }
        }

        //Object Data
        private String inputFileName; 
        private String outputProteinFile;
        private String outputPercentFile;
        private String outputSequenceFile;
        private LineReader myLineReader;
        private ArrayList<Character> myArrayList;
        private FileWriter myOutputFile;
        private FileWriter proteinFile;
        private FileWriter percentFile;
        private FileWriter sequenceFile;
}
