# Supplementary material for: The Rickettsia Endosymbiont of Ixodes pacificus Contains All the Genes of De Novo Folate Biosynthesis
Source: PLoS One. 2015 Dec 9;10(12):e0144552. doi: 10.1371/journal.pone.0144552 (PMC4674097; doi:10.1371/journal.pone.0144552)
Supplement: S1 Table — Column 1 and 2 are call numbers. Column 3 is the GenBank accession numbers of homologous proteins. Column 4 is the names of the homologous proteins. Column 5 is the names of the bacterial species. Column 6 and 7 are the percentage identity to top BLASTX results. Column 8 is the AT% for the DNA. Column 9 is the sequences obtained by the MUMmer alignment. (XLS) [file pone.0144552.s003.xls]

## Sheet: Symbiont_Seq_Is_4.csv
CALL#1	CALL#2	REF	NAME OF PROTEIN	SPECIES	IDENTITY FRACTION	IDENTITY%	AT%	SEQUENCE
/Users/barbour/Desktop/MUMmer3.18/seq/fasta.ixodes_scapularis.001	1011050242	CAD45256.1	ADP/ATP carrier protein	Rickettsia rickettsii	78/86	0.9	0.697789	TTTTCCTGCGGACCATTTTTTGCTAAGAGCGAGCATTTCTTATTACCTTTATTTTCTCATCCCCCCGTTACAAATGAAATCCTTTTAAAGTCTTTTATTATGGTTTTTTTAATATCCGGATTAATTTGTCTAGCTCTTCATAAATTTATTGATAAATCAGTCGTAGAAGCTGACAAAAATATTAAATTTAAAAATCAAAGAACGGATATATTAAAATTAAGCTTGGTCGATAGTGCAAAAGTAATATTGACTTCTAGATATCTCGGTTTTATTTAATCTTCATGTAATGTCTTATTCTATGATTATTAGCCTAAAATAAGGATTATTAGATGACAAAAGTAAAACATCTCTATCCTGCTACATATGTTGTTCTATCCTTATCACGGTCAATCGAATCAT…
/Users/barbour/Desktop/MUMmer3.18/seq/fasta.ixodes_scapularis.001	1011051691	ZP_01348072.1	hypothetical protein RcanM_01001065	Rickettsia canadensis str. McKiel	33/42	0.78	0.616541	AGATGAGAAGAGGAGCACTATAATGAAGTGAACGTCGAGCGACTGACATAAGAGTGTGATAGCAGCTTCGGAGAGGAAGACTGCACAGCTACGCATTGCCTGCTTTATATGTCGCATTAATAGTTATGCTACTTGCTTATTATATATCGTCTACCATCCTGCCGTTATCTCATATAAACTTACCATCACGGCAAGCTTTATAAAGAAAATTATATATCAAGTATGATTGAAGACACACTTTTACGCAGTAGCGATTGATTTCACTGTTTAAGAGATAAGAATTCAACACGGTATATTATGATTTGTTTTTAAATTTGATATTCGCTACGCCGAGAAGCCTCTTTTTCTGTGCGGTCTTCGTATGTCAACAATATGTGAGCAGACGCTTCCATAAGTGT
/Users/barbour/Desktop/MUMmer3.18/seq/fasta.ixodes_scapularis.001	1033770774	YP_247316.1	Gene info Parvulin-like peptidyl-prolyl isomerase	Rickettsia felis URRWXCal2	173/185	0.93	0.692737	ATCCGAGGTTCCGCGGTAATCTACTATATTGTCAGTCATAGCTTTAGGAACATAGAAACTTCCGTTAAAAGTACCGACAAAAATATTTTTTAGAGCTTTTTCTTTTAAGTTTAATAAATATTTTTCTTCATCCATATAAGAATTTCTAAAGTAAGTTTTAAAAATTTTTATATCGAAAACACCTTGCTCATTTTTAAAAACCGGTGATTCTTTAACTAAAATTTTAACTGTATCATCACTTAGATCTAAGTCATAATAGCTAACTAGATAATCTAAGACATTATCATAAACAAGCCTTTTTAGGATTCGGTTATCAATATTTAACTGTGCTATTTCTTCATCGGATAAACTTGTTCCCGTTTGCTTACTTATAGCATTAATTTCTAAAGATTTTGCTCT…
/Users/barbour/Desktop/MUMmer3.18/seq/fasta.ixodes_scapularis.001	1033771521	NP_360516.1	Gene info translocase	Rickettsia conorii str. Malish 7	93/103	0.9	0.680062	AAGATCGCTCGTAGACGATCGCACACATAAGCTAAGTCATAAAATATATTAACAGATGCGAAGCAGACTATCTGAGAATAGTTATTTATTACAATAACTTTCAAAAGAAATGTAGTAAAAAGAAGGCATTCAATAAAAAATTTATGTCATTTAAATAAAATTATAACATTTGATAATTTTATAAAATATACCTATATTTTTAAGTACTAAAATACTAAAAGTATCATAAGGACTTTATTGCTTTATATTTTAAAAAAACTTTTCGGTACTGCTAATGATCGTAATGTTAAAAAACTATTTTCCGAAATTACAAAAATTAACTCGCTTGAGCCTGCTATACAAAAATTAGCAGACGAGGAGTTAAAGATTAAAACTGTAGAGTTTAAAGAAAAGCTTAAA…
/Users/barbour/Desktop/MUMmer3.18/seq/fasta.ixodes_scapularis.001	1033772201	ZP_00142142.1	DNA mismatch repair protein MutS	Rickettsia sibirica 246	133/165	0.8	0.610558	ACGCAATGCACTGAATAGTTCAAATGAAGGGGGTATAATAAACTGAACAGAGTACAGAGAGAGAGAGAAAGTAGCACAATTACATGATTTAATTAATAACGTGAAGAGAGGACATATTGAAAAGCTGAAAGAGCAATATCGCAAAGAAACGGGAATAGACAGTTTAAAAATATCCCATAATAATGTTATAGGGCTTTTTATCGATATAACTGCTAAAAATATCAATAAAATTACCGATTCCAAATTTATTCACCGTCAAACCACAGTTAATAATGTCCGTTACACTACTGCCGAATTACAAAAGCTTGAAAGCGACTTAGTCAATGCCATAACCTTAGTATTAAGTTTGGAAAAAGAATTATATGCGGATATTTGTAGCCAAGAAATTGAAAAAGCTTC…
/Users/barbour/Desktop/MUMmer3.18/seq/fasta.ixodes_scapularis.001	1033772243	ZP_00154220.2	COG0760: Parvulin-like peptidyl-prolyl isomerase	Rickettsia rickettsii	91/158	0.57	0.61326	CGAGGCATGTCAGATCCACATAATCTACTATATTGTCAGGCATAGCTTTAGGAACATAGAAACTTTCTATAAAAGTACCGACAAAAATATTTTTTAGAGCTTTTTCTTTGAAGTTTAATAAATATTTTTCTTCATCCATAGAAAAATTGCTAAAGAAAGATTTAAAAATTTTTATATCGAAAACACCTTGGGCATTTTGAAAGGCTGGTGATTCTTTAACTAAGATTTTAACTGGATCTGCGCTTGAATCCAGGCCTCCATAAATATCCAGATTATCAAAGACATCATAAACCACTTCCCTTGATGGCAGTCCCGTATCAAGATTTAACAGAGCAGTCTGTCTGTCGCCCTTCCCTGCTGCGAGTTTGGCCCGCGGGAATGAGAAGCTAAGGGCGAATT…
/Users/barbour/Desktop/MUMmer3.18/seq/fasta.ixodes_scapularis.001	1033772837	YP_247006.1	Gene info Histidine kinase sensor protein	Rickettsia felis URRWXCal2	172/193	0.89	0.64749	GGCTCCGGGGGTTCCACGGGATATCTTTTTCTCATACCGATGCCGGTATCTATAACTTTTACGATAGTAGTTTTGCTAACTCATCTTTTTCAAGTGCAATAGCATTACTTCCTCCAGAATTTGTAAATTTCACGGCATTTGATAAAAGATTTAAGAATACTTGTTTTAGCCTTTTTGGATCAGCCTTTATAACCACATGCTCTTTCGGTAATCTACTAATTAAAGCCACTTCGGCTTGATCGGCACGAGGCTTAACAAGTATCAGCGAAGAACTAATTAATTTATTTAAATCAAGATCTATACTATCTACTTTTAATTTATCGGCAGAAGCTTTAGAAAGATCTAAAATATCATTAATCATACTAAGCAAATGTTTACCGGCATCATTTATATCTTTAA…
/Users/barbour/Desktop/MUMmer3.18/seq/fasta.ixodes_scapularis.001	1033773211	YP_247147.1	Gene info Amino acid ABC transporter substrate binding protein	Rickettsia felis URRWXCal2	128/139	0.92	0.640832	ACGTGCGTGCGGTCGCTCTAGAGGACCCACTGAATAGATTGCCTCATTAATTTCATTAAGTAGGCGGTTGAGGGGGGTGAGACATACCTATAGCAAAATCGGATGAAACCCTTTTCTAAAGTACTGCTTTCTAAATTTGAATTATTTTCTTTTAATTTTTTGCCTTGAAATTCCTCAGAAATAATAGCATCTATGACTCTGGCTTTTAATTCTTCAACTAACATTAAATGATTTGCTAAAGAATGAACTTTAATATTCATCGTCTGTGATAGATCTTGTGCTTTTTTTTCTAAAACACTACCGAGCTGTACTCCTACTATTTTATTCTCTAGATCTTTGCTATTTTGTATATTGTCGCCTGTTCTATATATTATAGCAAATCTTGCAGTAGCGTAATTA…
/Users/barbour/Desktop/MUMmer3.18/seq/fasta.ixodes_scapularis.001	1033776843	NP_360145.1	Gene info hypothetical protein RC0508	Rickettsia conorii str. Malish 7	38/49	0.77	0.692149	TGCAGTCGCTCTAGAGGACCACGGACTTGGCATAACTATTTTCTAATTACTTTAGACCAATCAGATGTTAATATCACTATCTTAATTGCCTATGCTACCTTTGTAGGATTTTTATTATCAAACTTTTTTTCGGAAGCACAAGCACTATTAATAGTATTATGTTCTTTTTCTATAGCCTTAAATTGATTATTAATAGCTTCTAATTCTGCAACGAGTTTCGATCTTTCTTCTCTAGTAATATTAGAATTAGCTTTTTTTCTTCAAGCCCCTTTTTCCTATCTTCTAGTTCTTTCTGTTTTTGCTTTAATTCTTCTATACGTTTTGCATGATTATCTATTTTTTCTTCTGTAATCTTTGTTTGCTGCTCGGAAGATTCCTTTACTTGTCTGCTTTGAACTT…
/Users/barbour/Desktop/MUMmer3.18/seq/fasta.ixodes_scapularis.001	1074677187	YP_247140.1	Gene info Multidrug resistance protein B	Rickettsia felis URRWXCal2	80/80	1	0.692521	TACGGCTGAGATTATCGTACTGTTGCCCCTACTTTAGGACCTACACTCGGTGGATATATTACGGAGATTTTATCATGGCATTTTATGTTTTTATTAAACTTCATACCCGGTATTTTCGTATGCACGGTAGTTTTTTATATGGGGATTTTGATAAACCAAATTATAAATTACTGAAAAATTTTGATTTTCTCGGTATATTATTAATTGCTTTAACGCTCGGCTTATTACAGTATGTTTTAGAAGAAGGAAACAAAAAAGGTTGGCTTGAGGATAATTTAATATTATTCTTAAGTATTGCAGTAGCTTTAGGTTTTATTTTATTAATCATTAGAGAACTAACCTTTATTAATCCAATTTTAGACTTAAAAAACATTTCTTTATAAAGACTTTACTTTTGGT…
		ZP_00153259.1	COG1863: Multisubunit Na+/H+ antiporter, MnhE subunit	Rickettsia rickettsii	50/55	0.9
/Users/barbour/Desktop/MUMmer3.18/seq/fasta.ixodes_scapularis.001	1074677804	NP_360047.1	Gene info tRNA (5-methylaminomethyl-2-thiouridylate)-methyltransferase	Rickettsia conorii str. Malish 7	309/321	0.96	0.5996	TATTAAGGGGTGTAGTGAGTCGGCGGTTGCCGCATGCTGCATGAACAGGGACATAATGTTATAGGTATTACCTTGCAGCTATATGATCACGGTATGGCAGTAGGGAAAAAAAATGCCTGTTGTGCCGGTCAGGATATTTACGATGCTAAAATGGTAGCAAATAAGCTAGGTATTCCCCATTACGTACTTGGTTATGAGAGCAAATTTAAAGAGTCGGTAATAGATAATTTCGTCGATAGCTATTTACAAGGTGAAACACCGCTTCCATGCGTGCAATGTAATAAATCGGTAAAATTTAGGGATCTAATTAAAACGGCTAGAGAACTTGGGGCAGATAAGCTTGCTACCGGTCATTACGTACGAAAAATAAACGGTGATAATGGAGCGGAATTACATACA…
/Users/barbour/Desktop/MUMmer3.18/seq/fasta.ixodes_scapularis.001	1074685996	YP_247150.1	Gene info Integral membrane protein	Rickettsia felis URRWXCal2	81/95	0.85	0.689531	GTAAGCTTTAATGTACTTTTAATCATACTGACTATGACTATTCTTTCTATAACTTCTCATGTTTCTTGATATAAATTCATTGCTAAAGCAATTTCATTATATCTTCCCTTCACCTGAAGGCGAGGGATTTCTTATCCCCGAAGGGGGACATTAAGATTTCTTATTCCTTCAAGTTTTCTGTAATCTGCGTTATATCGGCTATCATCTAATCCAACCTGTAGTTCAATTGCATCTTCCATAACTAAATGCTGTAAAAGAGGTGCATCGATTATTTTCCTTAGTTCTTTGTTTTTATCTCCTGGAAACGAGTTTTTTATTATTGTTGTAACTTTATCTAAATCCTTAGTGTTTAAATCGGCTAGGGCCATAATAGCTAATATATAGGCTTTCAGTAGTAGG…
		ZP_00142338.1	hypothetical protein	Rickettsia sibirica 246	64/78	0.82
/Users/barbour/Desktop/MUMmer3.18/seq/fasta.ixodes_scapularis.001	1076092252	ZP_00340811.1	COG1034: NADH dehydrogenase/NADH:ubiquinone oxidoreductase 75 kD subunit (chain G)	Rickettsia akari str. Hartford	310/341	0.9	0.624642	GGGCGTGCGCTGCAGTAAGATAATATATGGGGCCGCTGATTAAAACAGCAATGAATAGATGTATACAATGCACTAGATGCATTAGATTTGCGAGTGACATAGCGGGAATAGAAGAAATGGGAGCTATTCATCGAGGCGAGCATATGGAGGTAACTTCATATTTAGAGCAAACTTTAGACTCTGAAATTTCCGGTAATATGATAGATATTTGTCCGGTCGGTGCTTTAAATTCCAAACCTTATGCTTTTAAAGCCCGTAAATGGGAACTAAAACATACCGCTAGTATTGGAGTGCATGATGCTGAAGGCTCTAATATTCGCATTGATAGCAGAGGCGATGAGGTAATGAGAATATTACCTCGTGTTAATGAAGAAATAAATGAGGAGTGGCTTTCGGATA…
/Users/barbour/Desktop/MUMmer3.18/seq/fasta.ixodes_scapularis.001	1076095104	AAU06442.1	surface antigen	Rickettsia rhipicephali	197/236	0.83	0.656604	TACGGCTGGAGAGTTATAGTCAAAAGACAATTTACTAAAAATTTATGCAGTTTTAAGTACATTTTATAACAAAAACAATATTACTAATATCCTCGTAACCCAGTTACTATCAACTATTCAGTTCCTCTATTAATACGAAACTCGCGTTAATTATAGTTAAGATAAATTAACTTATATATTGCTTTTTATTAATTTATTCATTACAATGCCTAACGTTTTATGTATATAAAATTTTAATTTAAATTGAGATATTTGTAATGAATAAGTTAACAGAACAAAATTTACTAAAAAAATCAAGATTTTTAAAATATTCTCTGCTTGCCTCTATTTCAGTAGGAGCAATAATCACAATACCTTTTGAGAGTATGGCGATGAGTAAAGAAGCATTTCGTATCGACC…
/Users/barbour/Desktop/MUMmer3.18/seq/fasta.ixodes_scapularis.001	1076095959	YP_246088.1	Gene info 3-deoxy-D-manno-octulosonic-acid transferase	Rickettsia felis URRWXCal2	192/271	0.7	0.680773	GTACGGCTTAGGGTTATATCAGCTATTCAGTTCCTCTATTAATACGAAACTCGCGTTAAATTATAAAACTTGTCACACCTCTTACAAACCTTGAAAGGATAAGGATTATAGCATATTCATTAACCATAATTTAGGTATCTTAATACGAAACTCGCGTTATTACAAAAAGTAACTACCTTACCTGCTTAAGCTATACATCCTCCATGATTAAATAAGGCTTATTTAATCATATTACAATTAAAAGTCAAATATTATTTTAGAAGTTCTATTTTTATTAACCGAATTCAGCTATCAAAGAAACTTTGTAATTACTTTTAAATATTCATCTAGGATTTTTTGGTTGTCCTCAACAAATTTTAAAGCATTTTCACGATAGGCTTTAAGTTCTAGAGAATTATT…
/Users/barbour/Desktop/MUMmer3.18/seq/fasta.ixodes_scapularis.001	1079064117	ZP_00142810.1	valyl-tRNA synthetase	Rickettsia sibirica 246	108/115	0.93	0.674688	GTAACCCAGAGTGCTCTACCTCTTCGCAATTTTTATAAATTCAGATCGATCTGTATTATAAGCTTTGATCTGCTTCTGTTTTTCAACAAGTCTCTCGGTCGGTAGCCCGTTATCGTCAAAACCCATAGGATAAAAGATATTTTTACCGATCATACGCTGGAAGCGTACAATAAAATCTGTTTGCGTATAGCTATAAACATGACCGATATGTAACTGCCCCGAAACTGTCGGAGGTGGAGTATCGATTACATAGGTTTCTTCTTTTGAAACGTTTGGATTATAAGCATAAATTTGTTTCTCTTGCCAAATTTGCTGCCACTTTTTTTCATTTTCGGTAAAATTATAATTTTTTGGAAATTCTTTCATAGATTTTGTAGTTGATTCAAGAATATTATTATA…
		YP_246246.1	Gene info Transposase	Rickettsia felis URRWXCal2	96/107	0.89
/Users/barbour/Desktop/MUMmer3.18/seq/fasta.ixodes_scapularis.001	1080622491	NP_360868.1	Gene info NADH dehydrogenase gamma subunit	Rickettsia conorii str. Malish 7	294/334	0.88	0.636281	GTAAGCGGGAGCGTCTGTCTATAATAATTAATAGGTTCCGCAGTTATAGGCTCTTTTGATAACTTATCTTTAGAGCTAAATTTAGTAAATTTATTCTCTGTAATTTTATCAATACTAGCAAATATCTTATATTCTTTAGCAAGCTTGGCTCTTACTTCTTGCAAATTATCCATTCCGATATCTATTCTTAGAGAACTGGCAAACTCTTTAATAATTTCTATATCTTCTTTAGCTATTCCTACAGACGATACTGCTTTTTCCGCTATTTGCGGTCTTCCTTCTAAATTAACATAAATTCCGCTCTGCTCGGTATAAGCAGCCGCAGGTAAAATTACGTCAGCACTCGCAGCACCTGAATCCCCGTGATGTCCTTGATATATTATAAAAGCCGATTTCAGC…
/Users/barbour/Desktop/MUMmer3.18/seq/fasta.ixodes_scapularis.001	1084556353	YP_246423.1	Gene info Glycosyltransferase	Rickettsia felis URRWXCal2	24/49	0.48	0.595915	TGACGGCGGGGCGATCGCCTCACACTGCTCTCAAACAGTCAAAATGGTCAAATTTCTGGATTTCATTAAAAATCGCCAGCGCTCTCAAAGAAAAATCGAAGGGTTGTACGGCCTTCATCATTACATCTTCATAGTGAACTTCAAACAGAATCAATACTCTGGTGCATTCCCGAAACACGTTTGTGTAGTGACATTTGCTGATTGATTGACGAGCGGCTGAATCCCCCCCTTTTTTTTAGCAATGTACCCAGATTGAATTAATCATCTAAACGAATGTTTGCAGTCTTAGTCGGAAATACAGCTTGACCGCTTTCTACGGCTGCCCCACGATAACGCTGCGGGGCTCGTCACAAGTGCGCGTGAATGCAGCTATGCAAACATGCATTATCAAAATCGCCG…
		YP_423200.1	Gene info hypothetical protein amb3837	Magnetospirillum magneticum AMB-1	28/60	0.46
/Users/barbour/Desktop/MUMmer3.18/seq/fasta.ixodes_scapularis.001	1084575616	NP_360637.1	Gene info 30S ribosomal protein S3	Rickettsia conorii str. Malish 7	214/217	0.98	0.678881	TTACGGTTTCAGCGCTGTAGGTAGGCTTTAGTAATGAAAAGAGTTATGCCAAGAGCAAAAGGAAGAGCAACTAGAATAAATAAGTTTTTTAGTAATCTTTATATAACTGTTACAGAAAAAGAGGATAATTAAAATGGGGCAGAAAGTTTGTGCACATGGTTTTAGAGTTGGACCGACTTTAATTAAAGGTTGGGATTCCGTATTATATGCAGAAAAACATTATAAAACTCTTTTTATACAAGATTTAAAAATTAGGGATTTAATAAATAAGGGTTTTAATCAAGCTCAAATTAGCAGAGTTTTAATCGAACGTCCTTCTAATAAAAGTATTATAATTAATATTAATGCCAAAAAACCAAATATCATTATTGGTAGAAACGGTAGTGAAATTGATAAGCT…
/Users/barbour/Desktop/MUMmer3.18/seq/fasta.ixodes_scapularis.001	1084576191	YP_246318.1	Gene info DNA-directed RNA polymerase alpha subunit	Rickettsia felis URRWXCal2	244/248	0.98	0.656459	TAGCTGGATCGTGAACGGTAAGCATCAGTTTTAACTTGCTTATCTTCTTCCTGTTCTTCAAAAGAAATAAATAATCGTAATTGCTCTTGTAAAATACGTGCAGCCAAACCTACAGCCATTTCAGGTAATAAATCACCGTTAGTTTCTACAAACATAATTAATTTATCATAGTCAGTAACCTGACCTACCCTAGTATTTTCTACCTTATAAGTAACACTCTTTACTGGGTTAAATAAAGCATCTATAGCTATTTCACCAATAGGTAAATTATCCTCATAACTATTTGTGCTAAGTACATATCCTTTACCAACCTTACAAGTTAATTCCATTTCAAGCTGCTTGTTCTTAGCTATATTACAAATTACATGATCCGGATTCAGTATTTCTACATCATGACCT…
/Users/barbour/Desktop/MUMmer3.18/seq/fasta.ixodes_scapularis.001	1084581690	YP_246466.1	Gene info Guanosine polyphosphate pyrophosphohydrolase/synthetase homolog	Rickettsia felis URRWXCal2	83/116	0.71	0.707295	TTAACTCTTAATTCTTTACAAAAATTTCGATGATCATCTTTTCAGTAAGCTCTGTATCCTCAATAGTATCGTGAAGTAGAGCAGCATTTATCATATTAGAAGTAAAAAGCTTAGGAGCTTAGTCTGCCACAAACTCCGCAAGCATAATCGCCACCTCAATCGGATGAGAATAGTAAGGATCGCCTGATTGACGCTATTTGCAAACCATGATATTTATGAGCGTAGTAGATACTTTTTTGACTTCCTCTATATCAACAGGATTTTTTACTTTAGTGTTTAAATATTCGAGTTTATCAATCAACTTTTTAGCGTAAATGCAAATTTCAAACTTTTCTTTCCAAGAGCTTATATCTTCCATAAAAGTTATTTCTTATTTTTGTTAATAATAGTTGATTAAAA…
		YP_246205.1	Gene info hypothetical protein RF_0189	Rickettsia felis URRWXCal2	77/79	0.97
/Users/barbour/Desktop/MUMmer3.18/seq/fasta.ixodes_scapularis.001	1084581892	YP_246661.1	Gene info diaminopimelate epimerase	Rickettsia felis URRWXCal2	82/84	0.97	0.702961	GTAAGTGGCGGTATTACTTGGCTAAACATCTTGTAGCATTACCGCATAATTTAGCACTAGAGCCGTCTATATTATAGATAATCATCTCATAAAAATCATCATGCTCTTCATAAATAATAAACTGATCACAACCTATACCCGTATGACGATCAGCCATATTTTTTGCTAACTGCGATAAATCATGTGAACTTGATAAATCTCGTTTGTTAACAATAACAAAATCATTACCGAGACCATGCATTTTTACAAAATTAATTTTACTAATCATAATGTTTTACATATTAGGAAATTGTATTATAGCAAATTTCTTGGAATTTGCTATAATGTAAGTGGTGATATATAAAAATATAGACTATTATGCTAATTTACATTTCTTAGACCTTAAAAATAACTATGCAT…
		NP_966393.1	Gene info hypothetical protein WD0627	Wolbachia endosymbiont of Drosophila melanogaster	70/108	0.64
/Users/barbour/Desktop/MUMmer3.18/seq/fasta.ixodes_scapularis.001	1084583057	YP_247143.1	Gene info ribosome releasing factor	Rickettsia felis URRWXCal2	178/181	0.98	0.650651	TTAAGCGGTGGACGGGGTAAGAGATTTAAAGAAAAACTTACAAGAAAAGATGGAGAAAGCTCTCAAAGTTTTAGATCATGAGCTTAAAGGGCTACGTACGGGTAGAGCTTCGGTTAATTTGCTTGATAGTGTAACCGTAGAAGCTTACGGAAGTAAAATGCCGCTTTCACAAGTTGCTTCTCTATCCACCCCTGATGCACGAACAATTAACGTGCAGGTTTGGGATAAATCTATGGTATCATCGGTAGAGAAAGGAATTACGATAGCAAATCTTGGCTTAACTCCAGCAACAGACGGTCAATTAATCAGACTACCTATACCGGCTTTAACCGAAGAAAGGCGTAAAGAATTGGTAAAGCTTGCTCATAAATACGGTGAAGATACTAAAATTTCATTACG…
/Users/barbour/Desktop/MUMmer3.18/seq/fasta.ixodes_scapularis.001	1084587392	ZP_00153713.2	COG0574: Phosphoenolpyruvate synthase/pyruvate phosphate dikinase	Rickettsia rickettsii	60/62	0.96	0.63661	GACGCCTGAGGCAATATACGTTACCGTCCGAATAACCTGAAAGTAACAGCACAAAATAATGATAAACAGCAGCTCCTCTTGGATAATGGGCATGAGTAGTAATAATGGAGGTTAACAAAGACTGATTCTTAAAAACACCGAAATATAGCAATTCTTTAGTAAATATCCCCCAATGTGAGAAATCATCATAAGCATGCAGCGATGCATCTCTGGTATAAAGAAAAAATAAAAGAATCAATAAAGTAAATACAATGATTTCAATTATATTTTTTCTAGATTCCTGCTTTCGTAGGAATGACATGAAGGAGGTATTATTACGTAGATCAAGAAATGCGTGCGGTGTCATACCGTGGCTTGACCACGGTATCCAAAAATATAACTTAAAAATACTAAACATTT…
		NP_360316.1	Gene info hypothetical protein RC0679	Rickettsia conorii str. Malish 7	190/205	0.92
/Users/barbour/Desktop/MUMmer3.18/seq/fasta.ixodes_scapularis.001	1084592094	ZP_00340291.1	COG2919: Septum formation initiator	Rickettsia akari str. Hartford	106/107	0.99	0.685662	TTACGGCGTTAAGAATACTATTTTTCAATAAAATTTATTTGTTTATAATTAGTTGTATATTAGCATTAATAGCTCAATTAAGTGATTTATTTATTTCATATTTTAAGCGAAAATTTAATATTAAAGATAGCGGTCATATAATACCCGGTCATGGAGGAATACTAGACAGATTTGATAGTATTATTTTAACTGCTCCGGTATTATTTCTTATGAATATATATTTATGATAATACATTTAAATAATCATTCTAAAAAAATAATTTTAAATATCTTTTTAGCTTTACTGCTTGGATATTTTGTTTTTCATTGCATATATGGTAACAAAGGGATTATTGCATATTTAAAAGTAAATAGGCAGCTTGAAAAAGCTTATGATGAACTAAAAGGCTTACGAGCAGA…
		NP_360224.1	Gene info ribonuclease D	EC:3.1.26.3	71/95	0.74
		YP_198633.1	Gene info CDP-diglyceride synthetase	Wolbachia endosymbiont strain TRS of Brugia malayi	37/65	0.56
/Users/barbour/Desktop/MUMmer3.18/seq/fasta.ixodes_scapularis.001	1084592671	NP_360416.1	Gene info folylpolyglutamate synthase	EC:6.3.2.17	278/297	0.93	0.653157	GTAGCTGCAGCATATTTTTTCGGTTCTATTTTTTCGATTCTAGCTCCCCAAATAGTATTTTGTAGTCCTTTAGAGATAATTTCATTGCTGATATTAAATTGTTTATTTATCAAACTTATTAAAGCAATAACGCTTGCAGCATTTATTAATTGATGATCACCAAGTAGCGAAGGAGTCGGAAACTCATAACTAAAATTTCGTGATGAATAAATAAATCCGTTATCCGTCTTTTTAATACCGGAATCATATTCATAACAGAAACTCGGTACTTCTAACTCTTCAGCCTTTGCAAATAATTTTTCATAAACTTCCAAGGCTTGCATACTTATAACGCAAGGAACACAAGACTTCATAATACCAGCTTTTTCAATTGCTATTAGGGGTAATGTATTACCCAGC…
/Users/barbour/Desktop/MUMmer3.18/seq/fasta.ixodes_scapularis.001	1084605108	ZP_00340799.1	hypothetical protein RakaH01001372	Rickettsia akari str. Hartford	95/161	0.59	0.574745	GAAAAAATTCCCCCTCGGTATCTTGTTATAATACCGTAGGGTGTTACTGGAACACATAAGGTTGGGAATTTTTGTAGGAGCATATGGGGGGGGCAACTTTTGTTACCACGTGAATAAATTTTTCTTCTGCGAAATTACACATACTAGTACGGCTTTTAAAGATTTAATCAAATCATGTAAGAATACTTCAGGCGGCACTCCATGTATTAATACATAAATTCCTACGCCATGTAGTGTTACGGCTAACGGTTGTAATGATGGATTTACAAGAGTATTGTCTCTTAACATTGGAAATGTAAAAACACCTAGCGATTACTACGTAAGCTATATCCCGGGAGGTCCAGGTTCCCATTCAACTACCTGCCAAAAAGTATGGGGAGTTGCATCGGCGAATTTCAG…
/Users/barbour/Desktop/MUMmer3.18/seq/fasta.ixodes_scapularis.001	1084605120	NP_360855.1	Gene info hypothetical protein RC1218	Rickettsia conorii str. Malish 7	331/345	0.95	0.639299	GTACTCTTAGTAACATATTGTTATAATACCATACGTGTTAGCTTTAGCAATCTTGTTCCACTTTGCACGAGTTCTCCCTCTGACCTCAAAACTTGTGTAGAACCACGTAATATAGATTTTTCTTCAGCAAAAATTACTCATACTAATACGGCTTTTAAAGATTTAATCAAATCGTGTAAGAATACTTCAGGCGGCACTCCATGTATTAATACAGAAATTCCTACGCCATGTAGTGTTACGGCTAACGGTTGTAATGAGGGATTTAGAATAGTATATTCGCAGAAAATTGGAAATGTAGAAACACCTAGCGATTACTACATAAGCGATATACCGGACTGTCCAAGTTCTAATTCAACTACCTGCCAAAAAGTATGGGGAGTTAATATCGGCGAATTTAAG…
/Users/barbour/Desktop/MUMmer3.18/seq/fasta.ixodes_scapularis.001	1085578410	AAT79541.1	surface antigen	Rickettsia massiliae	285/314	0.9	0.672878	GTTAAGCGGAGGTAATGTAATCGTATTTTGTACGATATTTATAATTTAATAAAGTTTGAAAACTTAAATTATTGTTTTGATATTTTCCAATTATATTATTAATACTTTTAGATTTATTCTTAATATAATTATGACCGTAAGATGTTATAGCCTGCAACGAGAAACCTTTAATTAGTTCTTTTAGACCGTAAATGCTTAAAAGATGACCGTTAACTGCTGTTTTTCCTAGTTTTTTATTATATTTAATTTGGGATTCCAAACGGCTATAAGCTATTCCTATAACATCATGACTATTGATGAATTCAGCATCGGCCCCAATAGTTACGCCGGTTGTACGACTTTGATATTTTGGAATATTCTTCCAAGTTCCTTGTTTGTTGATGCCGTATAAGCCGCTAA…
/Users/barbour/Desktop/MUMmer3.18/seq/fasta.ixodes_scapularis.001	1085582027	YP_246779.1	Gene info Single-stranded-DNA-specific exonuclease RecJ	Rickettsia felis URRWXCal2	327/339	0.96	0.659372	TTACGCTTAAGCTATTTGGACAGTATACATTTAATATGCTTACTTCCAACGATATCCGCTTTTAATACAAATAAATCATCGAATTTAAATATAGGCTCATGATTTCCTTGACCGAAAGGCTCTAAAGTGTTTAATTCCTCCATTAAAGGGAAATTCACACTATTAACCGTTAAATCAATATCATATTCCGCATGCTTATAATTTTCTAGTTTATTTATACTAATTCTAAAAGCATTATTAAAAAAATTCTGCAATTCTTGTAATTTTTCAGCAGTTACGGTAAAACCTGCCGCCATAGCATGACCTCCGCCTGCTATTAGCAAATCTTTGCTTTTAGCATTGATAATTTCAGCACCAAAATCAATACCTAAAATAGAACGGCATGAAGCTTTACCAATC…
/Users/barbour/Desktop/MUMmer3.18/seq/fasta.ixodes_scapularis.001	1085596444	ZP_00142661.1	NADH dehydrogenase I chain L	Rickettsia sibirica 246	184/253	0.72	0.651475	TTACGGCTTAAGATCACTCTATTAAATATAAATAGTTGAGATGAATGTTAAAACAGAACTAAGCACTGCAACATACATTACATATATTGGTTTATCTGCCTTTTTACTTTGACTAATAAACAGCAAAATATATAGCACGCTTATTAGCGGCAGAAAAATACTGATAGATATAATAGGTAATTCTAACATTCTTTTAAGATTTTATGAGTTTTTTTTATTAGTATATGTCATTCCCGCGAGGCATTGTTGCGTGGATCAATTCCACCGCCGTCATCCCGCGACTTGATCGCGGGATCCAGTCCTTTTTTAATTTTTTTCTGGATACCGCGGTCAAGCCATGGTATGACACTAAAAACCTTTCCAAACAAAATAACTAATTGTTACAACAATAAATGATAC…
		NP_360864.1	Gene info NADH dehydrogenase subunit M	Rickettsia conorii str. Malish 7	37/37	1
/Users/barbour/Desktop/MUMmer3.18/seq/fasta.ixodes_scapularis.001	1085606008	YP_246693.1	Gene info NAD(P)H-dependent glycerol-3-phosphate dehydrogenase	Rickettsia felis URRWXCal2	191/214	0.89	0.67243	GTTGCGGTTCAGGTTTGGGGGAGGGAGTTTCGGTACTAGCCTTGCTTCTTTAGCAGCACAAAACTGTAATAACGTTACTTTATTTTTACGTGACGAGGAAATAGCAAAAGAAATTTTACATAACAAAACTAACGTAAAATATTTAGGGGATATTAAATTACCTGCTCATTTACAGGCTACTACAAACTTAGATATAATTAAGAATTTTGAACTAATTATTATTGCAGTGCCGTCTTACGCTTTTGATTACTCAATAAAATTATTAAAAACTCACGGTATTTCTACAGCTAATACTCTTCTAATTGCAACAAAAGGCTTTGCCCGTAATCCTACTGAACTATTTTCTGATAGACTTAAAACTCTATTACCGCATAGCCCTACAGCGTTTTTTGCAGGTCC…
/Users/barbour/Desktop/MUMmer3.18/seq/fasta.ixodes_scapularis.001	1085609652	AAL23858.1	AF163010_1 protein PS 120	Rickettsia sp. IRS 4	152/178	0.85	0.61633	GTACCGGTTGTAGGGTTTCTTCTGTTCACCTGCATTTACATAATTTAATAAATCTTGCATGCTGCCTGATAAAGCTGTAGCTGTATTAAGGAGGTTTGGATTCACTTGTTGCGACTGTAGCATCTGTGTAGTTTGAGTAGGCGTAGGCGTTTCAATAGATGACTGTAATCCTTGATTTGGATTTATTGTAGGTTCGTTTGTTTCTAGTGCCTTACTTTGCCCTTGTCCTATTATAAGATCTTCGGCTTGTGATAAGTCAACGCTCTGCCCTTGGTTTAGTTCTACCTCTTTCATCATTTCTTTATATTTACCGCGTGTTACCGCAAGTGTATAAATTTCTCCACCATGCTCTATATAAGCTATTGCGTCATCTCCGGTTCCAGCAAATTTTAAAGGTTT…
/Users/barbour/Desktop/MUMmer3.18/seq/fasta.ixodes_scapularis.001	1088402848	YP_247286.1	Gene info dihydrolipoamide dehydrogenase	Rickettsia felis URRWXCal2	121/122	0.99	0.698935	GAGACAGGCTGGAGTGCTTTATAACATAATATTCCCGGTTGCACTTATTCTTCGCCACAAATAGCAAGCGTCGGTTTGACTGAAGAAGCAGCAAAAACCTTAGGTTATGAGCTTAAAATAGGCAGATTTCCTTTTATAGCTAACGGTAAGGCTTTAGTAAGCGGTGATAGTGATGGCTTAATTAAAACTATATTTGATGCTAAGACGGGTGAGTTGCTCGGAGCTCATATGATAGGTTCGGAAGTTACGGAATTAATACAAGGATATGTGGTTTCAAAAAATTTAGAAGGAACGGAGTTGGATTTAATTAACACTATCTTCCCGCATCCGACTTTATCGGAAATGATGCATGAATCAGTACTCGCCGCTTATGATAGAGCAATACATATTTAAATATAA…
		ZP_00154187.1	COG0712: F0F1-type ATP synthase, delta subunit (mitochondrial		163/169	0.96
/Users/barbour/Desktop/MUMmer3.18/seq/fasta.ixodes_scapularis.001	1088403374	YP_246367.1	Gene info Organic radical activating enzyme	Rickettsia felis URRWXCal2	64/73	0.87	0.63834	AAAAATTTTTAGGGGCCCCCATAGGAACACTAATTATTGATTTTTATTTTTAGAATTTAATGCCAAATTTCTACTTTATTTCAACTCCGATCTATATCTACTAAATCAAAATCTTCAAACTCCGTATCACAAAAATTACAAGCAAGATTACACCCCCCAAGCCTAATGAAGATCGCAGGGCAACCTACAAAAATACCCTCACCTTGTATAGTCTTAAAAATAGACTGCACCTCTAACTTAGGAGGGTGGCCATTTGATATGCTTCTTTTAGGATTTTGTCCGAACATTTTTAAATTATTATCGATTCATTGAAAACATTATAGTACATTTTTAAAAAAACCCTTGCGATAACCAAAAAAAAACTATTATCTACGTTTTTATCGGTGGGGCCTGGGGTAC…
/Users/barbour/Desktop/MUMmer3.18/seq/fasta.ixodes_scapularis.001	1088409764	YP_247323.1	Gene info Cell division protein FtsK-like protein	Rickettsia felis URRWXCal2	59/98	0.6	0.621422	GTAAGCTGAAGATGACTTGCAGCGTTCTAGTCTGACTTGCATTTCTACTTTAACGGCTGTATGACTCGCCGGCAATGGTGCTGCATCTGCAGGACTGGGAACGCGCCTCATCCGGGACCAATGCTTTTAGCAGATGAGCTGTTGGTTTTAATAAATAATCTAACCCATAGTGACTTCTTGAACAAGAAACATGCTTATACACGACCATCGTGATGCACATAATGTAGGTGAATTGTACCAGTGCTACTTGCAATTGTCCTTTTTTTTTTTTAAAATTACTTATATAAGTAAATTTAATTTCAAAATCAACCACTAATATAATAAAGGTAAAAAATAATAATACTAATGACAGCTGACTGGTGCATCGCTCATCCTCATTCACCCCTATTATTCCCCCCT…
/Users/barbour/Desktop/MUMmer3.18/seq/fasta.ixodes_scapularis.001	1088414404	ZP_00340573.1	hypothetical protein RakaH01001082	Rickettsia akari str. Hartford	151/157	0.96	0.478818	CCGATTACGCGGGGGGAGCTGAGAGTTCTTGCAAAAAGCCCCGGCTAACTCCGTGCCAGCAGCCGCGGTAAGACGGAGGGGGCTAGCGTTGTTCGGAATTACTGGGCGTAAAGAGTGCGTAGGCGGTTTAGTAAGTTGGAAGTGAAAGCCCGGGGCTTAACCTCGGAATTGCTTTCAAAACTACTAATCTAGAGTGTAGTAGGGGATGATGGAATTCCTAGTGTAGAGGTGAAATTCTTAGATATTAGGAGGAACACCGGTGGCGAAGGCGGTCATCTGGGCTACAACTGACGCTAATGCACGAAAGCGTGGGGAGCAAACAGGATTAGATACCCTGGTAGTCCACGCCGTAAACGATGAGTGCTAGATATCGGAAGATTCTCTTTCGGTTTCGCAGCT…
/Users/barbour/Desktop/MUMmer3.18/seq/fasta.ixodes_scapularis.001	1088416647	ZP_00154220.2	COG0760: Parvulin-like peptidyl-prolyl isomerase	Rickettsia rickettsii	324/332	0.97	0.708647	TTAGCTGTAGTGCGATATTCTGCTTTATCCAACTTTATTTACCTGTTCTTTAATAGCATCAAATTCAGGTATTTTTGCTGGCTGAATAGATTTTAATTCTACCAATATAAGATAGCTTTTATCTTCTGTTTCTATAGGATAAGATAATTCTCCTTCCGAAAGCTCAAAAATACTATCGGCATTTTCGGCAATTATTTTATCTTCAATAAGTTCTGCATAACTGACATAGTTAACGTTTTGTATCGGTAGCTTATATTTTTCGGCAATTTCAACTAAGCTAGAACCAGCTGCCGTCTCATCTTCCAGCTTTTTAGCAAACTCCATATTAAGTATGTCGATTTTTTGAGCCTTTAATAAATCATGTAATTGTTTTTGTACCGATTCAAAACTTTGATTTCC…
/Users/barbour/Desktop/MUMmer3.18/seq/fasta.ixodes_scapularis.001	1088424049	YP_246757.1	Gene info Superoxide dismutase	Rickettsia felis URRWXCal2	172/175	0.98	0.656137	GTAGCTGACGAGATTTTGATTATCATCATGGTAAACATCATAATGCTTATGTACAAAATCTAAACAATTTACTCAAAGATAAAGAAGAATTACAAAAAAAAGATTTAGAAGAAATAATAGAATGGTCCTCTCAAAACTCAAATGCAGCTATTTTTAATAACGCAGCCCAAATATGGAATCATACCTTTTTTTGGCATTCAATAAAGCCGCAGGGCGGAGGTAAGCCAAGTGGTAAAATATTAGAACAAATTAATAAAGATTTCGGTAGTTTTGAAGGATTTTGTGAGCAGTTTAAGCAAGAGGCAGTAGGGCATTTCGGTAGCGGCTGGGCATGGCTTGTATATCACGATAATAGGTTACAAATTATAAAAACCGCTAATGCCGGTACACCTATAGCAA…
/Users/barbour/Desktop/MUMmer3.18/seq/fasta.ixodes_scapularis.001	1088462292	NP_359795.1	Gene info GTP-binding protein Era	Rickettsia conorii str. Malish 7	295/307	0.96	0.636109	GCACGGCTGAGAGATCCAGTGCCGGATCATCCCAAGTACTATCATGATTACATATACCGTGTTACTCCGTGGCTTGACCACAGGGGCCATAAAATAATTTTAAAAATACTGGACCCCGTGGTCAAGCCACAGGGTGACAGTTTTATATCTTCATATATTGATAAAATTCTTGATTATTTTCCCACAGCTCACGCACCTTAACGAACAAAAATAAATGAACAGGAGATCCAAAAAACCTCTCCATTTGCATTCGGGATTTTGCTCCTATCTCTTTAATTTTAGAACCGTTTTTACCGAGTATTATAGTTTTGTAACTCTCTCTTGAGACTACTATAACTTGATTAATCTTTACGGATTTGTCTTTAAGCTCTTCCCACTTTTCGGTTTGTACGGTTAATT…
/Users/barbour/Desktop/MUMmer3.18/seq/fasta.ixodes_scapularis.001	1088465928	YP_247373.1	Gene info RNA polymerase sigma factor	Rickettsia felis URRWXCal2	352/358	0.98	0.686293	GCAAGTTGTAGCGTTGTTTTATAGTATGGTATGAAGATTTAGTTAATGAAAAAATGTTACTACGTGATCTGATAGATTTAGAAGCTAACATGTTACATGACGAAACACCCGAAAATGATGAAGAACATAGTAGTAATACCGAAGGAGAAGAGCATGAGGATAATCACTTATCTATGTATAGAGTAGAAACGCAGATATTACCTAATATCATAGAGCGTATGAAGAAGATTTCTTTTATCTGCGAAGAACTACTCATTGAAGCTAAAAAATGTTATGAGAAATCTTTTGAGCCGAAAGTTTTACAAAATAGCAAAAAATATAATAATAATTTGGAATTATTAATAAATGAAGTTTCGGAAATACATTTTAATTCTAAAAGAACAGAAGAAATTTTAGGTA…
/Users/barbour/Desktop/MUMmer3.18/seq/fasta.ixodes_scapularis.001	1088467269	YP_246681.1	Gene info succinyl-CoA synthetase subunit beta	Rickettsia felis URRWXCal2	116/188	0.61	0.63698	GCAGCTTTAACGTTTTCCTCCTTTTTGTAGACTTCCTCCAGCGGTTGCTGCGACATGTTCTGTTGATGGTCGTCCACGCGATCACGCTTCGCGTATTCAGCCGCATGCTTAAATAAACCATTACAAAAACACGGAATTAACTTGTGTTCAGACTTTTTTTTCCCCTATTACTTTACAATCCACTGGTTGATTTCACTTGGTGCTGCATCATTATCCTAAACCCGTTGTTTACTGATCTTTATATTTCGGTTTATAGTTTGACTGGATATCTTGTTTTTCCTTCTTTTTTTGCTATGCCCCCCATATAAAAATCTTGCAAACCGGATGTGCGATCAAAAAAGAATTTAATAATTTTTTTAGGAATTTTCTCGGCTAAATGACCACTAATGTCTCAACCTT…
/Users/barbour/Desktop/MUMmer3.18/seq/fasta.ixodes_scapularis.001	1088476626	YP_247060.1	Gene info Multidrug resistance protein A	Rickettsia felis URRWXCal2	272/283	0.96	0.686025	TACGTGTGACGATTTTAGTAAATTACCGGTAGCATTATCGGACGGGATTAAACTAAATTTAGAACCGGTAGCAGGAGCGATATTACGAATCTTCCCGTAAATTACCTTTTTAGGCAAAGCATCAAATTCAATTTTGACTTTCATGCCGGACTTAAATTTCTTAATTTGTGTTTCTTTAAAATTAGCCTGAATATACATAGTATTATCTTGAACTATAGAAAACAATGCCCTACCCGATACTATGTAATTTCCGACTTCTAAACTACTATTACCGAATATACCGGGTACCATAGCAATAAGTTTAGTATTTTGTAAGCTCCTTAAGGTTACTTTTTTATTTTCTGTTAGCTCTTTAAGTGTTTCCTGTTCTGCTGCTTTTTCAAGCTCAAGAAGCTGTAA…
/Users/barbour/Desktop/MUMmer3.18/seq/fasta.ixodes_scapularis.001	1088488860	YP_246086.1	Gene info elongation factor Ts	Rickettsia felis URRWXCal2	195/198	0.98	0.642928	ATCCAAACGCTGGGATCACAATAAAGGTAGTGTAATATAGATCACCTCGATCGCGAATTTACTATAGAACTTTTAGGAGAGTAAAGAAGAACTGAGTTGGTGTTATTCAAAAAGTACTTGATGTCATCCCCACAAAAGTAGAGCTTTGTTGCATGAATCCAAAATCGTCATTGCGAGTGACTATAAGCGTTGTTGCATGGCTCGAAAACCTACTCGATGTCATTCCCGCGGAAGCAGGAATGACATAAAATGAGCTATGCAACAACACTGCGATTATAAGGAACGTGGCAATCCAAAAAATGTAATAAATTAGCATTTTTAACTAAATTGCTTTGTCAATTACTTCGTAATTTTCCTCGCAATGACGAAAAAAACAAGACCGTTAACCCTGCGTAATAG…
/Users/barbour/Desktop/MUMmer3.18/seq/fasta.ixodes_scapularis.001	1088546509	NP_359849.1	Gene info DNA-binding protein HU	Rickettsia conorii str. Malish 7	120/137	0.87	0.698214	GACGCTCTGCGGTTTTTGTATTTACTATTGACAATAAATTAGGGTTTTAATGATAAATTTTCACTTTAATTACTTGATTAAGATAGTTTTAACAGTATAACTGATGTAAAATGGCTACATTTTTCTATAAATTAATATAATAACGTATATATTTTAAACTTTGTAAATAACTGGCATTTGCAGTATGTAGGTAGTTTGTTATAATTAACTCACATAAAAATATATTGATGTATATTATTGCCAGTTGTATATATTGTTTTATAAAAAAACATCAAATACATATTAACCCATTAAAGGAGAGTTGATTTTATTATGAGTACACATAACAAAAAAGAACCAAAAAAAATGAATAAAACCGAATTTATAGCATTTATGACCGACCATGGTCATAATCATAAA…
		ZP_00339942.1	COG0470: ATPase involved in DNA replication	Rickettsia akari str. Hartford	83/111	0.74
/Users/barbour/Desktop/MUMmer3.18/seq/fasta.ixodes_scapularis.001	1088558920	NP_360656.1	Gene info ampG protein	Rickettsia conorii str. Malish 7	207/214	0.96	0.680412	GACGTCGGGAGTGCATTTTATGTATACCGTCATTACTATTAATTATATTCTATCCGCTTAAATTTAAAGATAAGATAATTATTAATGATTTTGATAGATTTTGGCATGCTTTTTATGACTTTATCAAGAAACCTAAATGGCTAATAATTGTTAGTTTTATGCTTCTATATCGTCTTCAAGATAATTTTCTTTCAATTATGCCGAATATGTTTTATCTCGATATTGGTTATACGAAAAAGGACTTAGCGCTTGGCTATAAAGCTTTCGGTATGTGTGCTGCAATCCTTGGAGGTTTTATAGGCGGGTTTTTGTGCCGAAAATATGAATATTCTTATTTGCTTAAAAGAGCATTAATATATCATGCTTTATCTAGCCTATCTTTTTTATTTCTCTATTTTT…
/Users/barbour/Desktop/MUMmer3.18/seq/fasta.ixodes_scapularis.001	1088559793	NP_360488.1	Gene info hypothetical protein RC0851	Rickettsia conorii str. Malish 7	240/301	0.79	0.709677	GTAAGGTTGAGGTAGTTTGTGTTATTAATAACTAGGCTCTGTGAAAGAAAATTAAATTAGTCTATTTTTTGCTGTAAATCATAAGATTTTTTTGAAATAGGAACAACTATCCTCTCAAGAATCTTATTAATTTTCTTCACAAAATCTAGGAATTATTATAGAGGTATATATGTCTAAGAAAAAGCAGGATGATCAAATAATAAAAGAATTAGAAGAAAGGTTTGCAAAGCTCCAAGATAGACTTTATATCCCCACAAAAAAATTCGGTAATGAAGTAGACAATCTAATTGAGCAGATGCAATCTGAGCTTAAACTAGAACAAAAAAGTAAAAGCCTCAATGATCAAAAAGACCAAGCAATACGTGATAGGCTAGATAAATTAAGAGAAGACAGCCCTAT…
/Users/barbour/Desktop/MUMmer3.18/seq/fasta.ixodes_scapularis.001	1088565608	YP_246647.1	Gene info Membrane proteins related to metalloendopeptidase	Rickettsia felis URRWXCal2	330/358	0.92	0.673376	GTACGCGGCGGACATTTCCTTTAAGAAGTAGTAGTAAAAAAAGGCGATACTATAAAGTCAATTTTGATAGAACAAAATATCCCTAAAAATGAAATAGAAAAAATTGTAAGTTTAGTAAAAGAAGGTAAATTATCTTCTGCTCTTAAAATAGGGCAGCAAATTACTTTTGAATATGAAACAAAAATTACCGAAAACGAAGATGAAGATTTAACCTCAGAGGTAACATTCTTAAATAAAATCGTTATAATTATCGATAAGCTAAAAACTATTGAAGTAATTAGAGAAGGTGATAATTTTAAAGTTGAAGAAATTGTAGTACCTTTAAGTAAAAAAGTTGCCAAATCGTCGGTAAGTATTGAATCAAATTTTATGTCAGCCCTTAAAAAACTGGGCTTATCG…
/Users/barbour/Desktop/MUMmer3.18/seq/fasta.ixodes_scapularis.001	1088568007	YP_246295.1	Gene info 50S ribosomal protein L4	Rickettsia felis URRWXCal2	200/203	0.98	0.696858	TTGCCAACTTCGGCATAGCTAGACGAGTTTTTTTCATGGAAATCGCTCCATTTCTATTGTTTGAGTCCTATAATCCTTTAAATCTTTTCTTCTTACCTGTAACGTTTAAAATATTCACTTTTTTTACTTTTACTTTAAATATTTCTTCCACAGCCTTTTTAACGGTAAGTTTTTCAGCAAATTTATCTACATAAAAAGCGTATTTATTTTGTTCTGAAAGGGTTGTAGTTTTTTCTGTAATAATAGGCTTTCTAATTAAATCGTAGTATTTATAAGAACTCATCTTAACCTCTCTTCTAAAACGCTCACTGCTTCTTGTGATAATAAGACATATTCATGTCGTATTATATCATAAACATTTGCTCCTATTTGCGGAACAATCACAGTATTATAAATATT…
/Users/barbour/Desktop/MUMmer3.18/seq/fasta.ixodes_scapularis.001	1088574464	YP_537269.1	Gene info hypothetical protein RBE_0099	Rickettsia bellii RML369-C	154/209	0.73	0.685516	TGTTCATCATGTAGTGAGTTGAACGGTTTATAAATTGGACTTGCATCAAGTAATGACATAATTTTTCTTTTATTTTTATTCTTTTAATTTTTCTATTTCCGTAACTAATAACCCCGTTATTCTTGATATAGTATTTATATCAATTCCCTCAAGTAATGCGTTTTTTGCTGCTTCAATTTCGCTTTCAGCTCTACCTTCGTATACTTACTTTTTTGATTTGGTGTCACATCTATGTATTGTTTCATCTTCTATTCTTTTAACTTTTCTATTTCTTCCGGAGATAATTCTATAAGCTCAATAATATCTTCTAGCAACATTCCTTTAATTAGCATTTTTTTGCTATTTCAATTTTCCCATCAGCTTTCCCCTCATTATATTTACTTTTTTGATTTAACTTCT…
/Users/barbour/Desktop/MUMmer3.18/seq/fasta.ixodes_scapularis.001	1088578749	YP_246297.1	Gene info 50S ribosomal protein L2	Rickettsia felis URRWXCal2	182/190	0.95	0.672823	TACAGCTGCGTGTGTTATTGATTTTAAAGAATAAAATAGATATTTCTGCTATTGTTGAAAGAATAGAGTATGACCCTAATAGAACTGCTTTTATTGCTTTAATAAAATATGAAGACGGGGAATATTCTTATATTCTAGCACCGCAAAAATTATCTGTAGGTGATAAAGTAATATCAAGTCAAGATGCTGATATAAAAATAGGAAATTGTTTACCTTTAAAATTTATTCCTATCGGTACTACTTTACATAATGTTGAAATGAAAGTCGGTAAGGGTGGCCAAATTGCAAGATCTGCAGGTACTTCAGTAGATCTAGTAGGTAAAGATTCAGGATATGCTCAGATTAAATTAAGATCAGGTGAATTTAGGTTAGTACCTTTAGATTGTAAAGCTACTATAG…
/Users/barbour/Desktop/MUMmer3.18/seq/fasta.ixodes_scapularis.001	1088581429	ZP_00142322.1	N utilization substance protein B	Rickettsia sibirica 246	107/113	0.94	0.682854	GGGGGAAAATTTGAGAGTACGATAAGCTACTTTTTCGTTATTTCTTCAGTCTTATCCATAAGGCTGCGATCATAGCCGTAAATCTTGACATAGCCGCCAAGCGGTATAAGACAAATCTTCCACCTAACTCCTTTTTTGTCGGTAATACCTATTAGTTCTTTACCGAAGCCTATCGAGAATTCCTCAACTTTTACATTAAAATATCTAGCAATGCAATAATGCCCAAACTCATGGATAAATACCAAGATACTAATTGTTATAATAAATCCGATTAAAGAGAGCATAAAAATTTTATAAGTTTACTAATAAATTATTTTAAGGTATAAATTGCAAGGTTACAGATATCATTTCGTCATTGTGAGTGATATTGTTGCAGGGTTTGAGTTTCTTAATGTCATC…
		ZP_00153264.2	COG0750: Predicted membrane-associated Zn-dependent proteases 1	Rickettsia rickettsii	79/85	0.92
/Users/barbour/Desktop/MUMmer3.18/seq/fasta.ixodes_scapularis.001	1088584029	YP_247008.1	Gene info hypothetical protein RF_0992	Rickettsia felis URRWXCal2	204/209	0.97	0.719283	GTGAACGTGGACGCTGATTAGTATGCTTATTTCTGGTATGGGGAATGCTTTTTTAAACAAAAAGACTATAACGGAGCAGCGGTTAACTATTTAAAAGGCTATAAAGAGTTACCGAAAGGGGCAAAATCTTCTGATGGATTATTGAAGTTAGCACTTTCCTTAGGCGAACTAAAAAAAACTCAGGAAGCATGTAATATGCTTGCTAAGTTTGATAAGGAATTTTCAACTAATAGAACTGCTGCATCCAAGAAAATGGCAGAGGATACTAAGATCAAATTTGGCTGTAAAAATAAATAAAAATAATAAGATATGACTGATATTTTGGATGAAATACTGAGTGATCAAAATGAAGAAAAAAGGTTAATTTTTTTCAAAAAGCTTTTACCTATAATAATCATC…
		ZP_00142225.1	hypothetical protein	Rickettsia sibirica 246	79/80	0.98
/Users/barbour/Desktop/MUMmer3.18/seq/fasta.ixodes_scapularis.001	1088591809	YP_537805.1	Gene info hypothetical protein RBE_0635	Rickettsia bellii RML369-C	63/74	0.85	0.643612	TAGGCCCCCAGGGAAAAACCGCGATTTTCGAATTCAAAAGTCGCTGAAAGCTGATAGTAACTGGGTTCCGGGGATCTTGTAATACTGTTTTCGTATAAAGCAGTACAAAATCCCTTCGCCCGAACGGCAACCTTTCATAATCTCTTCTTTAGTTATCTGAGAACTTAAAGAACTAGTTAAAGGGAAATAAGCATCTATACCTACAAAATCGATATAAGGGGAGGCAAATAACGGATCTAGATTATACCAGCCACCGCTAGTGCGATGATATTCCGACCAATCGGCAGCATAAGTAACTTGTACATTACTTCCTACTATTTTTTTACTAAATGTGCAAGATTACAAAGTTCGCTTACTGTCGGAAAATTATTGGCTGCATCTTTTATAGAACGTGAGTTT…
/Users/barbour/Desktop/MUMmer3.18/seq/fasta.ixodes_scapularis.001	1088593519	NP_360619.1	Gene info DNA-directed RNA polymerase alpha subunit	Rickettsia conorii str. Malish 7	128/130	0.98	0.65669	TGAGGTTGGAGAGTATTTCTACATCATGACCTGTTTCAATCATACCGGCCGTTACAACACAAGGTCCTGTTGCTTTTAATTTCATGATACGTTTTTCTGCAACATGCATTTTTACTTCAATACCTTTAATGTTTAAAATCACTTCCGATACATCTTCTTTTACACCGGGTATAAAAGAAAATTCATGTTCTATAGCAGGGATCTTTATAGAAGTGATAGCTGCTCCTTGTAAAGAAGAAAGTAATACTCTTCTCATAGCATTACCGAGTGTTAAACCAAAACCTCTTTCTAAAGGTTCAACTACAATTTTAGCTTTATTATTGGTTTCCGGAAAATTTTCATAAGCGACTTTATTCGGCTTTATTAAAGTATTCCAATTTTTACTTAACGATAACATTT…
		YP_246317.1	Gene info 30S ribosomal protein S11	Rickettsia felis URRWXCal2	127/127	1
/Users/barbour/Desktop/MUMmer3.18/seq/fasta.ixodes_scapularis.001	1088596596	YP_247066.1	Gene info Regulatory components of sensory transduction system	Rickettsia felis URRWXCal2	186/266	0.69	0.661017	TTTAGGACGGTAGCAGTGATCTTTCGTTCGCTTTACCTGTTGTGGGATTTTTCAGCTCAACTTGTACATAAGCTCCCCCGTCCCCTGGTTGAGTATGTTCCGGTATTTTGCTTACAACCCATTAAATGATTATTATAAACTAATATATTACCTGTTCTAATTGAATTTGCTGAAATTTTCATATATTATACATTTAAGACTTAAAATTAAAGTATAAATATACAAATTATTTCCTTTAAAAACAAGAATTTAATCTTATGACCACAATATTAGTAGTAGATGATATAGAAACCAATATTAAGTTACTGACAGCCAAACTTTTAAAAGAGTATTATACGGTTCTTACTGCAAATAGCGGCAAAGAAGCATTAGCAATTCTTAAAAAGGAAAAAATTGATA…
/Users/barbour/Desktop/MUMmer3.18/seq/fasta.ixodes_scapularis.001	1088598155	Q4UKH4	SRP54_RICFE Signal recognition particle protein (Fifty-four homolog)		179/182	0.98	0.664783	GAGAGGGTAAGCAGTCCAACATGTAGATTTTTTTCAACCAGTCACGTTCAACAGTTAACTGGCCTATTTGTTCATACAATTGTTTTATTAAATCCTGATGATCTGGATCCTTGGATTGTGGCTTAATTTGAAAACCACTAATTAAATTTTCTATACCTCTTTTTTCCACTCTTGTATTTGTGTCGGATGAACTCCATATTTGCTACTAATTTGAGCTATTGTCATTTCAGCTTTTATTGTTTCTAAAACTATCTTTGTTTTTTCTGCTGCACTATATTGTTTTGCTTTTTTAGACATATAATTTCTCTTTTGTATTTGAAAATTATATCTCATTCTATCATTTTAGTAGTCCAGTTTTTGGGTACCATTATACCCTACGAAGGCACATGGGTGTCAACT…
/Users/barbour/Desktop/MUMmer3.18/seq/fasta.ixodes_scapularis.001	1088603366	NP_360839.1	Gene info 3-oxoacyl-(acyl carrier protein) synthase	Rickettsia conorii str. Malish 7	241/250	0.96	0.665455	TTACGGCTTAAGTTTTGCTTGATGAGGTATAAAATAATCAATATCGCTTACACTGAATTGATTAGCATGCAGTAAATCTTTTATAGATTGTTGCATTTTTTCTATTGCATGACGAAATAATTTTTGCCCCTGCATAACTATTTTGCCACTAATACCGTTCATACTTATACCACCGTTTGTGTATAATATTTCATAATCAGCTCCGCTTGTAAAAATATTACTATCTATTAAACCGGAGTCATCACTACTACGCTGTAATATTACGCTACCTGCTCCATCGCCGAATAAGACGCAAGTAGTCCTATCATTCCAGTCTAATAATGACGTCATTTTCTCGGCCCCTATAAGCAAAATAGTTTTATATTTACCTGATGAGATAAGAGAATTCGCTACTTGTAA…
/Users/barbour/Desktop/MUMmer3.18/seq/fasta.ixodes_scapularis.001	1088608901	NP_360297.1	Gene info hypothetical protein RC0660	Rickettsia conorii str. Malish 7	150/154	0.97	0.733519	GTAGCTGTAAGTATTAGTTTTTAAACATTATCGTCACGCTGTAATATTACATTACCAAGTAGAATAAGTTGTTTATTATCGAAAAAATATTTAGCACTATCTGCAAGTAATAATTCATTATTTATTTTTCTTTCTACAGTCAATTTAGTAGGGACAACTACATGATCAATAGTTTGCTTTTCAGCTATTGTTTTATAAAAAATATATAATTCTTTCGTTCTAAGTATCGCATTATCGAAGTAAACAACAACATTTCCAAGATATTCTGCCTTTTGTTTGGTTCTATCAATAATTAAAGTATCAGATGTTATATGTAAATTTGAAATATTTTTATCATTAGCATATATTACGGTACTAATTATAAGAAGTAAAACAAGTTTAATAATAGACATCTTTCTA…
		NP_360296.1	Gene info hypothetical protein RC0659	Rickettsia conorii str. Malish 7	161/181	0.88
/Users/barbour/Desktop/MUMmer3.18/seq/fasta.ixodes_scapularis.001	1089715287	YP_247005.1	Gene info Carboxyl-terminal protease	Rickettsia felis URRWXCal2	159/163	0.97	0.644509	CTCGGGACGGTGGGAGGCGAGTAGCTCTAGCTCTTGCGGTTTTGCCTCTTCTTCCCCAATTATCAACAATTTAACCTTAGTACCAGGCGTACCACGCATCTCTTTTATAGCTTTATTAAGACCAAGCGTAGAGACTAACTCGTCATTCACGCCTACTATATAATCCCCGCCTTTAAGCCCCGCTTTGAAAGCCGGCAAATCGTCAATAGGCGATATTATCTTAATTGCTCCGCTATCATACATTATTTCAACACCGATTCCGCCGAATTCACCTTTTGTAAAAGTAAAAATATCTTCTAAATCCTCATCGGTATAATAGCTTGAATGAGGATCAAGCGAGTTTAACATACCATTAATTGCTTCATCTATCATTTTTTGCCTATTGGGTACTTGTACGTA…
		YP_247004.1	Gene info DNA topoisomerase IV subunit B	Rickettsia felis URRWXCal2	119/120	0.99
/Users/barbour/Desktop/MUMmer3.18/seq/fasta.ixodes_scapularis.001	1089758183	Q9AIX9	SCA4_RICAK Antigenic heat-stable 120 kDa protein (PS120) (120 kDa antigen)		159/201	0.79	0.667266	TTACGTCTGAGGTTTATAGGAAATCTATTTTAGCTACAGTAAAAGGCTCAGTTTTAACAGTTGTTTCATTTAAGGTACAGAGTTCATCATCTGCATCATTTTTAACTACTGTTGCTCTGAGATCGCTTGCACTTACTTGATTTTTCCACTGTACCGGCTTAAATCCACCAGGGTATCCACTAGCGGCACTAAATGTATTATGAACATTTTTATAGCCGGCTATTTCTATTAATTCTAATTTCTTTTTAAGCTCAGGATTTTCTAAAGCCTTATCAATAAATTTTCTATTAGCCGGATTACCGAAAAAAGCATTTAATGTTTTATCTTTTTCTTCTTCTATTTCTTTTCTTTTTTGTTCAGCTAAATCACGGTCTGCAAAGGCTGCCAGGTCTTTTAATA…
		YP_246740.1	Gene info ADP,ATP carrier protein	Rickettsia felis URRWXCal2	48/68	0.7
/Users/barbour/Desktop/MUMmer3.18/seq/fasta.ixodes_scapularis.001	1089782951	YP_246880.1	Gene info Uncharacterized low-complexity protein	Rickettsia felis URRWXCal2	322/336	0.95	0.657521	GGGGTAAGCTCGGCTCGTACCAGGATTTCTTTTTGCTGATCTTAAAAAGAGCAAAATTGAAAATAGTGATATGTCGAGAGCTTACATGCCTAAAGTAGATTTATCTGAAGCAGAGGTAACAAATAGCAAATTTAATGCAGTTATGATGGTTAATGCCGATGCCGAAAAGTTAATTATTAAAGATTCAGAATGGAAAAATTCTAATCTTACCGGTATATCGCTTGCTTATGCAGATATGCAAAGAGTTCAAATGCAGGGAGTAGTTTTAAATAATGCACTTCTAGATCAAGCAAATATCGTTTCTACTGATCTTGAAAATGCTTTTATGAATAAAACACATGCATTAGAAGCAAAATTTAAAGAGCAATGTAACATGCAAGGCATAACTGCAAGGAATGC…
/Users/barbour/Desktop/MUMmer3.18/seq/fasta.ixodes_scapularis.001	1089784626	YP_247260.1	Gene info DNA polymerase III subunit alpha	Rickettsia felis URRWXCal2	124/199	0.62	0.589585	GTGGCGGGAATCTCTATTTTACAGTCTTATGTTTTGGGGGTAACCCTTTAGGGGAGATTTGGTTCTGCCAACCGCTCCTCTTGCTTTTCAGTCCTCCGGTTGAACTTACCGACGGGAAAACTGACTCCGTTAGGATCACCAAAGGCAAGAATTATTGATTTTTCTTCTTTGCCCTGGATCTTCCCCTACTATTCATTCCCGCCAAAGCGGGAATCCATTTTCATACTTTTATGAATCATATCAATTTCAATAAAAGGTGGATTTCCGCTTTGGGACGCATGAGATCTTCAATGTTGGGGACGGGATCGTGGACCGCGGCCGATGACAGTGTGGCAGAACGTCGCCACCACTGGTCTTCCCAAATAACCATATAATGTGCAATAATTTTTATGCCGACAT…
/Users/barbour/Desktop/MUMmer3.18/seq/fasta.ixodes_scapularis.001	1091532573	YP_247145.1	Gene info glutamyl-tRNA amidotransferase subunit A	Rickettsia felis URRWXCal2	315/318	0.99	0.605925	CTAAGCTGGAGAGATAGTAATAAATCGTTTAATACATAATAGTCGGATCATTTTGTTTTTCACCGATCTTAAAAGCTTCGGTCGGTGCTGCAGGTAACAAAATGGCGTCAACTTTTGCAAAAGCATTATTAAAATCGTTTGCAACTAAATGACGTACTTTTTGAGCTTTTAGATAATATGCATCCATACAACTAGATGAAAGCACATATGTTCCAATCATAATACGGCGTTTTACTTCCTCTCCAAATCCGGCTGATCTAGTCATTTCATACATTTCGTCAAGCGTCATATTTTCACGTTCTACCCGAAGACCGTATCTAACACCGTCATATCTAGATAAATTTGAAGAAGCTTCAGCCGGTGCTATTACGTAATAAACGGCAACACCATATTTAGCAT…
/Users/barbour/Desktop/MUMmer3.18/seq/fasta.ixodes_scapularis.001	1091539863	YP_247147.1	Gene info Amino acid ABC transporter substrate binding protein	Rickettsia felis URRWXCal2	228/230	0.99	0.680193	CTAAAGCTGAGTGCAGTTGCGCCGTTTATTAAGGGCAATCAGTTTTATTACCAAGCACATAATCAATTTTTGTAAATTTATTAGGTTGTGATTTAGCAAAATGTTTTGAAATATCAATTTGATTCTCTGCTAAAATACTAATTGCAAACTTATCACTTTTTCGAAAACTGTTTATACTAAAAGAGTTTTTATTAAGGCAAAATAATATTAACGGCGGTTTTAAAGATATGGAAGTAAGAGAACTAGCAGTAAAGCCAAAAAGTTCGTTATTGCAATTTGTTGTTATAATAGTCACTCCCTGAGGGAATCGGCTCATAGCATCTTTAAATTGACTTTCTGTTACTGTCCCAGCCATTTTTTCATAATTTTGTTAATGGTCCCGTCTTTTTTTAATGAATA…
		NP_359828.1	Gene info hypothetical protein RC0191	Rickettsia conorii str. Malish 7	104/108	0.96
/Users/barbour/Desktop/MUMmer3.18/seq/fasta.ixodes_scapularis.001	1091540089	ZP_00154181.2	COG1034: NADH dehydrogenase/NADH:ubiquinone oxidoreductase 75 kD subunit (chain G)	Rickettsia rickettsii	216/224	0.96	0.626122	TTTGAGCGGAGCTTCGCATCATGCACTCCATACTAGCGGTATGTTTTAGTTCCCATTTACGGGCTTTAAAAGCATAAGGTTTGGAATTTAAAGCACCGACCGGACAAATATCTATCATATTACCGGAAATTTCAGAGTCTAAAGTTTGCTCTAAATATGAAGTTACCTCCATATGCTCGCCTCGATGAATAGCTCCCATTTCTTCTATTCCCGCTATGTCACTCGCAAATCTAATGCATCTAGTGCATTGTATACATCTATTCATTGCTGTTTTAATCAGCGGCCCCATATATTTATCTTTAATAGATCTCTTATTTTCATGAAATCTATTAGTACCTTTGCCGTATCTAAAAGCCTGATCTTGCAGGTCGCACTCCCCACCTTGGTCACAAATAGGGC…
/Users/barbour/Desktop/MUMmer3.18/seq/fasta.ixodes_scapularis.001	1092826262	NP_221135.1	Gene info hypothetical protein RP785	Rickettsia prowazekii str. Madrid E	107/224	0.47	0.558416	CCCTAACTGTCGGGGGCTCCACTTAACTTTTGCCGCTCCTGATGAACACTAAGAGGCCAACTAAGAGGTGTGCAACTAAGCCTTGCTTACTTCTACGATCCCATGGAAATGCTCTCCGCTCCACGAGACAACTATCACTCCAACTACTGTATTAATCATGGATTAATCTCACCATGCCTTTTTCGATCCTATTATGTGACCCACATCATCACCATTCAACGCCAGGGCCACCCCTGCCGAGACTCACATTCAATGAGATGAAATTTCGGCTCTTGAGCCGACATATCAAGCTGAGACTGAGGATGTAAGAGGCAAAACTTGGAAGGAGCTGGTTATACCTGCTCCTATACTCTGTCCTCTGCTCTTTTGGTCCGCCGTGTGGATGCTCTTTCCTTCCGG…
/Users/barbour/Desktop/MUMmer3.18/seq/fasta.ixodes_scapularis.001	1092859251	YP_246842.1	Gene info hypothetical protein RF_0826	Rickettsia felis URRWXCal2	101/105	0.96	0.680948	TTAAAGCTGCAGTTACCCTCATATAAAGGATGAGGATGAAGAACTAATGCAATAGGAGCATTAGGTGAGGTAGCTTTTGCATATCTTCCTTCAATTCGTCCTTCCGGACCGTTAAAATAAATTTGCGGCATAATTATTCATAATATTTAATTTGTTCGATATGATATTTTACCACTTTTTCTTATTAGTGCAACTATTCTTAATTAAAATATGATTGTATTGACGCATACTGCCATATATCCTAAGAGGATATTCCTAAATCAATGTATAAATAGCGGCAGTTTGCCTTTTAAACCACATATTAAGATTCTTAATGAAAAGACTATAAAAACTTTTGAGGATACAGATAAGCAAATTGGTTTAACTATCTCAAATAATATAAAAGAAATGTTTAATAAG…
/Users/barbour/Desktop/MUMmer3.18/seq/fasta.ixodes_scapularis.001	1092863104	YP_537551.1	Gene info ABC-type multidrug transport system, ATPase and permease components	Rickettsia bellii RML369-C	120/148	0.81	0.646512	GCTGAGCTGAGTGTAGCCTGCTTGCACATAGCGTGCCTCTAATTCTATCCAAACTGCATAAATTTTTAGTAAATTGTCTTTTTTGACTATAACTATTAAATTGTAAAACTTGTCACACCTCTTACAAACCTTGAAAGGATAAGGATTATAGCATATTCATTAACCATAATTTAGGCATCTTAATACGAAACTCGCGTGAACTTAGTATATTGGGTATATTTGATAGGAGTATTTGTATACGTAATTTACTTGCGTAATCTTGGTGAGATCGGTATCGGTGATATCGCTTTTATTATGTCACTAACTTTTTTATTTGCTGAAAATTCTTGGCATGCTACTATGAGAGTTAAAGACTTTTTAGAAGATGTAGCAGCGTTTCGCTCCGCCTTTACAATCATG…
/Users/barbour/Desktop/MUMmer3.18/seq/fasta.ixodes_scapularis.001	1092874185	ZP_00153985.2	COG0087: Ribosomal protein L3	Rickettsia rickettsii	210/215	0.97	0.690249	TCGAACCTGGAGTGAAATTCACAGCAAATATATCTTCATTTAAGCTAATCTCACCAACTTCTTCATTAGCAAGACTTAATATTTTAGTTTTCATCTTTATTTAACCTTATATAGTCTTATATAAAACTTTTATATAAATAATATTGCATGGCATTTTGTTAATTTAATAATCTTTAACCTCAACAAACATGTCTAAATATCTATTATACAGTTATTGAAACCTTTTTTATTGCATCTTTTACTAAAAGATATGAATTTTTGTGACCGGGTATACTACCCTGAATCATAATAAGCTTACGCTCTTTATCAACGGCAAATATTTTCAAATTTTGAATAGTAACTTGGTTACATCCCATATGACCGGCCATTTTTTTGCCTTTGAAAACCTTTCCTGGATCT…
/Users/barbour/Desktop/MUMmer3.18/seq/fasta.ixodes_scapularis.002	1092885317	ZP_00142113.1	lipid-A-disaccharide synthase	Rickettsia sibirica 246	237/299	0.79	0.678027	TAAGTGTGAGGATTGTAGAAACAAGGTATGGCAAAAGGAATAGAAGAAGGGAGAAAAAAAGGTAGACAAGAAGGCGAAGTTACAAAAAGTATAAAAATAGCAAAAAAGATGTTAATGAAAAAAAACTCGATAGAAGAAATACATGAGATTACTGAAGTATCTATAAAAGAAATAGAGCGATTAAAAGCAGAAATTGAGAACCTTAAAAAATAACTATATTTAATGACAAAAATTTACTTTATAGCCGGTGAGGTGTCAGGAGACTTTGTAGGTGGTCGTATAATTCAGCATTTAAAAAACAATATAGGAGTACAGCATCATTCACAAAGCTTCAGACAGGATGAATTTAAGAGTAAGTCTGCGAAAGCAGTACAAATAGTACGTGAGCATAGACTTAAC…
/Users/barbour/Desktop/MUMmer3.18/seq/fasta.ixodes_scapularis.002	1092886067	YP_246090.1	aspartate aminotransferase	Rickettsia felis URRWXCal2	340/354	0.96	0.659889	GTAGCTGGAGGTAGCATAAGAGATTCTAAAATATCCCTCTAAGCCGAAAGCAATACCGGGTACTACGGCAACTTTTGTTTCTTCAAGTAAATATTCGGCAAAATCATTACTATTTGCAATAATTTTTCCTGATTTAGTTTTATGCCCAAATATTTTATCGCATTTAACAAATAAGTAAAATGCCCCTTCCGGCTTATAGCACTCAAAATATTCTATTCTTTTCAAAATTGATAAAGCAAGATCACGCTTTTTTTGAAAATTTAAAGCATTAGGCTTTATATAATCTTGAGGACCGTTTAATGCTTCAATAGCAGCCATTTGACTTATTGAACAAGGGTTTGAAGTACTTTGCGACTGAATAATAGTCATTGCTTTAATCAAAGTTTTAGAGCCTGTACC…
/Users/barbour/Desktop/MUMmer3.18/seq/fasta.ixodes_scapularis.002	1092895904	YP_066975.1	O-antigen export system ATP-binding protein	Rickettsia typhi str. Wilmington	124/147	0.84	0.706897	GTAAACGCCGTCGATTTGGGAGTCGGTTTTGACAGGAGCAGACAGGTCGTGAAAATATAAAAATGTTAATAGCTATATAACAATATGTTAGATAAATATAGCAAAAAAATTGAGCAAGAAATCATAGATTTTTCAGAATTAGGTAGTAAAATCGACTTACCGATAAAAAATTATAGTTCAGGAATGTTATCACGCCTTGCTTTTTCCGTATCAATATTTCAAAATCCACAGATTCTATTACTTGATGAAGTTTTTGCGGCAGGCGATAGCTATTTTATAGAAAAATCTCTTAATTTAATGAAAAATAAATTTAAGAATACTCCTATTTCGATAATAGTAAGTCATCAAGAAGAAATTATAAAAGATAATTGCGATAGATGTGTTTTATTAAAAGACGGC…
		ZP_00142516.1	O-antigen export system permease protein RfbA	Rickettsia sibirica 246	188/192	0.97
/Users/barbour/Desktop/MUMmer3.18/seq/fasta.ixodes_scapularis.002	1093285102	NP_360173.1	penicillin-binding protein dacF precursor	EC:3.4.16.4	27/33	0.81	0.570892	GAAATCTTTAGTGCTGTTGTTAAGGAGGCAAAGTGCCGCATCTCGTGATTCAAAAAATGATGGGGCTACTAGATCAGCATTTTAATATTAAGCCTATAGTCCCTAAACCTTCAATCAAGCTTGCCTCTAATAATAAATCTACTACAAAAGCTAAATCAAAAATAATAAAGAAAAAGAATATACGTAGTTGATATGCATCGTCTGCGAGCGGGTATTGTTGCATGGCTCCAACTTTTTGTGTCTAGAAATTTATTTTTTGATCCAAAAGTGTTTTTTGTATTCCTTCATACACAAACTCATCTCTGTTACGTCACAGTGCGGTGGTGGCGCTTCGGGCACAATTCCGGTGTGGGGCTGTGTGCGGAAGTCCCCGTGCGAGACGTGTATTCCTGCGTTGCT…
/Users/barbour/Desktop/MUMmer3.18/seq/fasta.ixodes_scapularis.002	1093286522	YP_246812.1	rRNA methylase	Rickettsia felis URRWXCal2	120/131	0.91	0.623012	TAAGCGGAAGGTCCGAGTTGTCATTACGAGTGGGCTTTGTTGCGTGGATCGAAAAACGCATTCGGTGTTACCCCGTGGCTTGACCACGATATCTAGAAAAACAATAAAAAATACTAATAATTTTAGTATTTTTAACTGGATCCCGCGATCAAGTCGCAGGATGACAGAGGTGAAATTGATCCACGCAGCCTACGGCTGCTCGCAATGACGATTAAGTATCCATCTTGCGAGAATGACATAGGAAGCCACACGGGCAATGCTAAAAATTTTGGAGAGATGGCCGAGCGGTTTAAGGCGCACGCCTGGAAAGCGTGTTTACGGCAACGTGTCGGGGGTTCGAATCCCCCTCTCTCCGCCATAATAATATTTCTTTTGTTATTATGCATTAGCATCTTTTAT…
/Users/barbour/Desktop/MUMmer3.18/seq/fasta.ixodes_scapularis.002	1093291901	NP_360383.1	ATP-dependent Clp protease proteolytic subunit	Rickettsia conorii str. Malish 7	204/216	0.94	0.665703	GACGTTTAAGCGAGGGATCTTATCCCCGAAGGGGGACATTAATTCTCTTATATAATAATAAAACTAAATCTATAAGATTTTTTTATAAAATTTAATCTTTATTTTGCTGACATTGTCATAGCATCTCTAGAAGAAATTATATTATCTATTATTCCAAATTTTTTTGCTTCTTCCGGTGACATGAAATTATCACGTTCCATACTTTTTTCGATATGTTTTAACTCTTGTCTAGTATGTTTACTATACAATTCGTTAAGTAACCTTTTGATTTTTAGGGTTTCTTGAGCGTGGATTTCTATATCGGTAGCTTGTCCTTTATAACCTCCTGACGGTTGATGGATCATAATACGGCTATGAGGTAAACTATAACGCATTCCCTTCTCGCCTCCGCAAAGTAAA…
/Users/barbour/Desktop/MUMmer3.18/seq/fasta.ixodes_scapularis.002	1093294048	NP_360933.1	hypothetical protein RC1296	Rickettsia conorii str. Malish 7	257/269	0.95	0.671004	CGAACGGTTGCAGTGTTTCTTTTGTCAACTTCTTTGTTCTTTTTCGTAGCCTAGCATAATTTTTGTATAAAAAATTAAATTGTAAAAAAATTATACTGTTTTGTATAAAAGTCAATAAAGGATTTTGTCTTATATAATTTAAATAGATTAATAATATTTCCCAATGCCTAATTACAAATTAGAGGAATGTATAATATATTAGACCAAACTTTATCCCAACCTTTTGCATGAGAAATATTAGGAAAAGTTTGTTTTTTTACACATAGTGAGTTACTTGTTTTTACGTAAAGTTCTGCTATGAAAGGCGGGACTCTTTTGTCCTCCATGCCGGAGAGATGTAATTGAGGGATATTATTAACCTGCTTTGCATAATTTATCGGGTTTAACGATTTAACTAAG…
/Users/barbour/Desktop/MUMmer3.18/seq/fasta.ixodes_scapularis.002	1093301461	NP_359662.1	ATP synthase subunit B	Rickettsia conorii str. Malish 7	119/121	0.98	0.691406	GACGCCTGACTATTGCTTAGCAGCTAAATTTATATCTTCAATATTTTGATTTATAGAGTTTTTTAAATCTTGCTCTAGATTCTTTTTTTTAATTAAAAATTCTGATTCTAAAGAGTCTATTTTTTCTTTTTTTAGCCTATCTATTTCAGTATTTGTTTTGTCTATTTCCTCGTTATAATATTTATTTAGCTTTTCTACTTCTATGGTCAATGTATCGGCTTGCGTAATATTATCTTGAATATTTGTCTGTCTATTATTAAAAATTTCTTCGGCTTTTGGAGTTATAAATTTATAAACAAAGATATACAATAAGCCGAAAGTAACGATAAGCCAAAAAATTTGTGAATAATAGGTAGCAATATCAAATTGAGGCATCTTATTTAAAAATGAATTTTAAGA…
		NP_359663.1	ATP synthase subunit C	Rickettsia conorii str. Malish 7	74/76	0.97
		YP_246046.1	ATP synthase subunit A	Rickettsia felis URRWXCal2	112/123	0.91
/Users/barbour/Desktop/MUMmer3.18/seq/fasta.ixodes_scapularis.002	1093301608	ZP_00142601.1	cytosine deaminase	Rickettsia sibirica 246	152/159	0.95	0.651838	TTGGCACCGGAGTAGCTGCATGCTGCCTGAAAACATAAACACCAAGGGCCATCCAAGAAGCAGGAACATGAACATACATAATGCGTACAAACTCACCTTGCTGATAATCTACCGGCGAAACTATGAGGGCTAAATAAAGACCTATAATCATCATTAGGAAAGTAGATATAGCTAATATAAGTATTATAACCTTCGATAATTTATTAAAATAATAGGGGGTTAATAGTTTTAGCATATTTTCTTACTTCTTTATTTCATTCTTGCAATCCTCTATGTCATTCCCGCAAAAGCATTGTTGCGTGTATAGGTTTTTCATTTGTCATCCCGCGACTTGATCGCGGGATCCAGTTAAAAATACTAAAATTTATTAGTATTTTTAAGTTATTTTTATGGATACCG…
		YP_247334.1	Heme exporter protein C	Rickettsia felis URRWXCal2	65/69	0.94
/Users/barbour/Desktop/MUMmer3.18/seq/fasta.ixodes_scapularis.002	1094019184	ZP_01347998.1	hypothetical protein RcanM_01000976	Rickettsia canadensis str. McKiel	97/166	0.58	0.613199	TCAAATGGATGATTTAAGATTGTTATGAGCTTTATAGGCTGTCCATGAGACAAGGGATGCTGCAAACGTATGAAGTAAAGGATTTTCTTAAGAAACTGGTGGGATGATTATTATGCCCACCATTTGTTGCAAGAAGTAATTAACATGCTAAGTATAAACTAGGAATTTTATACCGGAGGCCTTACTCTTATTACTTCTTTAAATGCACAGATGCGTGAGTTATCATGTTTGGCTCTCATTTGAGGACTTAGGGAGTTTGATTTATGTCGTGTGGCCTTGTCCCTATTGCCAATATTTCTCTTGAAATTGTGGACCTCAGTTTAAAAAATTACCTACACCTGCATCGCTTTTAGAGTAGAATTTATTATATTTTCTATATGTGACTGATAACCTTGCAAA…
/Users/barbour/Desktop/MUMmer3.18/seq/fasta.ixodes_scapularis.002	1094072869	NP_923101.1	putative transposase	Gloeobacter violaceus PCC 7421	92/206	0.44	0.676868	TGACGGTCTGAGAGATCAGCCAATGCAATGAAAAATTTTTTAAATCTTACCGGCAGTAGTATTCTAAAGGTTTTAAGTTCATATAGCGAAACAGATGAAGTAGATCTTTTAGAATTGATCCAACCAGCATTAGAGAATGATCATAAATTTAAAAAGGCAGTATCAAAAATTGTTGGTATACATGTAGGGCGCAATATTCCTTCAGAGTTATATCAACCTGTTGCTGAAGAGCTTATATCAAATGTAGATGAGGGTAACACGCTGGTAACGGAAATATTAAATATACGCGAGTTTCGAATTAATATAGCATAGGATTTAGCATATCAAGAGAGATGTAATAGAAGGTTTATTATCAGACATTTGATAATTTATCAGTGCTGCAACCATATACACAAAGGC…
		YP_246890.1	hypothetical protein RF_0874	Rickettsia felis URRWXCal2	81/88	0.92
/Users/barbour/Desktop/MUMmer3.18/seq/fasta.ixodes_scapularis.002	1094079205	YP_246051.1	recombination protein F	Rickettsia felis URRWXCal2	305/330	0.92	0.685055	AGGTTAAGCTGAGCATTTCTAGACGGTATAAATACAACGTATCAATAATTTAACTATTATTCTTTCATAAAATGAAAAATATCTTCCTACATTCCTTAAGTCTTGAAAATTATCGTAATTTTAAAAATCTTGAACTAAAAACAGATAATACCCCAATAATTTTAATAGGTGAAAACGGTAGCGGTAAAACTAATATTTTAGAAGCTATATCGCTATTTTATCCAGGAAGAGGGTTGAAATCAGCGAAACTTGCTTATATATGCAAGACTTCAGAAGATCATTGTACCGTAAAAGCTCTATTGCAAAGTAAGCTAGGACTTGCAGAATTTACCACACAATTTAAACGTAGCTCTAATAGAAGAATAACCGAGTATAACGAAAGTAAAATAGCCAATAATG…
/Users/barbour/Desktop/MUMmer3.18/seq/fasta.ixodes_scapularis.002	1094088621	ZP_00142808.1	hypothetical protein	Rickettsia sibirica 246	114/122	0.93	0.686057	GCACGCTGTGTAAGCCGTATATTTTTGGACGAAACAGGGCTTGGTGATTTTGGCTTATACTATCTTCGTGATAAACAAAAACGTGAAGTCGATTTAGTAATAACAAAAGATGAGAAGCCTTGGATTTTAGTGGAAGCAAAAATAAGTGATACAAGCCGTTCTTCAAGCTTAAAATATTTTCATGAATCACTTAAACCTGAGTTTAGTTTTCAAGTAATTCAAAATAAACAAGCTATTTCCGGCTCTTGCTTTGATAAACCGGGCTTATGGATAGTACCGGCTATTACTTTCTTATCTCAACTTGTTTGATATGAATTTTTGCAAAAAAGTAATCTAGTCAAATGTAAATCATATGACTATTTCGTTGCTTATATCGAAATAGTTATTACCAATCCGACA…
		YP_246242.1	Predicted ATPase	Rickettsia felis URRWXCal2	86/95	0.9
/Users/barbour/Desktop/MUMmer3.18/seq/fasta.ixodes_scapularis.002	1094090566	YP_537999.1	Cytochrome b	Rickettsia bellii RML369-C	238/240	0.99	0.62758	GTGCGGCTGGAGGTGTTTTTATTAAGAATAATTTCATTATATAAATCATCCCAATTTATATTGTATCATTTTTGTGTTGGTATATTCTTTTTATTAAATTAGAAGTAACACCAGTATAGAGTATACCATTTTTCTCGTTAGTTACTATATATACTATTGGTTGCTTCATAAATTTGTATAATACAAAAAACGTCATTGCGAGCAACCATAGGCTGCGTGGCAATCTCATGAAATAATAACAAACTCCTGAGATTGCTTCGTCAATTGCTATGGCAATTTCCTTGCAATGACATATCTCTTCGCAATGACTTAACTCTTACAACTCCTCCGGTAATGGCAGCGGTTTTTCATATTTACCGATCAGCGGCAGAGCTACTAAGAAATGGAAGAAGTAGTAAC…
/Users/barbour/Desktop/MUMmer3.18/seq/fasta.ixodes_scapularis.002	1094090578	YP_537999.1	Cytochrome b	Rickettsia bellii RML369-C	209/211	0.99	0.635407	CTTCATCAGAGAGTTTTTATTACAGAATAATTTCATTATATAAATCATCCCAATTTATATTGTATCATTTTTGTGTTGGTATATTCTTTTTATTAAATTAGAAGTAACACCAGTATAGAGTATACCATTTTTCTCGTTAGTTACTATATATACTATTGGTTGCTTCATAAATTTGTATAATACAAAAAACGTCATTGCGAGCAACCATAGGCTGCGTGGCAATCTCATGAAATAATAACAAACTCCTGAGATTGCTTCGTCAATTGCTATGGCAATTTCCTTGCAATGACATATCTCTTCGCAATGACTTAACTCTTACAACTCCTCCGGTAATGGCAGCGGTTTTTCATATTTACCGATCAGCGGCAGAGCTACTAAGAAATGGAAGAAGTAGTAACA…
/Users/barbour/Desktop/MUMmer3.18/seq/fasta.ixodes_scapularis.002	1094099966	ZP_00153082.2	COG1044: UDP-3-O-	3-hydroxymyristoyl glucosamine N-acyltransferase	242/257	0.94	0.639241	GTAAGTGGAGCGAAATTTTACGGGAGAGCAAATCCAAATACTCTTTTAATACATGCCGAGAATTCATATTTTGCTTACGGCAAATTGATTAATTTTTTTTATGCTCCTATTAAATCATACCCTGCTAAAATAATGAAATCCGCTATTGTTGCAGATTCGGCGACTATCGGAAAAAATTGTTATATAGGTCACAATGTAGTTATTGAAGACGAGGTTATTATAGGTGATAATAGTATTATAGAAGCCGAAAGTTTTATAGGTAGAGGCGTAAATATCGGCAGAAACGCTAGAATAGAACAACATGTTTCAATAAATTATGCAATTATAGGTGACGACATCGTAATACTTGCAGGAGCAAAAATAGGACAAGACGGGTTTGGCTTTTCTACCGAAAAAGGC…
/Users/barbour/Desktop/MUMmer3.18/seq/fasta.ixodes_scapularis.002	1094101397	YP_246961.1	UDP-N-acetylglucosamine 1-carboxyvinyltransferase	Rickettsia felis URRWXCal2	325/333	0.97	0.621795	GTGAGCGTGAGGAGCACGATCTAAGTGATATATTCGATGTAATACGGTTTTGCTATTAGTACTAAGACCGACGAGTATTAGCGATACCGAAGCTCTAAGGTCACTTGCCATAACTTCCGCTCCTTTTAACATTTCTACACCTCGGACGACCGCCTTATTACCTCGTACTACTATATCTGCTCCCATCCTACATAATTCAGGGACATGCATGAAACGATTTTCAAAAATATTTTCGGTGATTATTGAAACACCGTTGCTAAGCGTCATAAGACTCATAAATTGTGCTTGTAAATCTGTGGCAAACCCAGGATAGGGATTAGTTTCTAAATCAACTGAATTTAACTTCCCTTCATAAGTTACTTGGACTCCGTTATTGATCGGCACGACTTTTATACCCGT…
/Users/barbour/Desktop/MUMmer3.18/seq/fasta.ixodes_scapularis.002	1094790889	YP_246634.1	Thiol:disulfide interchange protein TlpA	Rickettsia felis URRWXCal2	189/194	0.97	0.692235	TAGGTTGTAAAGTCATTTATGATTCTAACGTAAGTCCCGATTGCATAGTACTTACTTTACCAATAACGCCGCTAAGGCGTAAAACGGCAATCACCTCTTTAGAATCACCAAAAACCGAAGCAACTAATTGATCTAATTTACTTATCTGCCGTTTGGTTATTATCTGATCAAATTCTGCATTCGCCATAGTTGATTTATTCACTTCATTCATTAATTTTACTCATTTTTAATTTGTGCTGTACTTTCCTTAATTATATCCTTTTTTATCGGCAGCAAAGGCTTAGCCGGTTTATTCAGAGATTGCTCGTTATAACTATTTTTAGGTTCAGAATAATTTCCGGGAATGGCAGATAAAATAGTATCTCTAACTTTTTCGTCATACCAATTTGTATTGCCGAC…
		NP_220779.1	POSSIBLE PROTEASE SOHB (sohB)	Rickettsia prowazekii str. Madrid E	62/66	0.93
/Users/barbour/Desktop/MUMmer3.18/seq/fasta.ixodes_scapularis.002	1094800273	YP_001249063.1	transposase and inactivated derivative	Orientia tsutsugamushi Boryong	82/157	0.52	0.707608	TTACGGCGGAGTGGGCTCAGCCATGTTCTCGACACGCATTATCTTCTATTCCTGATTCATCCAAAAACACTAGTTTATCTTTGTCTATGGTGGTTATCTTTTCTATAAACTCATTTCTTAATTTATGATTTCTTTTGGGATGAAGAAAAGTTTTTTTATAGCTGTAACCAACTTTTCTAATCATGTTTATTATAGTTCTTGCTGACACTTTACTAGGATACAAGATGGCTAGCTCTCGACTGCTTTTATCTTTATTAGATTCCAAAAATTTTTTAAATCCTTCCATATCTGTTATTTTATGACTATGCCCTTTTTGATAGCCAGTTTTTAATTGAACATCTCCTGTTTCTTTCTTTAATTTCTTCCAATCATATATTACTTTACGGCTGATATTAAATA…
		YP_246541.1	hypothetical protein RF_0525	Rickettsia felis URRWXCal2	25/30	0.83
/Users/barbour/Desktop/MUMmer3.18/seq/fasta.ixodes_scapularis.002	1111024934	ZP_00153566.2	COG0504: CTP synthase (UTP-ammonia lyase)	Rickettsia rickettsii	46/53	0.86	0.580384	TTCCGGCTACTGTCGGGGACCACTAACGAATCCCGGATACAGCAAACATATTTCCTATTTTTGTTGACTTCATTATAAACGGGTTCGATTGTAATACATTCGAGAGATAAGTACTCAGATACTGCCTCAGCATCCCTCAGTGCCGTACACCAAAACAAAGGCAGCTGCGCAGCTGTTTACCTGGAGCTGCTTGCTTTTCAAATCCCACAAGAGGAGCTTTCCGGGCGGAGGCGTTGCAGTGGATTCCAGATGCAGAGAGCTGACCATGGCAGGCTCAACTGGGCTGCAGGCAAGGCAGGCCACACTGGAAAGGGTGCAGTATACGCCCATTACAGAGCTGTCTTATGCAGTTTTGTACTATTTTTACTGGAATGCATTTTTGTTTTTACAAAGAACCAA…
/Users/barbour/Desktop/MUMmer3.18/seq/fasta.ixodes_scapularis.002	1111053050	NP_359970.1	D-alanylalanine synthetase	Rickettsia conorii str. Malish 7	172/182	0.94	0.677302	GCTTACCGGGGACGGGGGACCCACTAATTTTATATATACCGTATTTGGTAATCTTCTACTGACATATACTTCCTTGAACCATTTATTTTTCTTTAAATTATTTCTAATTTCGTCTAATTTAAGAGCAAAAATAGGACTACCTTTACTTGCATTTAAAACCTTTAATATTGTAGGCTCATCAACATTTTGCTGTCCTTCAATGATAACATTCTCAAGTTTAAACCCAAGCTTTGTTGTTGTTTGGTATATATTTGTTGTTAAGTAGGTTTTTATGCCGGCAAAATGTTTTGTAAAAACAAATAGACATACAAAGATAATTAAAGCAATCTTAAGCCCTAATATTGCTTTTTTGTAAATTAATCCTAATTTTCGGCGTAATGAGATATTATTAGTTTTTTT…
		NP_359971.1	cell division protein ftsQ	Rickettsia conorii str. Malish 7	94/97	0.96
/Users/barbour/Desktop/MUMmer3.18/seq/fasta.ixodes_scapularis.002	1122513661	ZP_00349475.1	COG1835: Predicted acyltransferases	Rickettsia rickettsii	136/154	0.88	0.712077	GTAGGTCCAATGTGGGTGGGATTCAATTTCCCATTATCAGCCCAATATGAAATAGCAGATAATATGCTTATTCAGGAGCAATTAAATGATAACAATATATTGGGTAAGAGAGTAAAGCAATTAATTTGTCTAACTTATTATCTTTGGTTAAGTCAAATATTTTTCCTAAAGATAGAGCAAATAAACAATAAAAAAGTAATTTTTTTTAGTTGAGGCTCTATTGGGATAAACGGAAAAGTAATAATTATTAATATAATATATAAATAGAGTAATTGACTAAGCCAAGGCTTTTTTTCGTTTATTTCTTTACTAGAATAAATATAAAATGCTTGACTACCGATTAAGAAAATTGCAAGTTCAGAAGGAAAGAATCTATAAGACCAAGGATCTCCTATAAAT…
		NP_360912.1	hypothetical protein RC1275	Rickettsia conorii str. Malish 7	57/83	0.68
/Users/barbour/Desktop/MUMmer3.18/seq/fasta.ixodes_scapularis.002	1122514225	ZP_00349477.1	COG0472: UDP-N-acetylmuramyl pentapeptide phosphotransferase/UDP-N-acetylglucosamine-1-phosphate transferase	Rickettsia rickettsii	100/101	0.99	0.678942	AGATCAATCGCACTGTCGTGTATTCGAATTTATCTTAGATAATAAGGTGTTCTGCCGGCGGAGCTTATTTTCTTGATAAATATAACCAGCGTATTAATCTTTTGTTTTTTATAACGTATAGGTGGTGATTTTTAAAGGTAATACTTTAGTACTGAAGTTAAACCCGACTATTTTATTCCAGTTAATCATGATTTCAGGAAGCAATGGATGTTGTTTGGCAAATATACGTCTAACTAGTTTATCAATATCCTCTTTAATTAGCTTCATTTTAATAAACTCTGCACTGTTAAAGTTATGACGGCTAAAGCAAGCATTATAGATATTACGGAAAAATGTAAAGATGTAACCGATATGATCATTAAAAATATATTACAAACTGCTATAATCGATACTACTTGT…
		ZP_00154227.1	hypothetical protein Rick02001518	Rickettsia rickettsii	40/41	0.97
/Users/barbour/Desktop/MUMmer3.18/seq/fasta.ixodes_scapularis.002	1122515238	YP_246677.1	SsrA-binding protein	Rickettsia felis URRWXCal2	142/152	0.93	0.663426	GGATCATCGCGACTGTGGCGTGATTCATCCATTACTTCAGGCTTATTAAGCTGCTCTGACCTCGTTTCCTGTCTTTTGCTTTAATTGACTCTCTTTTATCTTGTAGCTTCTTACCTTTAGCAATACCAAGTTCAACTTTCACTTTATTTTTTTTATTAAAATACATAGAAAGAGCTACTAGCGTATAGCCTTTTATTCTAATTCTACCGATAATTTTCTTTATCTCTTTAGTATGCAACATTAATATCCGCGGTCTACGAGTAGAATGATTAAATCTATTCGCTTTTTCATATTCTGTAATATGGCAGTTATACAAAAATACCTCATGTCCGGTATCTGCCGCATGACTTTCTTCTATAGAAGCTTTGCCTTGACGCAGAGACTGTACTTCACTACCCT…
		ZP_00340297.1	COG0329: Dihydrodipicolinate synthase/N-acetylneuraminate lyase	Rickettsia akari str. Hartford	75/81	0.92
/Users/barbour/Desktop/MUMmer3.18/seq/fasta.ixodes_scapularis.002	1122516045	ZP_00349380.1	COG0642: Signal transduction histidine kinase	Rickettsia rickettsii	251/267	0.94	0.720391	AGGTCCGATGTGGTGGATTCATACCGGGACCGTTATCCTCAATAATTATAGCTACGGTAGATGAATTATCTTTTGAAGATATCTTAATTTTAGTTCCATATTTTATAGCGTTACCGATTAAATTAGACAAGGCTCTTTCAAAAGAATTCGGCTTAATTCGTACTTCTAGTTTATCTAAGTTAATAGATTTTATAAATTCAATATCTACATGTGACCATTTGTTTAAAAGATGTTCCATCCAAGGTAATAATAAAATTTCTTCAAATTCTTCTGTACTTTCACCCTTAGCAAAATCTAAATAAGAATTTATCATTTGCTGCATAGTTAATATATCTTGTTTTAACCCTTTGATTTCTTCGCTTTTTTCCATCAATTCAAGTTGTAGCTTCATTCTTGTTA…
/Users/barbour/Desktop/MUMmer3.18/seq/fasta.ixodes_scapularis.002	1122519317	ZP_00340234.1	COG0302: GTP cyclohydrolase I	Rickettsia akari str. Hartford	75/84	0.89	0.602941	AATCATCGCACTGTGGTGGATTCACATATGATGTTCACAAAAAGAGGTAAATTTTATGCCTTCCAGCGAGATAAAGTCCTGAAAATTACAAGTATCGAAAAATTTGGTACTTAATATTTCAGCTATATCTTTTTCATAACCGGAAAATATCTCTTCATAGCTATTAATTACTCTCTCGGGAGTTTTAAGTAACCCTTCTCTATTAGGATCTTCACCAATGAATTTTAGTAGTGTTCTTACTGCTTCTTTAGCTTCTTCTCTAGTTGGTTTACTCATGTTTCTAGTTTTATACTGTTAAAAAACATTACTTTAACACAAATATATACAAACATCAAGCCACCTACTATAGCAATAAGCCCTCCTCCGCCCATCATTCCCATTAATAGCTTAGCTGACATC…
		YP_537972.1	hypothetical protein RBE_0802	Rickettsia bellii RML369-C	56/69	0.81
/Users/barbour/Desktop/MUMmer3.18/seq/fasta.ixodes_scapularis.002	1122524016	YP_246609.1	CTP synthetase	Rickettsia felis URRWXCal2	165/173	0.95	0.638407	AGCTCCATGTGGTGGATTCGAATAAATAAACAATTTTCGCTTTTTAATTTGTTACCGATTTGCCTTATAGCTTCAAAAAACGGTAGACCTTCAATATCATCGACTGTACCGCCTATTTCACAAATAATAAAATCAAAACCCTTGGTGTTTGAAAGTATAAAATCTTTTATTATATTCGTAACATGCGGGATGATTTGAACGGTAACGCCGGTGTAATTTCCTAAACGTTCATCTTTAAGTAATTTTGAGTATATCGCTCCTGTCGTGATGCTATCAAACTTGCACGAGGAAACTCCGGTAAAACGTTCATAATGGCCAGGATCTAGATTGGTTTCTGCTCCGTCATCCGTTACATATACTTTCCCGTGTTCGTGAGGATTCATAGTCCCAGGGTTGACG…
/Users/barbour/Desktop/MUMmer3.18/seq/fasta.ixodes_scapularis.002	1122527790	NP_359873.1	Gene info hypothetical protein RC0236	Rickettsia conorii str. Malish 7	76/99	0.76	0.68534	CGGAGGGAGAAGGGTGAGTCCATGTGCTGTATTCTTTGATACTTTACTCTTATTCTTCATATTAGCCTCATGTAAGTCTGTTTTGATTAATTTTATTCTTAACTATTTTTATAACTTACACAAACTTTCTGACACCCCCAAGACTAAAAATTATAATTCAGGAGTGATATACTTGATATTTCCATCTTCTCCTATCAATGGGTAATACTTTGTTTGAGAGTTATAAGCATCATAACTAATTGATGTTTGTGATGATAGTTTTTGTGCTAATATTGTCAATTTTTCTTCATATAACTTAAAAGATTTTTCTAAATCCTTTTTTGTAACCTTTACAGTTTTAGCTTCATTTGTATTTACTTTGAGCGTTTCAAGATTTTCTGTTGAGTCATATTTTGTTAA…
/Users/barbour/Desktop/MUMmer3.18/seq/fasta.ixodes_scapularis.002	1122529540	YP_538082.1	Gene info Transposase and inactivated derivative	Rickettsia bellii RML369-C	49/98	0.5	0.652308	GATATCGCACTGTGGAGTTTTCCGTTGGTACTTGTGACAACCTGGGTTCTTTAGCTTGCTCTCGGAGTGCGATACTGGACAGCGCCCTTTTAAGGTGCAAATTCAGATCGTGACGGGCAGGAGCGGGGCTCTAGCGCGGTATACCTGGCCTCTGGAGCGTTTCCTTTAAAATCCCCTGCGTCGCCGTTGAAATTACCTTATATCACGCGCGCGTGTCACAAAAAAAAAGGGGGGTGTTATAGAATTTCTCAAATATACCCTCCGGTAGAAAAAAAGGGCGCCCCTCGGCGCTTTATATAAAAAAAACACCTTACTCCTTTTGGAATTAGTTGAGGTTCAAATTCTCCTTCCCGATCCCTTGGTACTTCTACTATCAATTTATGACCCTCGGGATCTATT…
/Users/barbour/Desktop/MUMmer3.18/seq/fasta.ixodes_scapularis.002	1125049853	NP_360258.1	Gene info succinate semialdehyde dehydrogenase	EC:1.2.1.16	106/111	0.95	0.698218	GGCTTCATGTGGTGGATTCATTATTATTGACTGTTTGGATAATATGGATATCTTTAGAACAGAAATATTTGGCCCGGTAGTTGCTTGTTATAAATTTAAAGATTTGGATGAAATAATAGAACGTGCCAATAATACAGAATACGGCTTGCAAGGATATGTATATTCAAATAATATATCCGTGGCACAAATGATAGCCGGTAAGCTTGATTTTGGTATGGTATCGATTAACGACCCGTTACCTGCAAATGCAAAAGTACCTTTTGCAGGACGTAAAGCTTCAGGTTTTGGAGTTGAAGGCTCATTTGAAGGGATATTTGAATATCTAAATACGAAATATATAAATTTACAGAATTAAGAATGCCCTAATGGTTCCTTTTATGTCATTCCTGCGAAAGCAGG…
/Users/barbour/Desktop/MUMmer3.18/seq/fasta.ixodes_scapularis.002	1125052648	ZP_00153118.2	hypothetical protein Rick02000069	Rickettsia rickettsii	219/248	0.88	0.654661	TGGGGAAATAACGAATTGCATCATCGCACTGTGGTGGATTCTTCCTTGCTCTTTTTGAAGTTTATCTTCGTCTGCTATTCTTCATTTCACATCAGTATACTCATAATTCCCTAACCGGTTTTAGTATTAACTTTTTGTTACTAAAGATATTAATTTTAGAAAAGAAATTACTTTTTGGCTTTTTAAAATCACGTTTATAATTTTCACCGGTGACAGCATTATAGCTAGTAATCAGAGAAGGTATAACCTTGTTATAATATATTTTATAAAGGTCATGCATAGTTTCTTTGGTAGTTAAACACCCCCATTTTACGGCTTGTTGCGGTACTCTAGCAAGTGCCTCAATACAGGCTACAGCTTCTTCAATTTCAGGGTTTTTATTTTTATACACGTAAGCAT…
/Users/barbour/Desktop/MUMmer3.18/seq/fasta.ixodes_scapularis.002	1125052722	YP_246680.1	Gene info succinyl-CoA synthetase alpha subunit	Rickettsia felis URRWXCal2	178/248	0.71	0.609045	ACTCGATGTGGTGGATTCCGGCACATGATTTAGCAGATGCTGCAAGACAAGATAGTTGAAGCGATAAAGTAATACTGCTGTGTATTTCAAGAATTGAATTTCATTTTATCAAGGACTCGTGATGCTCACGTACTATATGTACGCTCCGCTCACTCGCCTATCAAAATAAAATTCAATTCTTGAAATACAAGCAGTATTAAATACAACAAATTTTTAAAATAGCGTATTAAAAATGGCAATATTAATAAATAAAAAAACAAAAGTTATCTGTCAGGGTTTTACTGGTTCACAAGGAACTTTTCACTCTGAACAAGCGATAGCTTATGGCACTAACATGGTTGGTGGTGTTACACCTGGCAAAGGCGGTCATACTCACCTTGATTTACCTGTATATAATAC…
/Users/barbour/Desktop/MUMmer3.18/seq/fasta.ixodes_scapularis.002	1125053652	YP_246169.1	Gene info acetoacetyl-CoA reductase	Rickettsia felis URRWXCal2	58/62	0.93	0.639416	TAAGTCCATTGTGGGTGGATTCCAGGGCAGGTTGGGCAGACTAATTACTCTGCTGCTAAAGCCAGAATTATCGGCTTTACTAAGGTCCTTGCTCGTGAAACTGCTTCTAAAAATATCACCGTTAACTGTATAGCTCCAGGGTATATTGCAACCGAAATGGTAGGAGCAGTACCCGAAGACGTGTTTATTAAAATCATTAATAGTATCCCCCTTACTACATGACAATTTTTAGAGATGTAAGGACTAAAGGATTGAATTTTGCTGATAATTCATGATGATAACGGGGAAAGAACTTGGTTTACATATGAAAGATCATTCCGCCCCTCTAGTCGAATTATTACAAAAACATATTTCGCTTAATTTATCAAGAGCAAAATGTTTAGGATTATTTATCATTTC…
/Users/barbour/Desktop/MUMmer3.18/seq/fasta.ixodes_scapularis.002	1125055128	NP_360231.1	Gene info branched-chain amino acid aminotransferase	Rickettsia conorii str. Malish 7	222/233	0.95	0.640895	CATCATCGCACTGTGGTGTATTCACATACGGAAAGATTAATAAAATCAGCAGAAGCATTAGGTTTGAAAGTACCGTATAATGTTGATGAGATTATGGAAGCTCATGAACTTGTAATAAAACAAAATAATATTAAGGATGCATATATAAGACCGCTTATTTGGAGTGGAGACGAGTCGCTAAATATCACTAATCAGTATTTATCTACTAATCTTTTGATTGCCGGTATTCCATCTATGCCGAGGTCTTTTGAGAAAGGTATAAATTTGCATGTAAGCCACTGGCGTAAAGCAATGCCTGATAGCACGCCGGTACAATCTAAATCCGCCGCTCAATATAATATGGCAATAACGAGTAAAAAAGAAGCTAAAGCTCTTGGCTATGATGATGCATTATTACTT…
/Users/barbour/Desktop/MUMmer3.18/seq/fasta.ixodes_scapularis.002	1125055964	ZP_00349482.1	COG0751: Glycyl-tRNA synthetase, beta subunit	Rickettsia rickettsii	226/269	0.84	0.662959	TTATCATCGCACTGTGGTGGATTCATTACGTACGGGCATCGTCTTACTGATAATAAAAAATTAGAAGTAACAGATTTTGAAGATTATAGAAATAAGCTTTTAGAAAATCATGTTATTTTAGAGAGAACAAAGAGAGAAGAAGTAATTAAAAGCGGTTTACTGGAACTGGCAAATTCTCATAATCTAAACATAAAAGAAGATAATCGTTTAATCGAAGAAGTAGCAGGGCTTAGTGAATTTCCCGTTGTCATACTTGGAAAAATCCCACAAAAATTTTTAGAGTTACCTAAAGAAGTACTTATTTCTTCGATGCGTACGCTTCAGAAATATTTTTGTTTATTTGATAAAACAGGAAATTTTGCACCGTATTTTCTCTTTGTCAGTAATGGTAGATTTGCA…
/Users/barbour/Desktop/MUMmer3.18/seq/fasta.ixodes_scapularis.002	1125057867	NP_360261.1	Gene info DNA helicase II	EC:3.6.1.-	39/81	0.48	0.700431	GGCATCATCGCACTGTGGTGAGATTCTGTTTTTGTTATAAAGTGAGTACAAAATACAAATTGCTAATTAAAATATGGTATTTATAGTATTAGAAAAAAGTTTATAGGTTATTGAAAAAACTTTAAGAGCAATAACCTATGATAATGGATTTTACAGAAATATTTTGTTACGTCGATGATTTTTTTCAAGAATTAGACAAGCATACAAATTCAATTACTAATTATAACAACAAATCTGGTCCTAAAAGTCGACTGAACAGAAGTGAGGTAATAACAATTATAATAGGCTACTTGCACTACACATATAATTGTTTTAAGAATTATTATCTGAAGCAAATATGAATTCATCATCAAAGAGATTTTTAATTAACGCGAGTTTCGTATTAATAGAGGAACTGAA…
		YP_007736.1	Gene info hypothetical protein pc0737	Candidatus Protochlamydia amoebophila UWE25	26/65	0.4
		YP_003043.1	Gene info outer membrane protein	Leptospira interrogans serovar Copenhageni str. Fiocruz L1-130	20/69	0.28
/Users/barbour/Desktop/MUMmer3.18/seq/fasta.ixodes_scapularis.002	1125061410	NP_359696.1	Gene info Chaperone clpB protein	Rickettsia conorii str. Malish 7	201/261	0.77	0.571578	CTGTGATAGGCTGACTCAATGTGGTGGATTCGATCGGCAGAAATAGTTACGATGCTCTAAAGAAATACGGCAGAGATGTAGCAGACCTTGCCGAAAGCGGTAAGGCTGACCCGATATTCGGGCGTGATGAAGATATAAGAAGAACCGTACAGCTACTATCACGCCGTATGGAAAACAATCCTGTATTGATCGGCGAACCCGGAGTCGGTAAAACTGCTATAATAGAGGGACTTGCACAACGCATATTTAGTAAGGATGTACCTGAGTCGCTTATGAACTGCCGTATTATTGAGCTTGATATGGGAGCATTAATAGCGGGAGCTAAATATCGAGGTGAATTTGAGGAGCGTCTTAAAGCAGTGCTTAGCGAAATCATAGAATCAAGCGGTGTAAATATTT…
/Users/barbour/Desktop/MUMmer3.18/seq/fasta.ixodes_scapularis.002	1125063760	YP_247240.1	Gene info 3-oxoacyl-(acyl carrier protein) synthase	Rickettsia felis URRWXCal2	86/89	0.96	0.661093	CGGGGTCCAATGTGGTGGATTCTCGGGTACCAGCCGCTATCTTCAACTGCTTCGGTTGCGGCTGCTTCTCGCGTAATGGATAAATTTATCCATTTTACTTAGTCTATTAACGTCATCTGCTTGTGTGAAATTTTCAAGTTTAAATCCATCTTTCTCAGAGTTATCTATAAGTCCGGCAATTTTACACGCAAGTTTATAGGTGTCAAATTCCGTAATAGTTTTTATACCGCTTAATCCGGTTACAATATTTTTCCAAGATGAGCTAACATTAAGCCCAACAGGAGTAACAAGTCCAAGTCCGGTAATAACTACTCTTTTATTTACTCTTTGATTCGACATTTTTAATTATCTATTAGGGATTTAATTTATGCAGATTAAGATTGGCGTTCTTTGATATAT…
		NP_360822.1	Gene info acyl carrier protein	Rickettsia conorii str. Malish 7	84/84	1
/Users/barbour/Desktop/MUMmer3.18/seq/fasta.ixodes_scapularis.002	1125064001	YP_537567.1	Gene info NADH dehydrogenase I chain B	Rickettsia bellii RML369-C	23/25	0.92	0.624642	AGGAATCATCCCCCCTGTGGGTGGGATTCGCCATAAGGAATTAGTTCTCGCCCAGCCTATAACGTCATCTTTCTTTAGTGAGTAAGAATCCTCTATTAGAAAGCTCATGGTTTAATAATTCGTCTTCTTGATAAAAGTTATTATGCATGTTTATTCTTAATAAATTAAATACAGTAAATATAGTCATTCCGTACACGTCAATCCCGTAGCTTGTCCAGCTTTGTTGCATGGATATGGTTTTTCCTCATTGCGAGGAAAAACTGTAAGTTTTGACTATCGATTTCAGGATTTTCTCATTATTTGAGAGATTGCGAAAGTCGGTACGTGGATTGCGAGGAGTAACAAATA
		ABO79914.1	Exo70 exocyst complex subunit	Medicago truncatula	19/56	0.33
/Users/barbour/Desktop/MUMmer3.18/seq/fasta.ixodes_scapularis.002	1125064284	ZP_00154173.1	COG2944: Predicted transcriptional regulator	Rickettsia rickettsii	100/107	0.93	0.663169	TATGAGTGTTGGCCGCCTTAGTTCCATGTGGTGGATTCATAAGCCACTGATAGTTATTAATGTTGCAAATAAATAAAAAAATATTTGGCATGGTGTTTATATAGGTTGTGTCTTATCTCTATTTTATCCTCGTAAAACTCGTTTTACAACATTAGGTTCTTTCTCAATAATCTTAAGAAGTAATTTTGCAGCTCCGGTAGGTAATCTTCTGTCTTGTTCCCAGTTTCTTAAAGTTGCAACACTAACTCCAAATGTTGTAGCAAATTATTGTTGTGTTAATTTTAACTTATCTCTTGCTTCATGCACGTCTATATTAGATAATTTTATATCATGTTTATTTGCTTTTAATTTTCCTTTAGCGTATAAAACAGCCTCTTGCATTCCAATTAATATACTTTT…
		NP_360858.1	Gene info hypothetical protein RC1221	Rickettsia conorii str. Malish 7	37/49	0.75
/Users/barbour/Desktop/MUMmer3.18/seq/fasta.ixodes_scapularis.002	1125064422	CAA72464.1	hypothetical protein	Rickettsia prowazekii	150/174	0.86	0.627273	GGATTTCATTGGCACTGTGGTGGATTCGATAGAATTAAGCCGGAACCTAACATAGGACCAATATTAGTACCGGTAGATCCTTCAAAATATTATACAGTGACATATACAAAAGGAGATGAAAACACTCGTCCTGAGCCGACATATAAAGCTGAGACTGAGGATGTAAGAGATAAAACTTGGCAAGAGCTAAATCTTTGTGCTCCTATATTAGTACCTACTTGTGCTAAAATTCCTAGCACAGCGGGAGCTCCTTCCGGTAACAATCACGGTAATACAGAATGGCCTGAAAGCGATATAGGAGAACTTGCAAAAGGAAAATGTCCAACGAATTGGATAGTTATTGATCCTAGTAAACCTTTAGAACGCCATTGTTTGTCATATTCTGATAGAAAGGTTGTC…
/Users/barbour/Desktop/MUMmer3.18/seq/fasta.ixodes_scapularis.002	1125064778	ZP_00340767.1	COG0477: Permeases of the major facilitator superfamily	Rickettsia akari str. Hartford	92/115	0.8	0.658458	GGCATCATCGCACTGTGGTGGATTCATGCTGTTTCTTGTAATGCTGCTGACCTCCGGATCTCTCTGCCGGCACTGCATTCATCATAACTGTTACGGTGGTAGAGAGGCATAGACTACTTCCTATACCAAGCAATCCAAGATATATAGTATTCGATAGTAAATCTCTATAGTCTAATATACTAGGTAAAATCAATGATATAGTAGTAAAGATAAGCCCACTAAACATTATTACACGTGCGGTAAATCGTGTGAGTAAATATGGCATAACTAAAGATGCGATTAAAGCAAAAACTGCTGCAGGCAACATATAAAGACCTGCATACAAAGGACTTAACCCTTTGATAAACTGTAACCATAAGGACATAAGATACATTATGGATCCTAAGACACAAGTAATCA…
/Users/barbour/Desktop/MUMmer3.18/seq/fasta.ixodes_scapularis.002	1125065533	YP_246086.1	Gene info elongation factor Ts	Rickettsia felis URRWXCal2	225/259	0.86	0.632967	GCAATCATCGCACTGTGGTGGATTCCAGGTATGATGGACTGCAAAAAAGCATTAATAGAAACCAGCGTAATTTTGAAGAAGCTATTGATTTTCTGCGTAAGAGAGGTTTGGCTGCTGCTGTAAAGAAAGCCGGACGCATTGCTTCTGAAGGTTTAACGGTTGCAAAAGTTGATGGGCTTACCGGAGTGATAGTTGAAGTAAATTCCGAAACGGATTTTGTTGCTAGAAATGAGCAGTTTCAGGATCTAGTTAAGGATATTGCAAATCTTGCAGTAATTACAAAAACTATAGATACGCTAAAAACATCTAAAATGCAAAGCGGTAAATCAGTTGAAGAAGAGATTATAGAAAATATCGCTACAATCGGTGAAAATTTAACATTACGTCGTATGGATATAT…
/Users/barbour/Desktop/MUMmer3.18/seq/fasta.ixodes_scapularis.002	1125065621	ZP_00142562.1	alanyl-tRNA synthetase	Rickettsia sibirica 246	187/270	0.69	0.62749	GATCATCGCACTGTGGTGGATTCATTCTAAAGCTGTGACTAATGAAGAAATCAATTTAATCGAAGATAAAGTAAATGAGATTATTAGAGATAATCATGAAGTAAATACTACATTAATGGCAACTGAAGATGCAGTCAAACAAGGAGCTATGGCACTGTTTGGCGAGAAATACGACTCTGAAGTAAGAGTAGTTAAGATGGGCGAGACTTCTTTAGAATTATGCGGCGGTACGCATGTCAGATGTACCGGTGACATCGGTTGCTTTAAAATCACAAGCGAAAGTGCTATAGCGGCAGGGGTTCGCAGAATTGAAGCAGTTTGCGGTGAATTCGTAATTAAATTAATGAGAGAAAAAGATAATTTACTTAAATCGGTAGAAAGCAGTTTAAAGACTAATAA…
/Users/barbour/Desktop/MUMmer3.18/seq/fasta.ixodes_scapularis.002	1125067913	ZP_00142549.1	glutamine ABC transporter ATP-binding protein	Rickettsia sibirica 246	101/103	0.98	0.658378	AAGTCCATGTGGTCGATTCGCTACTTCAATGGTGCGTGACTACTACCATACTCATTTGATCTTTTAATTTATATTCTCTATAACATCTTTAATATTTTCAGGATCGAGTGCCGAAGTCGGTTCGTCGAATAACAAAATTTCCGGCTTCATCATTAAAGCCCTTGCTATTGCTATACGTTGTTTTTGCCCTCCTGATAGGCTTGCCGGATATGAGTCAAATTTTTGCGTTAGCTTAAATTTTGCAAGTAATTCCTTTGCCATAGAAATTGCTTGTTCTTTTGGCAAATTTAAAACATTTACCGGAGTATAGATTAGGTTTTCTCCTACCGTTAAATGCGGAAAGAGATTAAAATTTTGAAAAACCATACCGACTTTTAAGCGACGCTTCTTCCTATCTTT…
/Users/barbour/Desktop/MUMmer3.18/seq/fasta.ixodes_scapularis.002	1125068023	NP_360983.1	Gene info DNA polymerase III subunit chi	Rickettsia conorii str. Malish 7	137/140	0.97	0.698133	TAGAATCATCGCACTGTGGTGGATTCTTTTATGCAGCAATTTAGTATTTATCAAACAAGCGATGAATTACTGTCTAAAATCGATATTGCTTCTGATTGAAAAATGCTATCACTCTGATCTTAAAAGCGTGATATTAACTGCAGATGCAGATCACCAAGAAATGCTCAATAAAAATCTTTGGACTTATTCACGTAAGCAATTTATACCTCACGGTAGTAAGCTTGATCCACAGCCTGAAAAACAGCCGATTTATATTACCGATGAGTTACAAAATCCTAATAATGCTAGTGTGCTTGTTATTATTTCGCCTACGGATGTAGGAAAAATTTTACAAGCAAAAGAGTATATAAGAGTTTTCAAAAGGATAATTATAATAACCGATTTACCGGAAGATTTAAA…
		ZP_00154286.2	COG0795: Predicted permeases	Rickettsia rickettsii	68/98	0.69
/Users/barbour/Desktop/MUMmer3.18/seq/fasta.ixodes_scapularis.002	1125068070	ZP_00154086.1	COG0331: (acyl-carrier-protein) S-malonyltransferase	Rickettsia rickettsii	114/175	0.65	0.641879	TTGGGGGGAAGAATGATATCGCACTGTGGAGCAATTCCAATTCGTTCTATCTAACACAATACCCATTTTTGCTCCTGCTCAAACCCAGTCATCATGACTAACATAACAGGTAATACTCTCCATGATATTGAGATTTCAGAGATAAATCTTTGCATCCTTCTATACCATGAAGCTGCTTTAATCCCAGACGGCATTCTATTGCATAACAATGACATGTTTACTGTCCTGCTGTTAAGCATTGAAATGATAAATAATCCTAAACATTTTGCTCTTGATAAATTAAGCGAAATATGTTTTTGTAATAATTCGACTAGAGGGGCGGAATGATCTTTCATATGTAAACCAAGTTCTTTCCCCGTTATCATCATGAATTATCAGCAAAATTCAATCCTTTAGTCC…
/Users/barbour/Desktop/MUMmer3.18/seq/fasta.ixodes_scapularis.002	1125068242	YP_246403.1	Gene info Transposase	Rickettsia felis URRWXCal2	34/36	0.94	0.686214	CAGCCCATGTGGTGGATTCCTTCTAAAATGGACAATGCCTATTAAGAATTGGGCCATGGCTTTAAATCAATTTGCTATACTTTGTGATACTAATTTACAAAATTGGGCAAATGGAGAAATCGTACTTACACAAAAAATCTGACAGACCCTTTTACTACGCAAACGCTCAATTATTGAAACAGTTTTTAGTGTACTAAAGGGGTTTTTGAACTTGAACATACAAGACATAGATCAATTTGGAATGCCTTCGTCCATATCTTATCTACTCTTGTTGCTTACTGTATGAAATCTAACAAACCAGCTATATCTAAAAATTATCTAATCCAGAATTGAGGTTATTAAAATTGATGTTATTGCCATAATTCTTCCTCATTTCTTATTATAATAATCAGCGTTGCA…
/Users/barbour/Desktop/MUMmer3.18/seq/fasta.ixodes_scapularis.002	1125068263	ZP_00153226.2	COG0330: Membrane protease subunits, stomatin/prohibitin homologs	Rickettsia rickettsii	145/160	0.9	0.628421	GTTTTATAATAAGTTCTCGCACTGTGGTGTATTCACTGGTGTAAGGGCTGGACATCAGTATCAGCCCCAAGACGTTGCAAGATGATATAAGAAATCTTGAGTTGGATTTAAGATTCCTTGTTGTTTTTTTGTATTCTATGCTGTTATACTGACATAGTAACCTACGGTTTTATGGTCATGTGCGGCAGTAGTGAATTATTAATAATCGTTTTATTTGAACCGCCTAACATCTCTTCGACTACTTCAAAATATAATCGATCTCTAGTTACTTGCCTACCTGTAGCATATTGTTTATAAATAGCATTAAATCTTTGGCTATAACCTTCTGCTTTTGATATAACTTCTTCTCTATAACCTTCTGCTTCTTGTATAATCTTTGCAGCTGCTCCTCTGGCTTCC…
/Users/barbour/Desktop/MUMmer3.18/seq/fasta.ixodes_scapularis.002	1125072141	YP_246608.1	Gene info ADP,ATP carrier protein	Rickettsia felis URRWXCal2	177/217	0.81	0.664407	CGCACTGTGTGCATCTATGTATCTCGTACAGAGAGATTTTCATCCGACGTAACAGGTTAAACATTATATAACCCTTCTTCCCCAGTTTAACAGAGAGAATGATTTAATAATCTGGGGACAATGGAGCTTGGTATTGTTTTATATTATGGGCGAATTATGGCCGGTTATAGTTTTTACTCTTTTATATTGGCAGCTTGCGAATAAAATTACTAAAGTCGAAGAAGCACCGAGGTTTTACTCATTTTTTACTTTATTTGGACAAACTAATTTACTCATCTCAGGAACCGTAATTATTTATTTTGCTAAGAGCGAGCATTTCTTATTACCTTTATTTTCTCATCTAAACGATACAAATGAAATCCTTTTAAAGTCTTTTATTATGGTTATTTTAATATCCGG…
/Users/barbour/Desktop/MUMmer3.18/seq/fasta.ixodes_scapularis.002	1125073869	YP_247071.1	Gene info DNA gyrase subunit A	Rickettsia felis URRWXCal2	77/100	0.77	0.583965	CACTTCAATGTGGTGGATTCCTTCGCCTGAAGGCGAGGGATTTCTTATCCCCGAAGGGGGACATCCAATAGAAGGATATAGAGATATTGTTACCGGCTTGGACCGGTTGTAGTAGTAAAAAAAGACTGGAAAGTTAATATTTGCATATTCATAAATTCAACATACAGTTATTATAGAGAGAAAAATTAGTGTTGCAATACTTTTCTAGAAGTTCTTTGGGAGGTATTGCTAACTAAAAGCAGATCAATTAATAAATTAACGTCATTGCAAGGAAAATTACAAAGTAATTTGTACGTCCGCAATCTCAGAAGTTTGTTATTATTTCATGAGATTGCTACGCAGCCTATGGCTGCTCGCAAGGTATTGTTGCGTGGATCAATTTCACCTCTGTCATCCCGT…
/Users/barbour/Desktop/MUMmer3.18/seq/fasta.ixodes_scapularis.002	1125073981	ZP_00153483.2	COG1559: Predicted periplasmic solute-binding protein	Rickettsia rickettsii	86/144	0.59	0.699492	ATGAAACATCGCCCTGTGGTGGAATTCCTGTACTAACTTGCTAAGAGATATTTGTGATTTATATGAGATAAACATATGCACGTGATCACATGATATTTTCCCTGAAATTATATATACTTCATGTTCCATACAAATCTGCCTTAGTAAATCTCTAGCCCTTTCCGCTACTTTGCCTATCAATACTCTCTTCCTATATTTTGGTATCCATATAAGATGTACTTTTAAATCATACTGACTATGACTATTCTTTCTATAACTTCTCATGTTTCTTGATATAAATTCATTGCTAAAGCAATTTCATTATATCTTCCCTTCGCCTGAAGGCGAGGGATTTCTTATCCCCGAAGGAGAACATTAAAAAACCTTCAGGTATTATCCCTTTTATTTCTCCAAGTAATC…
/Users/barbour/Desktop/MUMmer3.18/seq/fasta.ixodes_scapularis.002	1125074668	ZP_00153562.2	COG0039: Malate/lactate dehydrogenases	Rickettsia rickettsii	90/95	0.94	0.668147	ACTCCAATGTGGTGGATTCAACTACAGGTAAATATTAAATATAATCTACAAATAGCTCACGGTATTTAAATAAGCAATATTTCTTTATTTGCTTTAGAAGTTAACATACGATATTAATAAGTCAATCAAAAGTTAATAGTTAGACATGACTAACAACCCACGCATCGGTATAGGCGCTATAGTTTTTAATAGCAAAAATGAGATTTTACTAGGCAAGCGTATTGGTTCTCACGGTGAATCTAGTTATGCTCCTGCCGGTGGACCATAATTTCCCTCTATTAATAAAAATAAACCAAAATGTAATACCATTTATGTTAAATGAACAACACTAATAATTAGTATTAATTCAATATTTTAAATATTGTTGCATTTGTGCTTCAATAATATAATTTTATCATT…
/Users/barbour/Desktop/MUMmer3.18/seq/fasta.ixodes_scapularis.002	1125074668	ZP_00153562.2	COG0039: Malate/lactate dehydrogenases	Rickettsia rickettsii	90/95	0.94	0.668147	ACTCCAATGTGGTGGATTCAACTACAGGTAAATATTAAATATAATCTACAAATAGCTCACGGTATTTAAATAAGCAATATTTCTTTATTTGCTTTAGAAGTTAACATACGATATTAATAAGTCAATCAAAAGTTAATAGTTAGACATGACTAACAACCCACGCATCGGTATAGGCGCTATAGTTTTTAATAGCAAAAATGAGATTTTACTAGGCAAGCGTATTGGTTCTCACGGTGAATCTAGTTATGCTCCTGCCGGTGGACCATAATTTCCCTCTATTAATAAAAATAAACCAAAATGTAATACCATTTATGTTAAATGAACAACACTAATAATTAGTATTAATTCAATATTTTAAATATTGTTGCATTTGTGCTTCAATAATATAATTTTATCATT…
/Users/barbour/Desktop/MUMmer3.18/seq/fasta.ixodes_scapularis.002	1125076411	ZP_00142765.1	hypothetical protein	Rickettsia sibirica 246	120/134	0.89	0.715183	GGTTCATCGCTCTGTGGTGGATTCTTGCAGCCCGTATTTTTTAAGAACTTTCTTGTCATAGATTGTTCTATTAGCAGCACAAGAAATATGTGATAAATAAACTAATTGAAAGAAAAAATAAGTAATATACAGTAATGGTTCATTTTTAGATTGAAAAGCAAAAAATGCTATACTATCGTTGGTAGTTATAATTAAATATATTAAAAATATGCTTTTCACTAAATTTATACTCTATCTTAGTTGCAGGTCTTACAGCTACCGTTATCGTTTTTATGCGGTAGTTATCTTATTACAAACAGCAAATTATTAATAAGGATTTGAAAATAATACCTGCATATTTTGATAAAAAAATGTTATATAAAATTCTTAATAATAACTGCGATAGATATTCTGCTCTTG…
/Users/barbour/Desktop/MUMmer3.18/seq/fasta.ixodes_scapularis.002	1125077553	ZP_00142895.1	propionyl-CoA carboxylase beta chain precursor	Rickettsia sibirica 246	264/277	0.95	0.598477	ACTCATGTGGTGGATTCGGCAGCTCTACTTTTTTAGTACGCAGGAATTTAATGCCTTACATATTCGCCATCTAGTATTTTGCGGTCTTATAATATCATCTAAATATCCCCTAGATGCCGCAACAAAAGGCGATGTTACTACTTTCCTATATTCATCGATTTTTTGTTTTTTAGCTTCAGGGTTTTTACATTTTTCCTTAAATATTATCTCGGCTGCTCCCTCTGCCCCCATAACGGCGATTTCTGAATTAAACCAAGCATAGTTTATATCGCCTCTAAGATGCTTGGAGTTCATAACTATATAAGCACCTCCGTAAGCCTTACGGGTAATTACGGTAATCTTCGGCACTGTAGCTTCCGCATAAGCGTATAACAGCTTAGCCCCGTGCTTAATAATACC…
/Users/barbour/Desktop/MUMmer3.18/seq/fasta.ixodes_scapularis.002	1125079620	YP_246270.1	Gene info Organic solvent tolerance protein homolog	Rickettsia felis URRWXCal2	259/280	0.92	0.697198	CGAGTCCAATGTGGTGGATTCAGTGAAAGATAAAAAAGTTTCTTCTTATCATTATATAGCAAGCGGTAATTTTATTAGTACCGATAAAGTTTATGATTACGGTTTCAGGGTGGAACGTACATCGGATAAAGCTTATTTAAAAAATTATTATAATAACTACGCTTCATATTTAACTTCTAAAATATTCTTAAATAAAATTCATGAGACTGATTATTTTTCGGCGGAAGGATTAAGTTTTCAAGGCTTAGGTAGTAATGATAGTAAATATACCGATCCTCTAGTATTACCGAAAATCAATACAAAAAACGTGATAAATTTGAATGATAATGACAACAGCCATATCGTTGTTGAAAATAATATGTTAATGTACAAAGAAAGAATAGGAAAACAACTTGCTAG…
/Users/barbour/Desktop/MUMmer3.18/seq/fasta.ixodes_scapularis.002	1125079825	YP_246433.1	Gene info acylglycerophosphoethanolamine acyltransferase	Rickettsia felis URRWXCal2	48/51	0.94	0.682454	CAATCATCGCACTGTGGTGGATTCTATTTACTTAAAGAACCGGTAATACTGTAAGTTATAAGGATTACTAGAGCATTTTTTAATATATTATCATTAAGACAACCGCATAACTGCACTATAAAATTTGGTAAAAATCGTCTATCTTTGAAAAGATATAATTTGTTTGTGTCCATATTATATAATACTCTATTTTAATACTTATAATTAACGAATCAATTTAATATCAGCATTATTTAATTTTAATTCTGCCCATATTTTATCTGTGGTATATATAGGAACTTGTAGTTTGATACCTAAAGTAATACACGCTCGATCACCGAGTGATAAGCCTTTGGGTTGGGTGTATGGTTGTAATTGGGCTGTATGAGCGGCTTGCTCTAGATCAAATGGAATAATAGA…
		YP_537699.1	Gene info hypothetical protein RBE_0529	Rickettsia bellii RML369-C	44/88	0.5
		YP_247223.1	Gene info Transcriptional regulator	Rickettsia felis URRWXCal2	25/82	0.3
/Users/barbour/Desktop/MUMmer3.18/seq/fasta.ixodes_scapularis.002	1125080055	ZP_00142271.1	heat shock protein hscA	Rickettsia sibirica 246	209/222	0.94	0.671554	TATCATCGCACTGTGGTGGATTCAAGCAACATTAGAACAATTAATTTTACCTTTAGTAGAACGTATTATCAATATAGCTCAAGAGTGTTTAGAACAAGCAGGAAATCCAAATATAGACGGAGTATTTTAGTAGGAGGTGCAACCCGCATTCCTTTAATAAAAGACGAATTATATAAAGCATTTAAAGTAGATATTCTATCAGATATCGATCCTGATAAAGCAGTTGTATGGGGGGCTGCATTACAAGCAGAAAATTTAATAGTACCCCATACAAATTCATTATTGATTGATGTAGTACCTTTATCGCTGGGCATGGAATTATATGGCGGTATAGTTGAAAAAATCATCATGCGTAATACTCCGATTCCTATTTCGGTAGTAAAAGAATTTACGACTTAT…
/Users/barbour/Desktop/MUMmer3.18/seq/fasta.ixodes_scapularis.002	1125080965	YP_246787.1	Gene info 30S ribosomal protein S1	Rickettsia felis URRWXCal2	99/107	0.92	0.641393	AGTATCTTCGCCCCCTGTGGTGGATTCCTTTTAGGAAATTTATTAGTTTAGGTTCTATGAACATTTTTAATTGATTTGCTATTTTGAGGTATTTTTTAGCGAAAATTAATAGGATTTTTGCCAGAATAGTTATTCATATTTCAAAAAAATCTTATAATTTGCAGCAAAAAATAACCAAAATTAAATCTTTTTAGAAATGTTCATAGAACCTAGGGCACTTTAGCTAATATTACGAGAAAAATATGCCAATAAAACTAAAACAACGATTTGTTCCACAACTTGCAACAATTAATCACGAATTTGAAGAAGATTTGTCTAAAATGCTTGAAACCGTTGATACAAGTCATATAAAAGAAAAAACGGTAGATACAGGTCAAGTCATCGAAATAAAACACGATA…
/Users/barbour/Desktop/MUMmer3.18/seq/fasta.ixodes_scapularis.002	1125082358	YP_246097.1	Ribonucleotide ABC transporter ATP-binding protein	Rickettsia felis URRWXCal2	232/235	0.98	0.678679	GAATCATCGCACTGTGGTGGATTCCATTTGCTAATCATAAGGTGTTAGACGGAATAGATTTGGATGTAAAAAGGGGCAGTTTATTAGTTATTTTAGGTGGTTCCGGTAGCGGCAAATCCGTTCTAATTAAAAATATAGTAGGACTGATTAAACCTGATAAAGGTAAAATTTTTATTGATAATGTAGAAATCCAAGATATCTCAAGTAAACAAAAATTTGAGATTATGGACGGTATAGGTTTTTTATTCCAAGGTGGAGCATTATTTGACTCCTTAAATATACGTGATAATATTACTTTTGAGACTAAAAAATTATCTAAGAAAGAAAAAAACGACCTTGCCGGTGCAAAGCTTAATTCTGTCGGTTTGTCCCCTAGAATACTCGATCTTTACCCTTCCG…
/Users/barbour/Desktop/MUMmer3.18/seq/fasta.ixodes_scapularis.002	1125084394	ZP_00339957.1	COG2317: Zn-dependent carboxypeptidase	Rickettsia akari str. Hartford	143/159	0.89	0.627138	TGGGGAAACGACTCAGTCAATGTGGTGGATTCTCACGTGGCAGGTAAGGCAGATTTGCATATAAAAGTCGAGAAAACACAGCTAGATAAAGAAACAAAAGTAACTGTAAAAGCTTTAAATTTAGCTGAAAGGCAAGAGGAACTCGCCCGCATGATTTCAGGTAAAACAATCACCGAAGGCAAGTTTAAAAGCAGCAAAGGAGTTGTTGCATTTGTAATGAACGTCATTGCGAGCGACTGAAAGGAGCGTGGCAATCTCAGGAATTTACCCGAGATTGCTTCGTCGACGCTTATGGCGTCTCCTCGCAATGACAAAAAACAAGGAACATATGAACAACTATACAAAATTAGAAAATGAGCTTCAGACCATCTCACATTTTAATAATATCTTAAGCATATT…
		YP_247105.1	DNA repair protein RecN	Rickettsia felis URRWXCal2	47/54	0.87
/Users/barbour/Desktop/MUMmer3.18/seq/fasta.ixodes_scapularis.002	1125084449	YP_247353.1	GTP-binding protein	Rickettsia felis URRWXCal2	152/156	0.97	0.633333	CCATCATCGCACTGTGGTGGATTCAGAGCTAGAGAATATCTAGAGGCAGAAGAGTAACGTATTACTTTGATTTAAAGTTTACCATTTTTTTCATTCTTGCAAAAACAGGAATACAGTGCTTTTTTGTGTCATCCCGTGGCTTGACCACAGGCTCTTGTGTCACAGGCTGTATCCTGAGATCCCGCAATCAAGTTGCGGGATGACATTAAAGATTACTATTAATAATATTAGTGTCTTAAATTGTATTTCTGGATCCCGTGGTCAAGCCACGGTATGACATTGAACGGGTTTTTCGATCCATGCAACTAATACCTAACAGTATTACTCCTGATTTTTTATAGTCTTTAAAGCCAGTTTAATTATTTTATTTACTCCGGTATTAGTGTAGGTAGAGATAGG…
/Users/barbour/Desktop/MUMmer3.18/seq/fasta.ixodes_scapularis.002	1125084901	YP_246104.1	Type IV secretion/conjugal transfer ATPase, VirB4 family	Rickettsia felis URRWXCal2	96/99	0.96	0.680993	AGCTCATGTGGTGGATTCAATTCCGTATCGTCAAATATTACTGCTTTACGTCTTCTAATAGTATGGAAATACATAACGATATTTCCCGAAGCAATATTTTTAAGTAAGGCATTTCTGATATTCTTTTTAATGTCTAGATCTTCATCATCAGCAGTTTCAAAAGAAAATCCGTTTATTTTAATAACTTGTAATAAAGAATTATCTTTCGTTAAAATAGTATTACTATCCCAATGACATTTATAAGGAATAAAATGCGAAGTGGGTCTTTCTTGTTTAGACCTTAATTCTTTAGCTACTCTAGTTCTAAATAACTTCATTACCTCACCTGATTTAACTATTTTGATTTATTTTGTCAGTTATACCTCTTTTTATGTCATTCCCGCATAGATACCAAGTCGT…
		ZP_00339859.1	COG3702: Type IV secretory pathway, VirB3 components	Rickettsia akari str. Hartford	92/95	0.96
/Users/barbour/Desktop/MUMmer3.18/seq/fasta.ixodes_scapularis.002	1125086500	NP_359734.1	DNA topoisomerase IV subunit A	Rickettsia conorii str. Malish 7	26/29	0.89	0.707082	AACTCGATGTGGTGGATTCATCCCTCATTTAATGAGTATAGGTTTTACCTTAAAAAAATTTCAAGCTCCCAACCACGTTATAAGCAAATTTGATGCAATAAAAGGTACCAGCACTTATGGCTGCTGTTACCGCTATCGGAAAACATTTAATAGATACAATTAGAGAGGATTGTTCTACTATGATTCAATTTTTCAAAGATAGTAATAAACGCGAGTTTCGTATTAATAGAGGAGCTGAATAGCTGATAGTAACTGGGTTACGAGGATATTAGTAATATTGTTTTTGTTATTAAATGTACTTAAAACTGCATAAATTTTTAGTAAATTGTCTTTTTTGACTATAACTATTAAATTGTAAAACTTGTCACACCTCTTACAAACCTTGAAAGGATAAGGATT…
		ZP_00339814.1	hypothetical protein RakaH01000122	Rickettsia akari str. Hartford	38/43	0.88
/Users/barbour/Desktop/MUMmer3.18/seq/fasta.ixodes_scapularis.002	1125086682	YP_247009.1	WD40-like repeat	Rickettsia felis URRWXCal2	179/209	0.85	0.617854	CATCATCGCACTGTGGTGGATTCATACGACCGTGGCCTCGTACTCGTGCAATGTCCCGGTCAGGTTATGTAATAATTAGGGCAGAACTTCCAGATATTATGAGAATTGCCCCTATTGTGCTACATGGTAATACTGTCTTAGGGCAATCTATCAGTAATCACACTATTGCTTTAAATGCAGAAACTTTAAAAACCGTATGGGAACCTGATAGCCTAGCCAAAGTTTTATCGGCTAGTTATTTTATGACGCCTATAGTACAGCATGGCAGTGTAATAGTAACTTATAATTCCGGGCGAGTACTTGCTTTACATATAAAAAACGGTGAAGCACGATGGAATTTTGAGTTCGCAAATCTTAATGATCGGACAGCTATCCCGCATTTTGACGAATCAGGTATTT…
/Users/barbour/Desktop/MUMmer3.18/seq/fasta.ixodes_scapularis.002	1125086830	YP_247084.1	Cell surface antigen-like protein Sca8	Rickettsia felis URRWXCal2	60/66	0.9	0.648885	TACTCCATGTGGTGGATTCATTTGTATGGACATGAAGTATATATAATTTCAGGGAAAATATCATGTGATCACGTGCATATGTTTATCTCATATAAATCACAAATATCTCTTAGCAAGTTAGTACAGTATTTAAAAGGTAGTAGCTCAAGAATTTTATTGCAAGAATTTGCTCATTTAAGAAAACAATTTTGGGGCAATCATTTGTGGGCTAGGGGCTATATGGCGGTCAGTTCAGGTAATATAACTGATGAAATGATACAGCACTATATTGATGAACAGGAAGGTGAACCTGTGAATGATGATCGATTTCTAATCGATTCCACTTTATAACCCCTCAGCTTATAGCTGAGGGTTCTTTAGTTAGCAATTTGTATTTTGTACTCACTTTATAACAAAAAC…
		EAY55764.1	transposase	Leptospirillum sp. Group II UBA	64/98	0.65
/Users/barbour/Desktop/MUMmer3.18/seq/fasta.ixodes_scapularis.002	1125087489	YP_247108.1	2-oxoglutarate dehydrogenase E1 component	Rickettsia felis URRWXCal2	258/274	0.94	0.59695	GGTTTTCGATGCTTCATCGCACTGTGGTGTATTCTGCGTAAATATTTCCAGGGGTCGGTTTGCTTTTAATAATGTTATACATCTTGCCTTGAGTATACATCGGCTCATCGCCCTCATTATGCCCGTATTTACGGTAACAAATAATTTCTACTACAACATCCTTGCCGAATTTCTGCCTGTATTCTACCGCAATATTAGTGGCTTTTAATACTGCTTCTATATCATCACCGTTAACATGTAAAATCGGGGCAGCTATGATTTTAGCAAATTCCGTAGAATATCTACTAGCTCTAGTATCTGCAGCATTAGCTGTAAAACCTAACTGATTGTTAATGACGAAATGCAATATTCCACCGATATCATAAGCAGTGAGTGCTGACATTGATAGACTCTCGGCAA…
/Users/barbour/Desktop/MUMmer3.18/seq/fasta.ixodes_scapularis.002	1125089259	ZP_00142580.1	N-terminus of bacteriophage-type DNA polymerase	Rickettsia sibirica 246	50/51	0.98	0.711517	AGTCCAATGTGGTGGATTCTTTTATACCAATAAATATCTATCCGCTCCTATTCAAACTACGGCAATCTTCCACCCTGCTTATCTATTACGCCAACCTATGCAAAAACGAACCTCTTGGTATGATTTACTCAAGATTAAGGAGTATTTAGTAAATAATAGACTTCTTGCATAACTTGTACATTAATCTCGTACTCACAGTTTCACTTACTTTTTAAAATAATTTTCTACTGGACAATTAGTCGTATATATGCGACAATGTAATCGTCTCTAGTTAAGCTTAATATGCAAAAAACTAAACAAATACAATTTTTTATAACAGAAAATGGTAAATCTTATATTAAAGATTGGTTAGAAAAATTAGATATCGAGACGCATAGTAGAATTCTTAATAACGCGAGT…
		YP_538250.1	Gene info hypothetical protein RBE_1080	Rickettsia bellii RML369-C	32/45	0.71
/Users/barbour/Desktop/MUMmer3.18/seq/fasta.ixodes_scapularis.002	1125094287	YP_247076.1	Gene info excinuclease ABC subunit B	Rickettsia felis URRWXCal2	147/187	0.78	0.645492	GGGTATCATCGCACTGTGGTGGATTCATTATGCCCCGGCAGCGGGTGAAGTCTTCTTTGGCTGATTTTCTAACAACTTATCTAGCCTTCCCTCTTTTTCAAGATCAAACAGAGCATCACAACCGCCAACATGCATATTATCTATAAATATCTGCGGGACGGTTTTTTTTCCACCGGATTTCTTAATAAATTTTTCTTTCTCTTCCTGAGCAAAATTACTTACTTCAATTTCCTCGTAAGCAACATTTTTCTTATCAAGCAATGCTTTAGCTTTTATACAATAAGGACAACTAGCAAGAGTATAAATAATAATTGTGTGTAATATAGCTTTATTCATAATGTTATATTTTTTTGTTAGATTTTAATATATTATCTTAAACTATAGTTTTTAAAGCAAGTA…
/Users/barbour/Desktop/MUMmer3.18/seq/fasta.ixodes_scapularis.002	1125096666	ZP_00340644.1	COG0030: Dimethyladenosine transferase (rRNA methylation)	Rickettsia akari str. Hartford	86/101	0.85	0.657588	GGGGAAGAAAAGGCACTGATCACGCCCCTGTGAGGGATTCACTATAGTTTCTATTTACCGTATCATATAGGGTACTGACTTATTGATTAGATGGCTGATAGAAGCACGACTAATTAATAATATGACGCTAATGTTACAAAAGGAAGTAGTAGAACGTATTTGTGCTATGCCATCAACTAAAGCATATGGCAGGTTATCGGTAATATGTCAGTTAATTGCTAAAGTGGAAAAATGCTTTGACGTAGCACCGACTGCTTTCTATCCACCTCCTAAAGTATATTCTGCGATAGTCAAACTAATACCTTTAGAAAATCCGCCGTCTATTGCTCTGATAAATAAAGTTTGAGCAAATAACAAAACTTGCTTTTGCAGGACGACGGAAAATGATCAAATCATCAC…
/Users/barbour/Desktop/MUMmer3.18/seq/fasta.ixodes_scapularis.002	1125098326	YP_247079.1	Gene info chaperone protein HscA	Rickettsia felis URRWXCal2	209/221	0.94	0.686441	ACCTCCATGTGGTGGATTCCTCCTACTAAATAACTCCGTCTATATTTGGATTTCCTGCTTGTTCTAAACACTCTTGAGCTATATTGATAGTACGTTCTACTAAAGGTAAAATTAATTGTTCTAATGTTTGCTTATTAATTGATATATTATCATTATTAAAACTATCTTTATATGTTAAAGTTTCTTTTGCTTTTTTTGCAAGTTGTAAAGTATCTATAGAATTAGGTAAATCAAATTTATTACAAAGATATTGTGTAATTACTACATCTATATCGTCGCCACCAAGCATATTATCGCCGTTTGTTGCTATAACTTGAAAAATACCTTCTTGTATATTAAGAATAGATACATCAAAAGTGCCGCCGCCTAGGTCATATACTAAATAACAGCCTTTTTGAT…
/Users/barbour/Desktop/MUMmer3.18/seq/fasta.ixodes_scapularis.002	1125103659	YP_246172.1	Gene info hypothetical protein RF_0156	Rickettsia felis URRWXCal2	183/196	0.93	0.67623	AGATATCATCGCACTGTGGTGGATTCAGCTAATTTTCTCCGGTACTAAAGCTGCCGATAAAGTACACTGCACTGCGTAGAAAAAATGATATAATACATTGTCATAATTTGCTGGCTAAGCTCCTTAAAGCAGGTATGAAAAAGCAATTAGATTATGAAACGAAACTTAAATTTTATAATGTAAATAAAGTTAGCGGCTTAAAAGTTTATGCTATAAAATTCATGATTTTTATATATAAATTTCGGCTTTTAAATTATAGCAGTAGGAATAACCTAATATTTGTAAAAAAATTTAAAACCGATAAATATATGGCATTAATGATTGAGGCTATGTTTAAAGATATGCAAGCTAATTTATCGCCAAATGCTTACGTGTATAAAAATAAAAACCCTGAAATTG…
/Users/barbour/Desktop/MUMmer3.18/seq/fasta.ixodes_scapularis.002	1125104871	YP_246882.1	Gene info DNA repair protein RadA	Rickettsia felis URRWXCal2	98/104	0.94	0.65249	TTGAATATCGGCACTTGTGGGTGGAATTCGCTTATTAGTAGTAGGATAGGACTTAACCTTGCTAATTATGAATGTATATTTAAGCATTGCGGGGGGACTTAAAATTGCCGATCCTGCTTCTGATTTAGCAGTAGCAGCGAGCTTAATATCTGCTGCAACCGGCAAACCTGTACCTGAACATAGCGTCTTTTTCGGCGAAATAAGCTTATCGGGTGAAATAAGAAAAACCGCAAAAGCAGAAACAAGAATAAAAGAAGCCGTAAAACTTGGATTTAATAAGATTATCTGCTCTAAACTTGAAAATTTAACGTATGACTTTATATCTTCCGTCTCACATTTAAAGGACCTAAAAGAGATAATTAAATGAGTATAGTTTATGAAATAAGAAATTTGGAAGAA…
		ZP_00340445.1	COG0191: Fructose/tagatose bisphosphate aldolase	Rickettsia akari str. Hartford	71/98	0.72
/Users/barbour/Desktop/MUMmer3.18/seq/fasta.ixodes_scapularis.002	1125105879	YP_246673.1	Gene info Osmolarity sensor protein EnvZ	Rickettsia felis URRWXCal2	210/215	0.97	0.729897	AGCTCGATGTGGTGGATTCCATTGGTATAATGTTTCATATTATACTAGTACTATTATTATCAATGAAATAGAATCACTGATTAAAGAACATAGAAATAATTCAAGAGAGATAACCCATTTATCGGAAAATTATCTTAATTTATCTTATCAATTTCAGCTTAGTAAAAAGTTATCTATAAAACAACCTAAATTAAGTGAGCCTCTAACTATATTTAAAAATATTTTAGCTACAAAAATCCATGAAAAAAATATAGTTAAACTAAATAAAGAAAATAAAATTGAAGTATTTTTAGAATTAAAAGATGGAATATTATATATTACTTTTCCTGCAAAGTTACTACTTAATCCTACAGTATATATATTTGTTTTATGGATTATATCTTTAACAGTTATATTACT…
/Users/barbour/Desktop/MUMmer3.18/seq/fasta.ixodes_scapularis.002	1125107301	YP_246669.1	Gene info Ribonuclease D	Rickettsia felis URRWXCal2	49/93	0.52	0.674194	GTGCATCATCGCACTGTGGTGGATTCATGAGCAAATTCTTGCAATAAAATTCTTGAGCTACTACCTCTTTAAATACTGTACTAACTTGCTAAGAGATATTTGTGATTTATATGAGATAAACATATGCACGTGATCACATGATATTTTCCCTGAAATTATATATACTTCATGTTCCATACAAATCTGCCTTAGTAAATCTCTAGCCCTTTCCGCTACTTTGCCTATCAATACTCTCTTCCTATATTTTGGTATCCATATAAGATGTACTTTTAAATCATACTGACTATGACTATTCTTTCTATAACTTCTCATGTTTCTTGATATAAATTCATTGCTAAAGCAATTTCATTATATCTTCCCTTCACCTGAAGGCGAGGGATTTCTTATCCCCGAAGGAGA…
/Users/barbour/Desktop/MUMmer3.18/seq/fasta.ixodes_scapularis.002	1125108547	YP_246086.1	Gene info elongation factor Ts	Rickettsia felis URRWXCal2	118/120	0.98	0.639806	CAAACATCGCCACTGTGGTGTATTCCTGTTCATGTAGCAGGAAATAACCCACAAAGTATAGATGATTCAAGCTTGGATCAAGCACTCGTAGAGCGTGAGAGAAAAGTATTTTTTGAGAAATCTAAAGAAGAAGGAAAGCCTGATAATATTATAGAAAAAATGGTAGAAGGTAGAATACGTAAATTCTTCTCTGAAGTTGTATTGCTTCAACAAAATTTCTTATTTGAGCCTAAACTTACCGTTGCGGAAGTAATTAAAAATGCTGAAAAAGAACTCGGTGCAGAAATTAAAATCGCCAAATTTATTAGATACGAACTTGGTGAAGGTATAGAACACGAAGAAAAAAACTTTGCCGATGAAGTAGCTGCTATTACGCAGGGTTAACGGTCTTGTTTTTTT…
/Users/barbour/Desktop/MUMmer3.18/seq/fasta.ixodes_scapularis.002	1125109417	YP_246097.1	Gene info Ribonucleotide ABC transporter ATP-binding protein	Rickettsia felis URRWXCal2	181/185	0.97	0.655959	ACTCGATGTGGTGGATTCAATTAATTCATTGATAACATTTGCCATTATAGGATCAAGCCCTGTGGTCGGTTCATCAAGGAATAAAATCGACGGTGTACTACAAATAGCCCTAGCAAGGGCTACTCTTTTTTGCATTCCTCCCGATAATTCGGAAGGGTAAAGATCGAGTATTCTAGGGGACAAACCGACAGAATTAAGCTTTGCACCGGCAAGGTCGTTTTTTTCTTTCTTAGATAATTTTTTAGTCTCAAAAGTAATATTATCACGTATATTTAAGGAGTCAAATAATGCTCCACCTTGGAATAAAAAACCTATACCGTCCATAATCTCAAATTTTTGTTTACTTGAGATATCTTGGATTTCTACATTATCAATAAAAATTTTACCTTTATCAGGTTT…
/Users/barbour/Desktop/MUMmer3.18/seq/fasta.ixodes_scapularis.002	1125109681	ZP_00153218.1	COG0681: Signal peptidase I	Rickettsia rickettsii	189/193	0.97	0.67287	GATCATCGCACTGTGGTGGATTCTTTTTGATTTTATTCCTCTTTTTAAAGGGCGAATATTTGCTCGTGAACCGGAGCGTGGCGATATTGTAGTTTTTCGTCCGCCTAACGATATGAGTGTTAGATATATAAAGCGTTTAATAGGGCTACCCGGCGATAAAATTCAATTGATTGATGATGTAATATATATTAACGATAAAAAAATAGAACGCACGGAAGTTGGAACTTATATAAGCGAAGAGGGAATAAAATATTTGAAGTTTAAAGAAACACTGCCAAACGGTAGAACATATTTTTCTTATAAGCTTGCTCCTATTTTTGGCGTTATATATAATGATAGATACGGTAATACGGATGTTTTTTATGTACCTGAAGGGAAATATTTCTTTTTAGGGGATAA…
		NP_359794.1	Gene info ribonuclease III	Rickettsia conorii str. Malish 7	103/140	0.73
/Users/barbour/Desktop/MUMmer3.18/seq/fasta.ixodes_scapularis.002	1125110935	EAY55764.1	transposase	Leptospirillum sp. Group II UBA	49/85	0.57	0.670539	ATCATCGCACTGTGGTGGATTCAAAATTCTTGAGCTACTACCTTTTAATACTGTACTAACTTGCTAAGAGATATTTGTGATTTATATGAGATAAACATATGCACGTGATCACATGATATTTTCCCTGAAATTATATATACTTCATGTTCCATACAAATCTGCCTTAGTAAATCTCTAGCCCTTTCCGCTACTTTGCCTATCAATACTCTCTTCCTATATTTTGGTATCCATATAAGATGTACTTTTAAATCATACTGACTATGACTATTCTTTCTATAACTTCTCATGTTTCTTGATATAAATTCATTGCTAAAGCAATTTCATTATATCTTCCCTTCGCCTGAAGGCGAGGGATTTCTTATCCCCGAAGGGGACATTAATTGAATCGGTAGGGGCAAG…
/Users/barbour/Desktop/MUMmer3.18/seq/fasta.ixodes_scapularis.002	1125115210				none		0.700205	TTTTTGCGAGGCTTGAGTCCATGTGTTTGGAATCCAATTTTTTGCTGCTTTTCAAATTATCTTCAATATCTTGTTCGCGTTTGATCTAGTTTGATACTCATAATACAACCATTTTCAATGTTATATTTATAATAAATAATGTAAGTACTTTGTCAATACTTGATATATTAGACTATCCTGCGGATAGTTATAAATCTGTACATTGGATTTTGTGAAAGAAATTTAATTTAATCTATTTTTTAGTTCTCTTTGCATCATAGGAAGTAAAATATAAATCAAAACAGGTAATAAAGCAAATTTAAGCAAAAGTGCTTACTACATGACAATTTTTAGAGATGTAAGGACTAAAGGATTGAATTTTGCTGATAATTCAAGATGGTAACGGGGAAAGAACTTGTC…
/Users/barbour/Desktop/MUMmer3.18/seq/fasta.ixodes_scapularis.002	1125116107	YP_247276.1	Gene info NADH dehydrogenase subunit I	Rickettsia felis URRWXCal2	60/62	0.96	0.71821	CATCATCGCACTGTGGTGCATTCCAAAATGTATTTATTGCGGGTTGTGTCAAGAAGCTTGCCCTGTAGATGCGATAGTTGAAGGACCTAATTTTGAGTTTACAAGTCTAACTCATACCGCACTTATTTACGATAAAGAAAGATTACTGCAAAACGGCGACAAATGGGAGCAGGCACTTGCTAGTAAACTACACAAAGATTACGAGTATAGGTAATATACTCGTTTAATTACTTTTCATTTATTCGGAATATATACGTATTATGCTATTGTGATTCTGTTAATAGGTTCATTTCAAAAAAGTTAAATTAAAAAAATATATAATGAAAATTCGAACCTTGCATTCGAGATTTCATAAACCTTTGTAATTTAATTATTGCTTTTCTTTTTTTGACTTTTATT…
/Users/barbour/Desktop/MUMmer3.18/seq/fasta.ixodes_scapularis.002	1125118130	NP_360686.1	Gene info 4-hydroxybenzoate octaprenyltransferase	Rickettsia conorii str. Malish 7	184/202	0.91	0.682415	TAAGCCCCAAGGTGGTGGAATTCACAATAATTCATTTTTAACAAAATACCAAACTCAAAAGTACCCCGACATAATTATTAGCTCTGAATCTTGTCATACAATCAGTTGGGTTCTCAATATCAAGAGTTGCTACTTGCAATATTAGTATAATTAAAGCAGCTAAAATAGGTAAATAGTCGATATTATGGTTAGCCATTTTTGTTGCTAGAATAAATAACAATATACAACCTATATAACATATATAAAGCCAAAGCTTAGGATGCTTGTTCTCTAAATATACACTTAACGATTTCACTCCTATTTTCTTATCGTCTTTTATATCCATATATCCGTAAATCGTATCATAACCGATTGCCCAAAAACAGCATGCTATATACATAATAATCGCTGCCATATCAA…
/Users/barbour/Desktop/MUMmer3.18/seq/fasta.ixodes_scapularis.002	1125118460	YP_537837.1	Gene info hypothetical protein RBE_0667	Rickettsia bellii RML369-C	22/31	0.7	0.667526	GGGGGTAATAGCATGAATATCGCCACTGTGGTGGATTCATGGCCGAGTGGCGAAGGCGGCGGTTTGCTAAACCGTTATTTGGGTCATACCGTATCGAGGGTTCGAATCCCTCTCTCTCCGCCAATCTGGACAGTGAGCCAATTCTTGTAGTTTATTGAACGGGAAAGCCAAGGAGTAATCAAGGTTTCCGCCTTTCAAATTTAGGTTCGTAAATACAAATTATCGCCTTATTTCCTTTATTTAACAAGGATTTTAGCTATTAATACAAACCTACTAATTATGTTCTATGCTATTCATATGTTAGTTTACACTAGACTTTTCTCTAATATTTTCTGTTACTTATACGTTATTTTCTGCAAATTTCACCAATTTTAGCCATTTTTTTCTAAAAATATGACG…
/Users/barbour/Desktop/MUMmer3.18/seq/fasta.ixodes_scapularis.002	1125118935	AAF66554.1	AF140706_1 citrate synthase	Rickettsia sp. IRS3	292/331	0.88	0.62751	AGCTCAATGTGGTGGATTCAATATTTAAATTACCGATACTTAAAGCAAGTATCGGTGAGGATGTAATCGATATAAGTAGGGTATCTGCAGAAGCCGATTGCTTTACTTACGACCCGGGCTTTATGTCTACTGCTTCTTGTCAGTCTACTATCACCTATATAGACGGTGATAAAGGAATCTTGCGGCATCGAGGATATGATATTAAAGATTTAGCTGAGAAAAGTGATTTTTTAGAAGTAGCATATTTACTGATTTATGGGGAACTACCAAGTAGCGAGCAGTATAATAATTTCACTAAACAGGTTGCTCATCATTCATTAGTGAATGAAAGATTACATTATTTATTTCAAACCTTTTGTAGCTCTTCTCATCCTATGGCTATTATGCTTGCGGCTGTCA…
/Users/barbour/Desktop/MUMmer3.18/seq/fasta.ixodes_scapularis.002	1125118991	ZP_00153620.2	COG0621: 2-methylthioadenine synthetase	Rickettsia rickettsii	122/129	0.94	0.629371	AGCTCATGTGGTGGATTCGTTCCTGTTCATTTAACTACCTAATTTTTCAAGCTCACCGGTCACTATACCGTTTTTGCCTAAAAATTCTACTTTATATTCTTGCAGATCTTTTAAGCTTTGTACTAATAAGATTTTTTCCTCAGCAAGCCTTAATATTGTTTCTATATTTTCCATGATTTTCTTTATTTTATGTTAAAACTGTTATCCCGTGGCTTGTCCACAGGATGACACTGAAAACGTTTTTTGATCGACGCAAGCAAACCTCATGAGGGAATGACAACGCACCTCATATACCCCTCTTCTATCCCCACCAACTTCGCTTTAAATATCTGCCCTATTTCTAAAGGTTTATCTAGCTTTACCGGAATAAAATTCTCGGTATGAGCAATATTATTATTC…
/Users/barbour/Desktop/MUMmer3.18/seq/fasta.ixodes_scapularis.002	1125141816	ZP_00142673.1	ampG protein	Rickettsia sibirica 246	232/250	0.92	0.650626	GGTAAGAAAAGGCCGGAAAACCCCCCTGCCAAGGCCTCTGTCAGTGACGGCAGTTTCATGAGTAGTAAAACTTAAATCTAGAAATAAAGGAGAACTCATAGCCATAGGTATAGAATCCGCAGCTTTATATAAAAAGATAAACAATATAATTAGCAGTAAATATTGCTGTTTATTTTTTAAGGAGATAATACTTTTTTTAATAACTTCAAAATATTGTTGTAATCCTATTAAATTAGTGGTTGTATTACGTATTTCTTTTGATTGTGGTTCTTTGATACACAAAATTACTATAGGTCCAATTAGAGTAATGAATAGAGCAAATTTATATACTGTATTCCAGCCGAAAATAATTGATGAATATAAAGCACCGACGCTACCAAGTAACATACCTAAACGAAA…
/Users/barbour/Desktop/MUMmer3.18/seq/fasta.ixodes_scapularis.002	1125141930	YP_537947.1	Gene info ABC transporter ATP-binding protein	Rickettsia bellii RML369-C	155/160	0.96	0.622015	ACTCGATGTGGTGGATTCAATCGGTTATCTTCTTCAAGAACCTTCGATATTTCGGGGATTATCAGTTGAGGATAATATTAAAGCTGTAGTTGAGATATCTGAAAATGATAAAGAAGTAATTGAACAAAAAACCCATAATTTGCTAGAGAAATTTTCGATAGTTCATTTAAAAGATTCATCCGCTGCTAGCTTATCAGGCGGTGAAAGGCGTAGGCTTGAGATTGCACGTTCACTTGCAATAGAGCCTAAATTTATCATGCTTGATGAACCGCTTGCCGGTATTGACCCGCTTGCTATTTCCGATATCAAAAATCTAATTACTTATTTACGTGAATTTAATATAGGCATATTAATTACCGATCATAACGTACGTGATACTCTAGATATAGTCGACCGTGC…
/Users/barbour/Desktop/MUMmer3.18/seq/fasta.ixodes_scapularis.002	1125142730	ZP_00142832.1	exodeoxyribonuclease large subunit	Rickettsia sibirica 246	129/176	0.73	0.658677	ACCTCCATGTGGGTGGATTCTCATCCGTGATAATTCTTATATTACCTTTAGCATATATCAAATCCTGACTTTCATTATACTCTACGAAGTCGGCTATCATATTGCTTATTTTAATATTTTGACCATTCTTAGAAAGATGGGTAAAACTTACCAAAGAAAATATTATGATAATAAGCAAGCATATTATTCGTAGTAGCATTTATATTAAAAATATTTTAATAGTAAAATAATAGCAAGCTATTAGCAATATATCAAATAATAAAAAATTTTGCTTGCTCTTTTGCAGTGCAAGGTTATTCTATGGAGATGATAACAGTCATTGTGAGTGGACATTGTTGCGTGGATCGATTCCACTACTGTCATACCGTGGTCAAGCCACGGTATGACATCGGAACGTTT…
		YP_246270.1	Gene info Organic solvent tolerance protein homolog	Rickettsia felis URRWXCal2	45/48	0.93
/Users/barbour/Desktop/MUMmer3.18/seq/fasta.ixodes_scapularis.002	1125143007	YP_247261.1	Gene info UDP-glucose 6-dehydrogenase	Rickettsia felis URRWXCal2	78/103	0.75	0.637795	TGGGTAGACACTTCAATCCTTGTGGTGAATACCGATTTTGCCTAAATCGGTATTTCGTTATAAAGCAATCCTTTTGGGTAAAAAATACTGAGCATATTTAATAAGCTCGCCCGCCCTCAATCGGTAACCCCAACTTTGCACCTAGATCTATCAAAGGTGCATAAAATTTTCGTAATATTTCCTCTGATTCTTTATTATTTACACCGATAACTATACGATCAGGATATAAAAAATCTTCTCCCGCACTGCCCTCTCTTAAAAACTCAGGACTAAAAGCAACATTAAATGAAAAGCCTTTTGTTTTCAAATAAGCTATAATATTACTGCAACTATCCAGCGGAACAGCAGATTTTTTGACTATTAAACAGCTTTATTTATATGCACTCCACCTTTACAATA…
/Users/barbour/Desktop/MUMmer3.18/seq/fasta.ixodes_scapularis.002	1125144960	YP_246878.1	Gene info Putative to amino acid permeases	Rickettsia felis URRWXCal2	72/113	0.63	0.685714	AGGGGGAAAAAACGGTGCACACCAATGTGGTGGAATTCCTTCTTTTTTTTAGCTGATTTTCTTTTTAGCAAAAATTAAGTCCTTTTCTTTAATCTAAACTTCATTATTATGTAAAAACTTATTGGTTCAATCCTGTTAATTTCAGGTACTTGTATAGGTAGCGGTATGATAGCACTACCCATGGTATTAGCAAAATTAGGTATAATACCTAGTTATTGATGTTTATAATTTGGTTTATAATGTATTATACTTCTTTAATTAACCTAGAGCTTAATCTTAAAGCGGGTAAAGGCTTAACACTTGGGGCATTGGGAAAATATTTTTCAGGACATACTGCTCAAATCATCGGTATGGTAAGCCTTAAGCTCCTTTCATATGCTTTACTTGCAGTATTTATAT…
/Users/barbour/Desktop/MUMmer3.18/seq/fasta.ixodes_scapularis.002	1125145456	NP_360665.1	Gene info exodeoxyribonuclease III	EC:3.1.11.2			0.647002	ATAAACATCGCACTGTGGTGGAATTCACCTATAGTAAGGTGAGCATAGAAACGGAAGCTGAAGATTTGCAGGTGAAAATCTTATGAGCCTGTACATAAAACATAAAATTGCCGATTGTACCGACAATCGTCATATATTTTTCGTAAAATTTCATGAATTTTGGAGACATATATTTATTTCTTAAAAAGTGATTTATGTCATTTTCGTAGGTATTGTTGCATGGATAGCAAATCGTCATTGCGAGCGACTAAAAGGAGCGTGGCAATCTCAGGACTTTAGCATGAGATTGCTTCATCAAAACTTGCAGTTTTTCCTCGCAATGACGGTCTGGTATCCACGCAGGCAATGACATTCACTGACTATTTTTAAAACTCGCAATTACCGGTATATGATCTGAAG…
		YP_246265.1	Gene info hypothetical protein RF_0249	Rickettsia felis URRWXCal2	45/47	0.95
/Users/barbour/Desktop/MUMmer3.18/seq/fasta.ixodes_scapularis.002	1125149509	ZP_00153822.1	COG0305: Replicative DNA helicase	Rickettsia rickettsii	140/149	0.93	0.658065	GAGTGGGAAAAAACATGTATCATCGCACTGTGGTGCATTCGAAAACTGTAAGTTTTGACGAAGCAATCCAGTAAAAAATTCTTATTTACAGAATTTTTTTATTATTCTCCTAGATTGCCACGCAGCCTACGGCTGCTCGCAATGACGACTCGGTATCCACAAAACAATACCTCGTGGGGATGACATAAAGGGCTTCTTTTTTCAAACCATATAATAATTTAACAAACAACAATGGCACGTAATAAAATAAATAATGACAAAAATATAGCTGCTAACGAAGAAGTAGATATTCCTATACCAAGGGTTTTACCTTCCAATGTTCAAGCAGAGCAAATGCTACTTGGGGCGATTCTAACCAATAATGAATTACTAAATTACGTATCGGAATTTTTACGCGAT…
/Users/barbour/Desktop/MUMmer3.18/seq/fasta.ixodes_scapularis.002	1125150122	YP_247183.1	Gene info Membrane protease subunits	Rickettsia felis URRWXCal2	184/187	0.98	0.64335	GTATTCAATCGCACTGTGGTGTATTCGTGCCGTTTGCATACGACGATAAATAGCCGCACTATTTTCTTTCGGTAAGTCTGCTCTTAAAATTCTAACATCTACAACGTCAATACCAAAGCTTTTAGCTTCTCCGTCCACTTGATTTAAGATATTTAACATTACGTTAATACGTTCCTGACTTAAAAGGCTACTTAGCGAGATTTTACCTATCACCTTACGCATTGACGATTCAAGATTACGAGTTAACCTAATTTTTACGCCTTGATAATCATGTACCGTTTTATAAAACATTACGGGATTATTAATTTGAAATTTGGCGTAAGCATCAACAATAACTCGCTTACCGTCAGCAGCCGTTAATTCTTTTGCCTCAACCTCAACATCTAAAAGACGCTTATC…
/Users/barbour/Desktop/MUMmer3.18/seq/fasta.ixodes_scapularis.002	1125150707	ZP_01347948.1	hypothetical protein RcanM_01000924	Rickettsia canadensis str. McKiel	133/169	0.78	0.675	AGGCCAATGTGGTGGATTCAATGTAATTGGGCAGGAATCTATAATCATTTAACAGATATACCTAACGATTTATCAGCAGTAATTAGGGAGTGTACAGGCATTAAAATCCCTATAAAATCTATTGTTACTTATGGAAACAGTACTAGCGTTATTTTAGAAGAAGGTAAGCACTTACTTCAAAACAATACCCTAGTAGAATTAAAGGAATGCACTACCACTGAAGGCGAAGCTGTTTTACAAGAGCATAATGCCAAAATGCTTGTTAATAATTTGAGAGATATTTTAAATCATTCGGAAATAACTTTGAAAAATGCTCAAGAAGCAGGGGTAGAAATTTTTAATTTATTGAATATACCAGTCAAATTCACTACTGATAATCTTAAGATTATTATAGATGCT…
/Users/barbour/Desktop/MUMmer3.18/seq/fasta.ixodes_scapularis.002	1125150813	ZP_00153330.1	COG0147: Anthranilate/para-aminobenzoate synthases component I	Rickettsia rickettsii	62/78	0.79	0.622378	CAATCATCGCACTGTGGTGGATTCAAATTGATGGAATCTAGTCTTTAGAAAAGGCGGTAAATTATTGTTTGTTAAAACTCAAAGCGGTTTGATAAACAGAGAAGGAGAAATGAAAGCAGTAAATCATGTTTTATAAAAAGGCAGGTTCTTTTTTGAAGATTTAGGCGGTAAGGTAGATACAAAATTAGGGACCACAAGTCTAAACAAAAAGCCGGCAAAGCCTACTTTAAAAAGAGGTTTAAATAACTTTAAGCTCCTTCATGAAAAATAAAATTAAAATTATTTGAAATTAGTGTTTGACAAGCTTTAGAAATATAGATATAAAATCATCACACAAAGTTTGAAACGTAAAACTTTGTAGCTGTTTAAAAAGTTGATAAAGCTAAAAACTAAATACAC…
		CAJ30045.1	conserved hypothetical protein	Magnetospirillum gryphiswaldense	87/156	0.55
/Users/barbour/Desktop/MUMmer3.18/seq/fasta.ixodes_scapularis.002	1125154340	NP_923101.1	Gene info putative transposase	Gloeobacter violaceus PCC 7421	36/65	0.55	0.674349	TTGAAAAAGCAAGCCTGGATCTCGCCACTGTGGTGGATTCAACTTATCACATATGGTATCATAATTCTCACAAACTGAATATATCGCTAAAGATAACTCAGCATCTACATCTTATAAATTTAAATGGCATATTTAATTATTTTAAGCATTTGCTTACTTTTGGCATAGTTTGGATTCCTGAATCATCTAATCCTAGTAATGAACCATGGGATTGGATAGAAGTATTTCAATCGTTTTTTGGGATGGCATCTTTAGTTCAAGGCATTAAGATGTTGGCTAAATACGGTATTATGAATCTAGCATCCGGCGGAATGCTATTAATTGGAATTGTGTTACTAATAATACGCGAGTTTCGAATTAATATAGCATAGGATTTAGCATATCAAGAGAGATGTAATA…
/Users/barbour/Desktop/MUMmer3.18/seq/fasta.ixodes_scapularis.002	1125155613	ZP_01380421.1	hypothetical protein RbelO_01001225	Rickettsia bellii OSU 85-389	78/96	0.81	0.704	CGTTCCAATGTGGTGTGATTCAATTGGCGGTAATATATGTTCAAATTTTTTACGGTAAAAATTATTATCAGGCTCATTTACACTAAAAGTCTTAGCATAACCTTTATTTAATCTATTATTTTTGTTAAAAAAACGTTTAGTCTCTTTCATATTCCTTTTTTATTTTTTGAAATGTATATAATATATTACTTTCAACTATTTTAAAATAATCAATTAATTGCGTTTCTTTTTTTTGCTGTTGTTTGGAGCTTTTCATATTTATTATATTCTTTAGCTCTGCATATACTAGTTTTATAAAACTTTGTTTCATTGATTATACTAAATTTATAAAATCTTTTTTTGGTATTAGCGGTTCGCCCCAAGATTTATAGCATTATTAAATTTATTGCAACAGGTTAT…
/Users/barbour/Desktop/MUMmer3.18/seq/fasta.ixodes_scapularis.002	1125156335	NP_360495.1	Gene info hypothetical protein RC0858	Rickettsia conorii str. Malish 7	119/128	0.92	0.590576	TGGGGGGAAAAAAAGCAAAAAAAACCGCCCTGCGAGAAATTCTATTTTTATCTAAAATGTGAATGGTGTTGATACAAACAGTCTCCTGCCGGTGCCGGCGAATTACCGTGCGGTACTAGGGAAAGAATTATTTAATGGTGTGATTGCTTATCCGTCGATTAGGAATAATTGTATTGAAGCATGCGGTATTTCGCATATCGAGAAATTAAGGCAGATGATAGAGACGCTTGATCCTTATTCCGAGGAGCGTGATGCCTTTGAGACTATGATATTCGGGGAAGCAGTGCAGCTTTCCTTTGATGGTGAGGGAAGAGTTATATTGCCGCAATCTTTAATGAAGCCTGCAGGAATCGAAGAGCAAGCATGTTTTGTAGGTAAAGCGGTAATTTTTGAGATTTG…
/Users/barbour/Desktop/MUMmer3.18/seq/fasta.ixodes_scapularis.002	1125157972	YP_538542.1	Gene info ClpB	Rickettsia bellii RML369-C	41/58	0.7	0.658325	TAGGTCCAAATGTGGTGGAATTCGCTACATCATGTAGTGCGAATTTCCGATAGTGCAATAGTTGCAGCATGCGACGTTATCAAACCGTTATATTACCGATCGTTATTTACCTGAAAAGCTATTGATTTTATTGATGAAGCTTGTAGCCGTATGAAAATAGAGCTATCAAGTAAACCCGAAGAGCTTGATGAGCTGGACTATTCAGATAAAAATAGAGCTTGCAGCACTTAAAAAAGAAAATAACGAGCATTCTAAAAAGAAAATAGAGCATTTAACTACAGAATTAACGTGAGTTTCGTATTAAGATGCCTAAATTATGGTTAATGAATATGCTATAATCCTTATCCTTTCAAGGTTTGTAAGAGGTGTGACAAGTTTTACAATTTAATAGTTATAGTC…
		YP_247188.1	Gene info tRNA/rRNA methyltransferase	Rickettsia felis URRWXCal2	54/67	0.8
/Users/barbour/Desktop/MUMmer3.18/seq/fasta.ixodes_scapularis.002	1125161755	ZP_00154130.2	COG2902: NAD-specific glutamate dehydrogenase	Rickettsia rickettsii	198/269	0.73	0.650615	CGGAATTGATCTCGCCCTGTGGAGGATTCTCTAGTTTATATAATGAAACGGAATTTTACTTAAAAATATATAGTCCAAAAGTAAAACTTGCCCTTTCTAACATATTGCCGTCAATCGAAAATTTAGGTTTTAAAGCAATTGATGAACAAACTTTTGCAATTAAGGAGGCTTTGGGAATCAAAGAAAGCTGGATATATAATTTTATCTTAACTTCTATTGTACCTGTAAAGGATAATATTACCGAATTAAAAATAAATGTTGAAGAAGCTTTAGATAAAATGGCACTTGGGATGCTTGCTAATGATTCTTTAAGTAAATTAATAGTACTTGCCGGTTTTAATTGGAAGCAAGTTAAACTCGTCAAAGCTTTAACAAGATATTTACATCAAACAGGATTTA…
/Users/barbour/Desktop/MUMmer3.18/seq/fasta.ixodes_scapularis.002	1125161872	YP_537669.1	Gene info ATP-dependent clp protease ATP-binding subunit ClpX	Rickettsia bellii RML369-C	162/204	0.79	0.599385	GCCGTTTTTTAGGGGGGGGGACGTTTTACGCAGGAGCGTTTATAACCATGTATAATGAGACTTGAATATGTACAATCCGGCAATAATGATGTTGAGCTTAATAAGTCGAATATTTTATTGATCGGTCCTACCGGTTCAGGAAAAACTTTACTTGCTCAAACGCTTGCTAAAATTTTAGACGTACCTTTTACTATGGCGGATGCTACTTCTTTAACGCAAGCCGGGTATGTCGGTGAAGATGTTGAGAATATATTACTACGCTTATTGATAGCAGCTGAGTTTAATATAGCAAAAGCACAAAGAGGTATAATTTATATTGACGAGGTTGATAAAATTGCCCGCAAATCGGAGAATCCTTCTATTACACGGGATGTATCGGGTGAAGGAGTACAGCAGGCA…
/Users/barbour/Desktop/MUMmer3.18/seq/fasta.ixodes_scapularis.002	1125163826	ZP_00142710.1	hypothetical protein	Rickettsia sibirica 246	103/105	0.98	0.661208	CGGTAGGGAGGCCATGTGGTGGATTCTCATTGCGAGAAGAATTACGTAGTAATTCGACGAAGCAATCCAGTATTTAAATTCTGATTTACAGAATTTTTTTATTATTTTTTCTGGATTGCCACGCTCCTTACAGTCGCTCGCAATGACGATTAGGTATTATCCATACGGGAATGACATAGGTATACATGACCACTTTGGCCGTTACTTAAAATCCTTCAAAGACCTTTATATAAAGGTGGACTTCATATATCTAAACTGAATTAGTATTAGACAGGGACGATGTCCTAAAAGTTATTGGTAGTCCTAGGTTAATATTAAGCTCACGAACCAAGCAGCCAAGAGCTAATATATCACTTTCTCATTTTACATGCAAGGTTTTCTAGGTAACCTGCTATAGTA…
		NP_360809.1	Gene info hypothetical protein RC1172	Rickettsia conorii str. Malish 7	53/91	0.58
/Users/barbour/Desktop/MUMmer3.18/seq/fasta.ixodes_scapularis.002	1125166075	YP_246250.1	Gene info thymidylate kinase	Rickettsia felis URRWXCal2	190/198	0.95	0.65565	TTCTTCATCGCACTGTGGTGGATTCTCGTCAGTACCTGTTAAAACATTACATCGAAACTGCGAAGTCGCATGAAACGAGCGATTACGTCACTTGCAACACTAGTATAAGCATGACCGATATGGGGAACATCGTTAACGTAATATATAGGGGTAGTAATGTAGTAAGTATTGTTCATAAATGCTTTTTTATTAACTCATGTACTTCAAGTGGACTTAAATCTGAAGCTTTAATTGTCTTTATTCTTTCAGGAAATCTATTACTTAATTCTTTAAAGCAATCATAGATTTTTATAAAAAAATCTATACCTCTTATGTCAAATTTATTGCTCATATTTCGTGAATTGACTCTCTTAATAGCAGTATCCGGCTCTACGTCAATAAAAAACGTAATATCCGGCA…
/Users/barbour/Desktop/MUMmer3.18/seq/fasta.ixodes_scapularis.002	1125166529	YP_246433.1	Gene info acylglycerophosphoethanolamine acyltransferase	Rickettsia felis URRWXCal2	246/253	0.97	0.665388	GGAATCATCGCCACTGTGGTGGATTCTTTATCGAGAAAGCAAATTTACATGAATTAATAACTAACTTATTAGATTTCGGTATTAAAATAATATATTTAGAAGATTTTAAAAATCAGATTGGTACAGCTCTAAAACTAAAAGCAAAAATAGGAAGTTATTTTGCCCAAACTTATTACAATTATTTTTGTCGTAATCGTGATGACGAAAAACCGGCAGTGATAATTTTTACTTCGGGTACTGAAGGTGAACCTAAAGCCGTATTATTATCTCACAGAAATTTACAAACTAATAGATATCAAATAACTGCTAAAGTACCTTTTAGCCCTGAAGATATAGTATTTAACTCATTACCTTTATTTCATTGTTTTGGTCTTGGTGGTGCAATTATTACAACTTTAA…
/Users/barbour/Desktop/MUMmer3.18/seq/fasta.ixodes_scapularis.002	1125168748	YP_246875.1	Gene info 3-octaprenyl-4-hydroxybenzoate carboxy-lyase	Rickettsia felis URRWXCal2	104/111	0.93	0.648765	CGACTATCGGCACTGTGGTGGATTCATAACACAAAAGATTTAGAAGAATTTTCGATTGTAATAGCGTGTCAGAGACGGAGATCTTGGACGCGTTCGTAAGGTTGTTTTCTTCCCTCTCGATTGGCAATGAGGACGGTTCTGTAGTGCCATTGGACGGCGCCTGAAACGTTGAAATCCGGAACGCGCTGGGACACGCTCTTTGGATCTAAATTTTGATATGTAGTGGAGTTTCACGGGTCATTTTAATAAGTTTTCGTCTGTCTTTAAGTACAACTCCTGCCGCTCTACTAATTAAACTATCTTCCATTGAGAGAGCAATACTTGCTAAGGCTTTCATACTACAAGGGGCTATTATCATTCCCAAAGTTTTAAAAGAACCGCTTGAAATAGTAGCACCTA…
/Users/barbour/Desktop/MUMmer3.18/seq/fasta.ixodes_scapularis.002	1125169100	CAC33638.1	Glutamyl-tRNA synthetase	Rickettsia montanensis	223/237	0.94	0.599237	CTCCCAAATGGTGGTGGAATTCCAAAATCAAGCTTAGAAGGTGATTTACCGAGTGAATCAAGATTAAACCATTCTATAGCCTGAGTCATTGAGATAATTTCATAATCGCCGTGACTCCATCCAAGACGCAATAAATAATTACACAAACTTTCCGGTAAATATCCCATATCCTTATAAGCTTCAACGCCTAATGCTCCATGCCTTTTGGATAATTTCGTCCCGTCTGCTCCATGAATTAACGGTATATGAGTCATGCTAGGTACTTCATAGCCGAAAGCCTGATAAATAGCGATTTGCCTTGCTGCATTGGTTAAATGATCGTCACCTCTAATAATATGAGTTATACCCATATCATGATCGTCTACTACAACGGCTAGCATGTAAGTAGCAGTGCCGTCT…
/Users/barbour/Desktop/MUMmer3.18/seq/fasta.ixodes_scapularis.002	1125169921	YP_246737.1	Gene info Polyribonucleotide nucleotidyltransferase	Rickettsia felis URRWXCal2	259/300	0.86	0.63964	AAGGTTCATGTGGTGGATTCCCGTGCTCAAGCCACGGTATGACAACCTTGAATAAAATATAAATCTATTGAAATGAGATAAATAGATGTTTAACGAAATAACTAAGAGTGTTACATGGGACGGGAAAGTTCTTGAGCTTAGTACAGGTAAAATAGCAAGGCAAGCTGACGGAGCAGTTACGGTAAAAATGGGCAATTCCGTTTTATTATGTACAGCAGTAGTAGCTAAAAAAGCAAAAGAAGGTATTGGCTTTTTTCCTTTAACGATTAATTATAGAGAAATGGCGTATGCTGCCGGTAAAATCCCCGGAGGATTTTTTAAACGTGAAGGGAAAGCATCAGATAGAGAAGTTTTAGTATCTCGTTTAATAGATAGACCGATTAGACCGTTATTTCATCC…
/Users/barbour/Desktop/MUMmer3.18/seq/fasta.ixodes_scapularis.002	1125170745	ZP_00339971.1	hypothetical protein RakaH01000319	Rickettsia akari str. Hartford	74/84	0.88	0.624464	GGGGTGGAAAAAAGGGACCCTACATCCCCCTGTGGGGACATTCGGGTATTACTAAGATATAATAATTTTTATTATCGCGTCTCACGGAAACACCACCACTTGTGCTATCAGTATCACTTCATCCCCTATTAACCCTCCCAGGAGCTTTACATCATATCATGATTGCAGTAACTACCACTAAAGCTATTTCCCACTGCAATTTTCCTCTTAATGTTTGAATTCCCAGAACAATTATACCGACAACAGCTTTACCTTTTGCAGTATTGCCCCTGAATACTTTAATTAACTTACATAATGCATCACCCACAGGATCGTCTACATTATTACCTAAACTATCAAAAGCTACCATAATAATAGCCACACTTAGAATAGTAAATAAATATGCGTAATGATAGATTA…
/Users/barbour/Desktop/MUMmer3.18/seq/fasta.ixodes_scapularis.002	1125172840	Q8KT99	EFTU_RICHE Elongation factor Tu (EF-Tu)		208/210	0.99	0.626149	GCTTCATCGCACTGTGGTCATTCGGCATTAAGAAGGTTTATCCGTAGCTCTTACAGGCTGCGGTATATAGCTATCTACTGCATCCATTAACTCATTAATAGCTTTTTCACCTTCAGGCTTTCCTTCTAAAGCTTGAAGTGCAGAACCTTTAATAATAGGTATTTCATCACCTAGGAAACCATATTTTGATAATAATTCCCTTACTTCCATCTCTACTAGTTCTAATAGATCAGGATCATCCACCATATCTACTTTATTTAAGAATACTACCATAGCAGGTACACCTACCTGTTTTGCTAGTAATATATGCTCTCTAGTTTGCGGCATAGGACCATCAGCAGCAGAAACTACTAATATTGCACCGTCCATCTGAGCGGCACCGGTTATCATGTTCTTTAC…
/Users/barbour/Desktop/MUMmer3.18/seq/fasta.ixodes_scapularis.002	1125175083	YP_246289.1	Gene info fumarate hydratase	Rickettsia felis URRWXCal2	126/130	0.96	0.681296	AGCTCAATGTGGTGGATTCACTGGAGATTTGCCGCCTTTCTTGCTTGTTAATTCTTCATTAGCAATAGAGGCAATAACCTCGTTCATATTCATGTTTGTTTGTGTACCTGAACCTGTTTGCCAAACTACTAAAGGAAAATTATCCTCAAATTCGCCTTCTAAGATTCTATCCGTGGCTTTATCGATACTTGTAGCTATTTTAGCTTCTAAATAACCAAGCTCATAATTAACCTGTGCTGTACATTTTTTTAAAATAGCAAGAGCACGAATTAAAATTTCAGGCATTTTTTGCTTGCCTATTTTAAAATTTTCTAAAGATCTTTGAGTTTGAGCCCCCCAATAAAATTTTTCTTCTATTTGAATTTCTCCAAAAGAATCGCTTTCGGTTCTGTAATTTTT…
/Users/barbour/Desktop/MUMmer3.18/seq/fasta.ixodes_scapularis.002	1125175555	NP_360296.1	Gene info hypothetical protein RC0659	Rickettsia conorii str. Malish 7	175/194	0.9	0.705594	GAATCATCGCACTGTGGTGCGTTCAGGTGTCTTGGATATCTATATTCTATTTACTTTAGATATTCTTGTATTTTATCACTATCTTAATTGCCTATGCTATACCAACGATAAATAGCTCTATTTCTTAATAATATCTACATAGTAGATTAGTTTATTAGTTTTTAAAACATTATCGTCACGCTGTAATATTACATTACCAAGTAGAATAAGTTGTTTATTATCGAAAAAATATTTAGCACTATCTGCAAGTAATAATTCATTATTTATTTTTCTTTCTACAGTCAATTTAGTAGGGACAACTACATGATCAATAGTTTGCTTTTCAGCTATTGTTTTATAAAAAATATATAATTCTTTCGTTCTAAGTATCGCATTATCGAAGTAAACAACAACATTTCC…
		NP_360297.1	Gene info hypothetical protein RC0660	Rickettsia conorii str. Malish 7	74/119	0.62
/Users/barbour/Desktop/MUMmer3.18/seq/fasta.ixodes_scapularis.002	1125175754	YP_246598.1	Gene info lysyl-tRNA synthetase	Rickettsia felis URRWXCal2	247/259	0.95	0.608225	AATCATCGCACTGTGGTGCCATTCTATCCTCTTCTAAATGATATTTCTGATTAAAAGTAATATATTCATCAACATTTTTAGGAATTACATCAAAAAACAAACGCTTAGCTCTAGTCGGATTTTGGTACATAAATAATGCCATACTTTCAACAGGAGCATATTTAAGCCAATCATCAACGCTAATACTATTACCTTTTGATTTTGATATTTTCTCACCGTTTTCATCTAAGAATAGCTCATAACATTGCTGCACCGGCGGCTTTCCTCCTAGGATTCGGCAAATTTCCGAATAAAGTCGAGCATTTGCCAAATGGTCTTTGCCGTACATTTCATAATCGACTTTAAGAGCAGCCCAACGCATACCAAAATCCGGCTTCCACTGTAATTTACAATGCCCTC…
/Users/barbour/Desktop/MUMmer3.18/seq/fasta.ixodes_scapularis.002	1125178029	ZP_00142288.1	ubiquinone biosynthesis protein coq7	Rickettsia sibirica 246	45/49	0.91	0.72315	TGGGGGTGGAAAACGGGTTACGTCCTATGTGGTGGAATTAAATTATTTAGAAAATAAAAATGTTGAGCCGGAATTATTAAATAATATTATTAAATTTCGACTTGATGAAATTGAACATAAAAATATTGCTATAATGAATGATAGTACTGAGGCAATATTTGCAGAAATAACTAGTAAAATAGTGAAGATAATTTGTCGTATCTCTATAATTTTAAGTAAGAAAATTTAGAGTTAACAGCTTAATTAGTTGAAAAATCTAGAAATATTTTACTTTTAAGATATTAAGAAGATAATAAAAAAACATTAATAATATTATTAGAAACGGTGATGAAAAGAAAAATTTTTTTAATTTTTTCTTTATTTTTTGCATTTGTAGGGGGTGTCAGAAAGTTTGTGTAA…
/Users/barbour/Desktop/MUMmer3.18/seq/fasta.ixodes_scapularis.002	1125180346	ZP_00142951.1	virulence factor mviN	Rickettsia sibirica 246	177/218	0.81	0.684932	AAGCTCCCATGTGGTGGATTCATAAATATACCATTGCCCTAAATAGATAGAGATTAGAATATTTGTAGTAAGAAACTGTTTAAATAGCACAGTGGTATATATTTGTAGCAAAACACCGAATATTATTATATGGGTTTTTGGCTTATCATGAAAATTATAACCGGCAAAAAAGCAAAATACCGGCATAGCTGTACGACCTATGATCCGCATAATTGTTAATTCGGGATATAGATATAAACCCACATGATCAATAATCATGGCTATAATAGCTAAGGTTTTTAGCAAATCCTGATAATTTGATTGGTGCTTATTTCTTGTTATTATCATAATTAACCACTTTTAATAAATATGCCATGCCGAAAAATGCTCCCATTCCAACTGCAATTGTACTGCCTAGCA…
		YP_246980.1	Gene info F pilin acetylation protein TraX	Rickettsia felis URRWXCal2	101/102	0.99
/Users/barbour/Desktop/MUMmer3.18/seq/fasta.ixodes_scapularis.002	1125183524	NP_360222.1	Gene info leucyl-tRNA synthetase	Rickettsia conorii str. Malish 7	64/68	0.94	0.666667	GAATTCATCGCCACCTGTGGTGGATTCAATCAATGCTAGAGTTAGATACATATATTATGGCAGTGCAGGTTAACGGCAAACTCCGTGATACCTATGAGTTTAAAACTTCCGTAAGTGAAGATGAAATAAAGCAAATTACCGTCAGTCTGCCAAAGGTACAAAAGTTCTTAGAGGGAAAAGAACTGAAGAAGATTATCCTCGTTCCTCGTAAAATTGTGAATATTATTGTTTGAAGTGAAAGATTGTGGGGATTAAAAACTAGTCAGAATGTCATACCATGGTCCTTCCATGGTATCCAGCTAAAATACTAAATTTAGTACTTTAAGTTGTTTTTAGATACCGTGGTCAAGCCGCAGTATGACACCTAGCATACTTTTATTGCATTACCACCATACTAAC…
/Users/barbour/Desktop/MUMmer3.18/seq/fasta.ixodes_scapularis.002	1125183766	YP_247195.1	Gene info protein export protein SecF	Rickettsia felis URRWXCal2	206/236	0.87	0.685541	GGGTTCAATGTGGGTTGGATTCCTTTATTTCATATAGATTTCATAGCTTTAACATCAAATCCATCCTTTAGAAGCATCTTGGAAAATATCTTTTACTTCTTGAGATAAATCAGCTTTTTCCTGTTCTAATCTTTCTATTTTGCTTATATATTGTTCTAATTGTTCTTTTACTACTACTTCTGACATAAAAAATCATTTAACCTTTTTGAATTTACTATATAATACAAATATAACTTTTATTCAATAAAATATATAATAATGCAAATTTATCCTTTAAGACTTTTACCTAATAAAATCGATTTTGATTTTATGAATTTTAAAAAAGTCAGCTACACTTTCTCAATTATTTTATCACTCATTAGCTTTATTTGGATCGGTATATATAAATTTAATTCCGGT…
/Users/barbour/Desktop/MUMmer3.18/seq/fasta.ixodes_scapularis.002	1125184633	ZP_00340640.1	COG0694: Thioredoxin-like proteins and domains	Rickettsia akari str. Hartford	105/116	0.9	0.646154	ACTCGATGTGGTGGATTCGTGCACAGATGGACGCACCCTAGTTTCAATAATCTCTACGATTTCGCTTCTCTATTTCTGAAAGCCCATCAAGGCTATGATTTACATTACCTGCTTTGGTGCTTTCTTCAAATACCGGAAATCCTGCAACAAAATGATCCATAATAACCATTAAAATTTCAGGCTTTATAACTTGCCAATTACCTTCAGCTTGTTTAGTTACTGTTATAAAATCACTACCAAAAAATACTGATTTTACATTATTAATATGAAATAGCGATTCTGCAAGTTTGCTTCTTCCTTTTACTTCAGCAAGCTCACTAAAAAATACCGGCTGATCACTAATTATTTCCTGCCCCGGGAAAAATTTTATTGCATCAGGGTTGGGAGTATCTTCAGTTT…
/Users/barbour/Desktop/MUMmer3.18/seq/fasta.ixodes_scapularis.002	1125185324	NP_360658.1	Gene info cold shock-like protein	Rickettsia conorii str. Malish 7	69/70	0.98	0.701923	AATCATCGCACTGTGGTGCATTCTAAATCCTTTAGGATTATAGCTGAAGTTGAGCCTTGTACGTTTTAATTTTAATGGTACCCGCGGCCGGACTTGAACCGGCAAGAGCTTACGCTCCACGGATTTTAAGTCTGTTATGTCTACCATTCCATCACGCGGGCAAGATCAGTGTACAGTATATTGTATACAGTATACTATTTAATTCACGGTGACAGATTAATAAAAAAAATACAAAAAAGCAAGTACTTTTATCGTTAATATATTAGTCTGATATGAAAAAGTTATTAAACACCTTTAAAATAGTTAGTTTACTCATTAATTTATTAGATAATTAACTTAAATAGTGACAAAATAGTAATAATATGATAGATTAGTTTCAGAAAGTAATACTTTCTCTTG…
/Users/barbour/Desktop/MUMmer3.18/seq/fasta.ixodes_scapularis.002	1125186687	ZP_00142369.1	ribonuclease III	Rickettsia sibirica 246	215/225	0.95	0.662042	TTATAATCGCCACTGAGGTGGATTCGCATTCCGTGTCTCCTTTAAATTCCTGTGTATAAGCTGGCGTTGGGAGATGTCTATTAGTCATTTTAAGTCTATGCAATAAGCTTCGTGCTGCGTTTTTTTCTGCTTCTTTTATCGAGTGACCAGTGCCTGTTTGTTCATAATCTTTTACTTTTACAAGAACCGTAAAAGTCGATGAATGGGCGGCTCCTTCTCTTTTTATCAGACGGTATATAGGTAGGTGATGATCACTAGCTTGAGCCCATTCTTGTAAAGCAGTTTTTGGGTCATAATCCGTTAAATTCTGAACTTTTATAAATTCTTCCCATAATTTCCCGATAATATTATGGGTTGTTTCAATATTACTATCAAGATATATAGCTGCAATCAAAGCTT…
/Users/barbour/Desktop/MUMmer3.18/seq/fasta.ixodes_scapularis.002	1125186985	ZP_00153490.2	COG0008: Glutamyl- and glutaminyl-tRNA synthetases	Rickettsia rickettsii	241/253	0.95	0.643781	CAAATCATCGCACTGTGGTGCAATTCTTGCGATCTCAAACCCTCCCACTCGTTTAGAAATTTTCTCGTCTTTATTTATTATTAAACTCAAATGCCCAAAAACCGGCGGAATCTTATTTAATGCTTCAAACATCTGAATTTGAATAGCGGTATTGCTAACGTGATCTTCACCCCTAATAATATGAGTAATATCATAATCAATATCGTCAATAACCGAGCATAACATATAGGTCATACTACCGTCTGCTCTTATCACTATTGGATCACTTAAAGCCTTGCCGTCATATTTAACTTCGCCTTTGATCATATCATGCCAGCTAATTGGTTCATGATTTACCAAAAATCTATAATGCGGTTTTCTTCCTTGTTCTATATATTTCTTTGCTTGCTCTTCAGTTAG…
/Users/barbour/Desktop/MUMmer3.18/seq/fasta.ixodes_scapularis.002	1125188520	YP_246547.1	Gene info Putatie DNA processing protein DprA	Rickettsia felis URRWXCal2	176/203	0.86	0.637007	AGCTCCAATGTGGTGGATTCATCACATGAGGGTATAGCACATTATTTAAGCTCACATGCCGAGAAGCTGTAGTTGCTCTTATTTATGTCATCCCGTGGCTTGACCACGGGATCTTGTATCACAGGCTGTGTCCTGAGATCCTGCGATCAAGTTGCGGGATGACACTAACTCATATCAAATAACCCTAAATAATATTGAAACAATTAATATTTTACGTCTTATTAGGAGTGAAAATATCGGTCCTAAAACTTTCTTTAGTTTAATTAAATTATTCGGTGATGCAGCAACTGCTATAGATAACGCTCCGGATTTTTCATTTGCGAGGCAGAAAGTCAAAACCAATTAAAATTTTTAGTAAAAGCGATGCTGAAAAAGAGTTAGAACTTCTCGAAAAAGATA…
/Users/barbour/Desktop/MUMmer3.18/seq/fasta.ixodes_scapularis.002	1125189788	ZP_00142955.1	protein-export membrane protein secD	Rickettsia sibirica 246	152/158	0.96	0.662338	GATCATCGCACTGTGGTGGATTCTTATAGGATTTATAGCAGTGTGTATATTTATGGTTTGGTCTTACGGTGTGCTTGGTTTATTTGCCAATATAGCCTTAAGCCTTGCATTGTTATATATTTTAGCTTTACTTTCACTTTTCCAAGCTACTTTAACTCTGCCGGGAATTGCAGGAATAATACTAACTATGGGTATGGCTGTTGATGCTAATGTATTGATTTATGAAAGAATTAAAGAGGAATTACATAAGGGAGTTTCTAATCTTTATGCTATTAAAACCGGTTTTGAATCTGCGGTTGTTACTATCCTTGATTCCAACTTAACTACTTTAATCGTTGCCTTTTTACTTTATATATTTGGAGTCGGGGCAATAAAAGGTTTTGCCGTTGCATTAACGAT…
/Users/barbour/Desktop/MUMmer3.18/seq/fasta.ixodes_scapularis.002	1125203043	YP_246211.1	Gene info Periplasmic protein	Rickettsia felis URRWXCal2	232/250	0.92	0.685775	CGTGGAAGAACGGATTAGTTCAATGTGGTGGATTCGCAATAAGCTATAATATTTCGCTTCTGCCAAAATTTAGGATATAAAAGTTTGATCATAATTTAACATTTACGGCAGTTAAAAATAAAATCAAAAGGATTAATTGCTTTATTGTCTAGTAGAATTTCAAAATGCAAATGTTCACCCGTTGCATTACCGGTTCTTCCTTGTATACCGATAAATTGACCTCGCTTAATTTTATTTCCTTCCTTGACTGACATTTCCTTTAAATGAGCATATTTCGTAACCAATTTGCGTCCATGTTTAATCTCAACAAAATTCCCGTAATCAGGTGCTCTTGCCGCTTTTATAACAATTCCGCTTGCCGCTGCATATATCGGCGCTGCTTTTTTAGCTTGTAAATCA…
/Users/barbour/Desktop/MUMmer3.18/seq/fasta.ixodes_scapularis.002	1125203320	YP_246349.1	Gene info Cytochrome d ubiquinol oxidase subunit I	Rickettsia felis URRWXCal2	103/130	0.79	0.657453	GTAATTAGACGTGTGGAGTACTTCGGTAATATTAATGTTACAGAAGTACGAATAGCAAATGTTCATTATAATTGGAACTCTAAAAAAGGAAAATTTGTTAAAACTAATCAGATAGAATTTAATAATAGCAAAGGTGGATGATTAAATCAAATACTGTATTGATGTTATTGTGTGCTTCAGTTTTTTTGTCATTGCGAGGAAAAATTGAAAATTTTAACAAAGCAATCCAGTAAAAAATTTTGATTTACAGAATTTTTTATTATTTTTCTAGATTTCTACGCTCCTTTTAGTCGCTCGCAATGACGTTGAATCTTAAAACAGCAGCTTAAATATGGAATTTGATCAAGTATTATTATCGAGGATTCAGTTTGCTTTTACCATAAGTTTTCATATAATATT…
/Users/barbour/Desktop/MUMmer3.18/seq/fasta.ixodes_scapularis.002	1125204110	YP_246653.1	hypothetical protein RF_0637	Rickettsia felis URRWXCal2	152/191	0.79	0.665116	AAAAAATAAAATCCTCTTTTAGCATTGACATTTTTCTGGCTAAAAAATGGACAATGCCTATTAAGAATTGGGCCATGGCTTTAAATCAATTTGCTATACTTTGTGATACTAATTTACAAAATTGGGCAAATGGAGAAATCGTACTTACACAAAAAATCTGACAGACCTCGCGTCTATTAATAAAAAGTAAATTATTGTTATACCATGGCTTGACTATTTCATCCCGTGGTCAAGCCACGAGATGACAGCAAAGAAGTCTGAATTTCTGCGATCAACGGAATAATATATATTATATCGAACAAGCATTACTGCCGTTATCATCATCTTCACGGATAAATTTTTGCTTTACCTTAGAATTATTATTATACGGCTTACTATTTTTTACCGGTGGATAATTTA…
/Users/barbour/Desktop/MUMmer3.18/seq/fasta.ixodes_scapularis.002	1125205009	YP_246600.1	phosphate acetyltransferase	Rickettsia felis URRWXCal2	209/219	0.95	0.648202	AATATCATCGCACTGTGGTGGATTCAAACCCTACTGCTAACTATATGAATTTCTTAGCTGAAAAAATTCATAATGCACCGCTTAAACGGATTGTTTTTGCTGAAGGTGAAGAAGAAGAAGTAATTTCTGCCGCTCTTATGATGCAAGACGAGAAATACGGCCATCCGATTATAATTGGTCGTGTTGAACGAATTGAGGCTACGTTAAAAAAGATAGGTCAAGATATTAGCTTAGACGGAATTCAAATAATGAATGCGGCCTTAAGCGATAGTTTAGAGAAATATACTGATTATTTATATAAAAGACTTCAGAGAAAAGGTTATTTATATCGTGATTGTGCAAAGCTTGTTAAAACTGATAAGAATATTTTTGCTGCTTGTATGGTAGCATGTGGTGACG…
/Users/barbour/Desktop/MUMmer3.18/seq/fasta.ixodes_scapularis.002	1125205473	YP_001499315.1	UDP-N-acetylmuramoylalanine--D-glutamate ligase	Rickettsia massiliae MTU5	206/265	0.77	0.675585	CGGATTCTTCGCCCCTGTGGGTGGATTCAAAACTAATTCCTTTTTCGGTTACTAAAATTCTTGAAAACGGTATTTTGGTAGTTGATGATAAAATTAAAGATAATGATATAAGTTATAAATTATCGTTTAATAAAAATTTGCAGGGACTTCACAATTATGAGAATATTGCAGCAAGTTATGCAGTAGCTAAAATAATAGGAGTAGAACCTAAAAAAATAATTGAGTCTATAAGTAGTTTTCAAAGTTTACCTCATAGAATGCAATATATCGGTAGTATAAATAATATAAGTTTTTACAATGATAGTAAAGCAACAAATGCCATATCTGCCGTGCAATCAATTAAAGCACTAGATAATATTTACTGGCTTGCTGGAGGAACCCCTAAAGGGGGTGGTATTG…
/Users/barbour/Desktop/MUMmer3.18/seq/fasta.ixodes_scapularis.002	1125206238	YP_246353.1	Beta 1,4 glucosyltransferase	Rickettsia felis URRWXCal2	143/156	0.91	0.652959	CGCGCCCAATGTGGGTGGATTCTCCTTATTAATATCACCGAATCATGAGTAGTATTATTTACGGTATTTGCAAAGCTTGCAAATTTTTTATTATACAACCGAGTACATTTATTAAATGGAGCAAACATTCTTGGCTTTTGGTCATTACGATGCATTATTAACAGCTTTATTTTATAAGCTAGATATTGATCTTGATTCTTAGATGCAAAAATATACTCTATTTCATCTTGTAACTCTTTAGATAACTCCTCATCGGCATCAATATTAAGGACCCAATCATTTACGCAAAGGCTTTCGGCAAAAGATTTCTGTCCTACATAACCAAGCCAAGGTTTTATCACTACCTTTGCCCCTAATTTTTCAGCTATACTAACTGTATCATCAGTACTTTCATTATCT…
/Users/barbour/Desktop/MUMmer3.18/seq/fasta.ixodes_scapularis.002	1125207648	YP_001499162.1	Multisubunit Na+/H+ antiporter, MnhB subunit	Rickettsia massiliae MTU5	195/216	0.9	0.662944	ATGGGAACGATGATCTCGCACTGTGGTGCATTCAGGTTTTGCGTGCATTGAAGCAAATATTGTTAACTCTACTTAAATTAATTTTAGCGGCTTTATTGATTTTTCTACTAAATCCGGTAGCAACTCATGCACTTGGTAAAGCATCTTTATTTATGAAAATTAGAGCTTATAGTACCGTCATTGCGAGGAAAATTACGAAGAAATTGACGAAGCAATCTCAGGATGCTTGATAAGATTGCCACGTCGAAACTACGTTTCTCCTCGCAATGACGTTAAATTTTAACAACCATATGACAGTAAATACAGCTTTAAATTTTGATCTCGGCAATTACCTACTTAACTTAATTGCTTTTTTATTAATTTTAATATCCATAAAAATAATTTTTGCTAAAGATTTAC…
/Users/barbour/Desktop/MUMmer3.18/seq/fasta.ixodes_scapularis.002	1125208102	YP_246208.1	DNA ligase	Rickettsia felis URRWXCal2	204/214	0.95	0.639572	GTGAATCTCGCCCCTGTGGTGTATTCGTGCAGTAGGCAGAACCGGTACGTTAACACCGGTAGCCGAGCTTGAACCTATAGAAATAGGCGGGGTAACCGTTAGCAGAGCAACGCTGCATAATTTTCAAGAAATTATGCGAAAAGACGTACGTATCGGCGATTATGTATTTCTGCAACGTGCCGGTGACGTTATTCCTCAAATTACGGGAGTTGATTTTGATAAACGTCCTAATGATACAGCAACGTTTGATACTCCTTTATTTTGTCCGTCATGCAATTCTAAATTACATTATGTACCTGAAGATATTATTATACGCTGTGATAACGGTCTTAACTGCCCTGCTCAGAATTATGAGCGTATCCGTCATTTTGTATCGAAAAATGCTATGGATATTGAAGG…
/Users/barbour/Desktop/MUMmer3.18/seq/fasta.ixodes_scapularis.002	1125209685	YP_246546.1	DNA topoisomerase I	Rickettsia felis URRWXCal2	252/258	0.97	0.652497	CGCTCCAATGTGGTGGATTCATGTTGCAGAGGTAATAAAAGAAAAAATAAGGTTAAATCCGATGATTTTTTCAAAAGGGTAGCCTTTAATGAAATCACTAAAAAAGCAATTATTCATGCCGTTGAGAACCCTAGAAAACTTGACACTAACTTAGTAAATGCCCAGCAAGCAAGAAGAGCTTTAGACTATTTAGTCGGCTTTACCCTTTCACCTCTTTTATGGCGTAAGTTACCGGGATGTAAATCGGCGGGACGTGTGCAGTCCGTGGCTCTGCGATTAATATGTGAACGAGAAGATGAAATAGAGCGTTTTAAGTCAGAAGAATATTGGGATATTAGCCTTAAAATGCAAAATAGTAATAACGAACTATTTACTGCTAAATTGACTCACGTAAACGAT…
/Users/barbour/Desktop/MUMmer3.18/seq/fasta.ixodes_scapularis.002	1125209803	YP_001496420.1	Cytochrome b	Rickettsia bellii OSU 85-389	197/222	0.88	0.629268	TGGGGGAACGCTGAGTCATGTGGTGGATTCATAATTTCATTATATCAAATCATCCCAATTTATATTGTATCATTCTTTGTGTGTGGTATATTCTTTTTATTAAATTAGAAGTAACACCAGTATAGAGTATACCATTTTTCTCGTTAGTTACTATATATACTATTGGTTGCTTCATAAATTTGTATAATACAAAAAACGTCATTGCGAGCAACCATAGGCTGCGTGGCAATCTCATGAAATAATAACAAACTCCTGAGATTGCTTCGTCAATTGCTATGGCAATTTCCTTGCAATGACATATCTCTTCGCAATGACTTAACTCTTACAACTCCTCCGGTAATGGCAGCGGTTTTTCATATTTACCGATCAGCGGCAGAGCTACTAAGAAATGGAAGAAGT…
/Users/barbour/Desktop/MUMmer3.18/seq/fasta.ixodes_scapularis.002	1125252778	YP_246088.1	3-deoxy-D-manno-octulosonic-acid transferase	Rickettsia felis URRWXCal2	41/85	0.48	0.655345	GAATCATCGCCACTGTGGTGGATTCTATTAGGGCATGATTATTATCATAATCATAATGCATAAATGCTGATGCTATCTATTTTAGAAGTAGCGGTTTCAATAAAAATCTTATTAATTTTCTTATGACAATATCTAACGCGAGTTTCGTATTAAGATGCCTAAATTATGGTTAATGAATATGCTATAATCCTTATCCTTTCAAGGTTTGTAAGAGGTGTGACAAGTTTTACAATTTAATAGTTATAGTCAAAAAAGACAATTTACTAAAAATTTATGCAGTTTTAAGTACATTTTATAACAAAAATAATATTACTAATATCCTCGTAACCCAGTTAATATCAGCTATTCAGTTCCTCTATTAATACGAAACTCGCGTTAAATTATAAAACTTGTCACACC…
/Users/barbour/Desktop/MUMmer3.18/seq/fasta.ixodes_scapularis.002	1125253259	YP_246091.1	hypothetical protein RF_0075	Rickettsia felis URRWXCal2	142/147	0.96	0.695297	GGGTCAATGTGGTGGATTCAACCTATACGGAAGATGGATATTTTTATCGTTATTAAAAATAGTATGGATAATATTGTGCTGTTAAATCACGATATTTTCCCCAAATTTCTTGAGGTATTTCAGTAATATCCTTATAATTTTTCAAAAAATTTATAAATATAGCTTTATATTTTTCATTAGATTTTTCTAAATATTCTATAGCTTGTCTGTAATTTTTTTTTAAAAAATAAACCCATCCGAGTTGATAATATATTTTAGAATCATTAGGATTAAAAAATTTATCGACTAGTTTAAACCTAAGCAATGCATCATTTAAATTACCTCTATATAAATGATCAAGTCCAAGTTGATAATTAGTTTCGGCTAAATGAGAGAATTTATATTTACAATCACTTATAT…
/Users/barbour/Desktop/MUMmer3.18/seq/fasta.ixodes_scapularis.002	1125257414	YP_001494235.1	hypothetical protein A1G_00705	Rickettsia rickettsii str. 'Sheila Smith'	55/63	0.87	0.588473	GGTCGGGTTGTGGGGGGGGGAGGGTGCCTTAATTCGGGGTAGGGTTTTTAGGGGCATAGGAATATCTATGTTTTAATATCCCCGCCTTTAGGCGGAAAAATTTTAAACGATCTATGAGGAAAATTCGGATGCATGGCTATAGTAGGTTCTACTAATAAAAATCCGATTGGGGCTTTACGGAATATTATAGGTAAGCTATCTCAAGGTGGAAATATAATAGTCACGCCGGATGGGTGTAAAGGGGGGTCCATAAAGTAAATAGCGGGATTACTGAAATTGCCTATAGATATAACAAAGGACTTATTCCGATAGCGAGTAGGACCTCGGAAGGGTTTATATTATAAAGTTTGAATAGATTAATAATACCCCTACCGTTTGGGACTAATAAAATCTTAGGGG…
/Users/barbour/Desktop/MUMmer3.18/seq/fasta.ixodes_scapularis.002	1125260948	YP_247340.1	excinuclease ABC subunit A	Rickettsia felis URRWXCal2	264/292	0.9	0.640927	AGGGAAGAAGATGATTCATCGCACTGTGGTGCATTCTTGGTATTATACCGGCAAAAGGTGTTTTATTATTTGCGTTTTAGAACCGTCGTGAAATTCAAACTTTATTGCCTCTTCTCCTGAACCTTCAAATAAAATATCCTTAACATTTTGTGATAAACTTACAAAAGGTACTTCAATAGAAAATTTATAATGATCGGAAAGAGCCTTTAATGTCTCTAGGATAAATTTAGAAGATGTACTACCCCAAGGCACTATTGCACCGTCTTTAATAGAAATTCTTTGATCCGGAACTATTAAATCTCTATCAAAGAAAAACTCTTTACCTATTCCTTCACATTTAGGACATGCTCCAAAAGGGCTATTAAAAGAAAAGATTCGAGGCTCTATTTCAGTAAGCTG…
/Users/barbour/Desktop/MUMmer3.18/seq/fasta.ixodes_scapularis.002	1125292448	YP_001499277.1	Malate dehydrogenase	Rickettsia massiliae MTU5	159/165	0.96	0.662149	AGGAGGTGAAAGGATTGATCATCGCACTGTGGTGGATTCCTACCTCATAATAAAGTAATAGGTATGGCAGGCGTACTCTGATTCATCAAGATTTAATCTTTTTCTTGCTGAAGAATTTAAAGTATCGGTTAGCAATGTTAATAGCACGGTTCTCGGCGGTCATGGTGATGCAATGGTACCTCTTGCAAGATATTCTACAATATCAGGTGTACCGATACCTGATTTGATAAAAATGGGCTTATCAAGTAATGAGCGTATTGAAAAAATAATTGATCGTACTAGAAACGGCGGCGGTGAGATTGTTGCATTACTTAAAACAGGTTCTGCTTATTATGCTCCCGCAGCCTCAGCAATAGAAATGCTTGAAGCATATTTAAAAGATAAACGTCAAATTCTAAC…
/Users/barbour/Desktop/MUMmer3.18/seq/fasta.ixodes_scapularis.002	1125293867	NP_359828.1	hypothetical protein RC0191	Rickettsia conorii str. Malish 7	119/131	0.9	0.694672	TGGGGTGGAAACGATTAGCTCATGTGGTGAATTCACAAATTGAATAACGAACTTTTTGGCTTTACTGCTAGTTCTCCTTCGTGGATATCTTTAAAACCGCCGTTAATATTATTTTGCCTTAATAAAAACTCTTTTAGTATAAACAGTTTTCGAAAAAGTGATAAGTTTGCAATTAGTATTTTAGCAGAGAATCAAATTGATATTTCAAAACATTTTGCTAAATCACAACCTAATAAATTTACAAAAATTGATTATGTGCTTGGTAATAAAACTGATTGCCCTTTAATAAACGGCGCAACTTGTCATATAGAATGTAATAAATATGTTTCTTACGATGCCGGTGATCATGTTATATTTATCGGTGAAGTAATAAATACCGCTATTAAAAATTATTTAAAG…
/Users/barbour/Desktop/MUMmer3.18/seq/fasta.ixodes_scapularis.002	1125296655	YP_246616.1	prolyl-tRNA synthetase	Rickettsia felis URRWXCal2	239/265	0.9	0.627996	GACTCCCATGTGGGTGGATTCCCTCACATGACGTATATCTCTTTATTTTACAATATACTCATTACGATTACCTATCTCAATATCTTCTATCACCCCACTTTTACGGTTTTTCAGCTCAACAATATTATCTGCTGCTTTTTTAGGACCGATTATAATTTGATAAGGTGAACCGATAAGATCGTGCGTAGCGAATTTACTGCCGGCACGTGCTTCGGTATCGTCATATAGTACTTCTATGTTTTGAGCAGATAGCTCTTTATAAGCTTTTGCCGCAAGCTCTACACATTTACTATCATGAATATTTAAATTAATTAGAGAAACTTTAAAAGGAGCAACGCTAGAAGGCCATATGATACCTTTCTCATCGCAATTTGCTTCTATGATAGCTGCAACTAACCT…
/Users/barbour/Desktop/MUMmer3.18/seq/fasta.ixodes_scapularis.002	1125297141	YP_001499328.1	Leucyl-tRNA synthetase	Rickettsia massiliae MTU5	61/65	0.93	0.647887	TAACACCTTCGCCACTGTGGTGGATTCAATTAGTAACCCCTTAAATAGATTAGTATATTTTACAATCCATAAGAGTGCGCCGAAGATATAAAGCATTTTGCCCTAAACAGAGCAATAGCACGTATGCGTGAGCTTTCTAATGCTATATCTGCTGAAATATCCAAAGATAAAATTGATGTTAAAACCGTAAGGATGGCTTTAATGTTTTAGTACAGCTACTAAATCCTTTTATCCCGCATATTACGGAAGAAATTTGGCAGAAGCTTGGCAATAAAGAGCGATTATATAATTCGTCTTTTCATGCATTTGATGAATCAATGCTAGAGTTAGATACATATATTATGGCAGTGCAGGTTAACGGCAAACTCCGTGATACCTATGAGTTAAACCTTCCGTAAG…
/Users/barbour/Desktop/MUMmer3.18/seq/fasta.ixodes_scapularis.002	1125298430	YP_001493477.1	ATP-dependent protease La	Rickettsia akari str. Hartford	181/184	0.98	0.644489	GAAATCATTCGCCACCTGTGGTGGATTCGCTATTCAAAAGGAGCTTGATGAAGATAAATCGGAACTCTGCCTGATATCGAGAAAAAAATTAAAAGTTTAAAATTATCTAAAGAAGCTAAAGAGAAAGCAGAATCAGAGCTTAAAAAACTCCGTAGTATGAATCAAATGTCGGCAGAGTCGGGAGTGACGCGTAATTATCTTGAGACTTTGCTAAGTTTGCCTTGGGGTAAGCATGATAATAGTAAAATAGATATTAACCAAGCCGAGAAAATTTTAAATCGTGATCATTTTGGACTCGAAAAAGTTAAAGAACGAATTATAGAATATTTAGCGGTATTACAGCGTTCAAGTAAAATTAGAGGACCTATATTATGTTTAATCGGTCCGCCAGGGGTCGGT…
/Users/barbour/Desktop/MUMmer3.18/seq/fasta.ixodes_scapularis.002	1125298649	YP_246744.1	Glutamine synthetase	Rickettsia felis URRWXCal2	145/151	0.96	0.678049	CGCGTCCAATGTTGGTGGAATTCGATGATTATGGTAATAGTATGCATTTTCATATTAATTTTAATCTCCTGTATTTCAATGATTATTATATAATTTTAGCAGCACAAGGGCTATGTCACTATATGTTAGACACCCTACTTGCTTTTATGCCGACTACTCTAGATTATTCACGGATAAATAAAAAATTTATGGCTCCTACACATATATCGTACGGTGGAAATAATAGAAGCGTAGCCGTAAGAATTCCAAATTCTTTTCCAAAACGTTTAGAACATCGCTTATCTTCCCCCGAAACCGATCCGTATATAGCAATTTTTACTATTTTAAAATCAATATTATTGGCTTTAAAATCTCCAAATTCGCTCCAAAAAATAGAAAAAATTTATGGGAACGCTTTCG…
/Users/barbour/Desktop/MUMmer3.18/seq/fasta.ixodes_scapularis.002	1125298654	YP_001494408.1	cytochrome d ubiquinol oxidase subunit I	Rickettsia rickettsii str. 'Sheila Smith'	261/333	0.78	0.639648	CAAATCATCGCACTGTGGTGGATTCTCTAATAATGGGTTATTCAAACCGATCTCTCCGTACATTTCTTTATTATCTATCGCTTCTATACCTTTCTTTATCAAATGCATTATATAATATATACCCGCTCCGAAAATGATCACATACACTACTACAAAAGCAATTAGAGAAATAAATACATATTTGCCGAGTACCGGTGATACCGTATCTACGGTTTTTAAAATATTATACACTATATAAGGTTGTCTACCTACCTCGGTTACGAACCAGCCGGCAAGTACTGCAATAAAACCTGAAGGTGACATTAATATATACCAATATTGAAACCAATGCGTAGTATATAATCTTTTCTTCAAATAAAGATATAAGCCGGCAATACCTGTAAATACCATTAAGAAACT…
/Users/barbour/Desktop/MUMmer3.18/seq/fasta.ixodes_scapularis.002	1125298871	YP_001492162.1	hypothetical protein A1E_02160	Rickettsia canadensis str. McKiel	111/143	0.77	0.7	CGTAATCTCGCCACTGTGGTGGAATTCATTTTTTTTGAATATCTATTTGTATATCTAAAAATATTGTTTGGATCGGTTATCTTTAAATAAATAGATAAAGGTACAAAATTTCTTAAAGTCTCTTCAATAATTTTTTTAGCCTTTTCAGCTGATTTAGCTGCTAATGTTTGTACATTATGAATACGATCAAATAATTTTATAAATGCGGTATCATATCTTTTTTGCTTAATTAATAGGTTTAAGCTTTCCTCGACACTGATTTTTCCGTGAGGTTTAATTCTAGTTAAACCTTCTACAGGTTTTGCTATTTCTTTACCAAAAATTTCGATGATCATCTTTTCAGTAAGCTCTGTATCCTCAATAGTATCGTGAAGTAGAGCAGCATTTATCATATTAGAA…
/Users/barbour/Desktop/MUMmer3.18/seq/fasta.ixodes_scapularis.002	1125303142	YP_001492676.1	aspartate kinase	Rickettsia canadensis str. McKiel	163/168	0.97	0.642012	GGTTTTGTGGGAAGGCATTGCACCTCGCCCTGTGGTGAAATTCCAAAAAATCATTTTCCCGCTCTAATACTTTTTCTTCTCCGTTGGTGGGGGATAAATTGACTAAGTATATTAACGGGGGAAGTATTGAGATAGTTGCATAATTGTTATTGCTTCGGTTTGCTTATAATTATCAAGCAATACTAACTCTTCAACTTGCTTTGTCATATCGTTTAGAAGTTTATTACGTTCTTCTAAAGTAATTTTTCCTGAGGTTACCGCACTACTTAAAGCAATCTTGATATTTACTTCATGATCAGAGCAATCAACACCTGCTGAATTATCAATAAAGTCGGCATTTATGCGTCCGCCTTTTTTAGCATATTCAACTCTACCTCTCTGTGATACACCGACATTACC…
/Users/barbour/Desktop/MUMmer3.18/seq/fasta.ixodes_scapularis.003	1125307446	YP_246546.1	DNA topoisomerase I	Rickettsia felis URRWXCal2	270/302	0.89	0.639698	GATTCATCGCCACTGTGGTGGATTCGCTAGTCGGGAATATTTATCGCCGTAACTTTTATCGATTAACTTGCGTATATCTGCTATTGCATCATTTGATAATGTAACGCCGTCGGTTCTCATATAGGTAATAAGCCCTATAGTTTCCTTACCTATGTCAACGCCCTCATAAAGTTTTTGTGCTATTTGCATAGTCTTTTTAGCACTAAAACCTAGTTTTCTTGCTGCTTCTTGTTGTAGTGATGTAGTAATAAAAGGAGGTTGAGGCTGACGTTTTTGTTGTTTCTTTTCTATCTTATCAACATAAAAATTTTGAGATTTTAATTTTTCGGTTAAATCTTTGGCATCTTTTTCGTTAATAATTGAGAATTTTTCTAGTTTCTGATCGTTTACGTGAGTCAA…
/Users/barbour/Desktop/MUMmer3.18/seq/fasta.ixodes_scapularis.003	1125307998	YP_001499812.1	hypothetical protein RMA_1324	Rickettsia massiliae MTU5	52/67	0.77	0.707635	TATAAAAAAGCGGTAACTCCATGTGGTGGATTCTTACATAATCTAAGAATTCTGTTTTGTGGTAATGATTCGGTATCTGTGTTTAGCAAATTCTCCATTGTGTCTACATATGGAGCTATACTTGTGATATCATGGTTATTAGATGAATCGGCTATAAGAACACTAAAGTCTTTTAGCATATCTGGGTTCTTTAATGTTAATTTATGTTCTTTAAAAAACTTTTCTAGTTTAATATTAATTTCATGTTGTCCAAATTTACCTTGAGTTGAAGAATTTGGCATTTTGATAATCCTATATTAGTTAACACAAAAGAAATTAAAGCTTATATTAATAAACTTGAGAAATATTTTTAATTAATTAAATTATTAATATTTCTTTTTATAAGGTGATAAATTTACT…
/Users/barbour/Desktop/MUMmer3.18/seq/fasta.ixodes_scapularis.003	1125309065	NP_360940.1	5-aminolevulinate synthase	Rickettsia conorii str. Malish 7	269/287	0.93	0.630709	CTGTGGGGCTAGCTTGATTATCGCCCTGTGGTGTATTCTGACATTAAGCAATAAGGTTTAAACGTACTTCTTCGTTAAGTTCTTTAGCAGAAGATAATTCTATATCAAGTTCGGCAAATATCTGCACTAAGGCTATAGATAAATCATTGATCATTTTATCGGTATGGGCAGGGGTTGGGATGATTCGGAGGCGTTCCGTACCTCTCGGTACGGTTGGAAAATTGATATGTTGAACGTAAATACCGTATTCATTAAGGAGCATATTTGAGGTTTTCGCCGCTTTAATCGGATCACCAATAATTATCGGCACTATATGACTTTCATTTTTCAAATAAGGTATATTAAAATGTTCAAAAGAATTTTTAAGTTTTGTAACTACTTCTTGATGTTTTATTCGTT…
/Users/barbour/Desktop/MUMmer3.18/seq/fasta.ixodes_scapularis.003	1125309454	YP_246903.1	Large extracellular alpha-helical protein	Rickettsia felis URRWXCal2	71/71	1	0.643595	AACCCCAATGTGGTGGATTCTCCTGACCAAAATGCTACCGGAGGCTGGCTTTTTCTTTTAAACGGATTAAGGTTTCGAGCGACATTTATAAAACCGTCTCCGGCAGGAGCCGCCATATAAGCTTTCATTAATAAAGGACGCTCAGGTAATATTAGATCCATGATTTGTGATGTTCGGACTTCCAAGGCTTTATCGTTAATGAAGTAATTAAGCGGGTCGGGAGTCTGATAACCATACCTAAGATTAAGCTCTGTAATAGTAGAATTATCTTTTAGCATTAAGGCTAATTCCTTTGCTCCTTGCTCGCCTATTTTGTTCCATCTAAGATCAAGCGACGTTAAAGAGTTATTAGCTTTTAAGCTTGCCGCCAAGTCTCTCGCTCTAGCCTCGCCTATGTCG…
/Users/barbour/Desktop/MUMmer3.18/seq/fasta.ixodes_scapularis.003	1125309512	YP_001494566.1	hypothetical protein A1G_02565	Rickettsia rickettsii str. 'Sheila Smith'	69/72	0.95	0.698514	AGTCCATGTGGTGGATTCATCCAAAGATGATAAAATGAAAAATTGTCATGTAGTAAGATTCTTTCTATAACTTCTCATGTTTCTTGATATAAATTCATTGCTAAAGCAATTTCATTATATCTTCCCTTCGCCTGAAGGGGAGGGATTTCTTATCCCCGAAGGGGACATTAAGATCTCAATAATTATATAATTTATTATTATGTCTGATATACCTAAACTAGACGACTATTATTATAGATTTTTACAAAATATTTTACTTAAAACACTAGAACAAAATAAAGCTGCTGAAACTTATTTATTACAGAAAGATTTTAATAGTGCTTTAAATGAGATAAAAAATGTAAATGAACAACTTGAAGAATATTCAAGCATTCTTTCTTTACTCAAAGTAATTAAAAC…
/Users/barbour/Desktop/MUMmer3.18/seq/fasta.ixodes_scapularis.003	1125309607	YP_247233.1	hypothetical protein RF_1217	Rickettsia felis URRWXCal2	121/137	0.88	0.632743	CAGAAATCGCAATCATGTGCATCTCGCAGACTGTTAGCATCACAAGCAGCTGGGATACATTATCTGCTGGCTACGTAGCTCTTAGGATCCATATTGCGTCTTATCTCCTTAGGGGTCCAGCTTATCGAAGGGTTTAGTCCTTTGTATGCAGGTCTTTATATGTTGCCTGCAGCAGTTTTTGCTTTAATTGCATCTTTAGTTATGCCATATTTACTCACACGATTTACCGCACGTGTATTAATATTTAGTGGGCTTATCTTTACTACTATATCATTGATTTTACCTAGTATATTAGACTATAGAGATTTACTATCGAATACTATATATCTTGGATTGCTTGGTATAGGAAGTAGTCTATGCCTCTCTACCACCGTAACAGTTATGATGAATGCAGTGCCG…
/Users/barbour/Desktop/MUMmer3.18/seq/fasta.ixodes_scapularis.003	1125311410	YP_247230.1	tRNA modification GTPase	Rickettsia felis URRWXCal2	146/160	0.91	0.628524	ACCGCTTTTTTTTTGGGGGGAATCCGCTATATCTCGCTGCATTTAAAAAGGTTATGTTAAGCTAGACTTACCAACTTTTGGTGGACCGATAATTGCAAGCTTAAGACCGCTATTTAGTAATTCTCCCCGTCTATTATCGTTAAGATAATTAGATATTTCATTTACAAGGTTTTTATGAGTGTTATTAACGTCATTAAGGACGCTATCCGGTATATCTTCATCAGGGAAATCTATATAAGCTTCAAGCAGAGAGATAATTTTTAAAAGCTGACTACGCCAGTTATTATATAATTCTTCAAGCCCGCCGCTTGCTTGTCTAATTGCTTGCCTATGCTGCATAATGGTTTCGGCATTAATTAGATCACCTATCCCCTCTGCTGCCGTTAAATCGAATTTGTT…
/Users/barbour/Desktop/MUMmer3.18/seq/fasta.ixodes_scapularis.003	1125311449	NP_360812.1	tRNA modification GTPase	Rickettsia conorii str. Malish 7	157/163	0.96	0.686335	AGTAAAAGTAGTTGACATTTATCTAGCAAAGAAGGTATAAAACGAGCTATTAATTCGGCTAAAACAGCGGATATTAAAATTATAATGTTTGATGCCGAAAAATTAGATTCCTCTATAAATGAAGATATTATTAATTTAATTGATGAAAATACTATCACAATAATTAATAAAATCGATTTAATCGAAGCTAGTAAAATCTTTTCTATTGAAAATAAATATAAATGCTTAAGATTTTCAGTAAAAAATAATATTGCTCTTTCAAGTATATTAAAAAATATTGAAAATATTGCCGAAAATATGGCAGGATTTACCGAAACTCCTTATATAACAAATCAGCGTCATCGTCATTATTTAAAACAAGCTCTCTTACATTTAACGGCTTTTAGCTTAGATAATGAT…
/Users/barbour/Desktop/MUMmer3.18/seq/fasta.ixodes_scapularis.003	1125312334	YP_246554.1	dTDP-4-dehydrorhamnose reductase	Rickettsia felis URRWXCal2	56/58	0.96	0.566938	GAGGTGATAGCGTGGGGTTCTCGACATCGCATAGACACTGCTAATTTATCGTAAATTAGCTAATTCAAGGTTAATCCATATTAGTACGGATTGTGTATTTTCAGGAAAAAAAGGTAATTATAAGGAAAGCGATTTTCCTGATTGTTATGACCTTTACGGTCGTTCTAAGTTTCTTGGTGAGGTAGATTATCCTCATGCTATCACTTTGCGTACTTAAATTAAAGGTCGTGGGCGGGCGCGAGAACTTTATTAATTGGTTTTTTAAGCCAAAGCGGGGGAGGTTTTGGGAAAGCAAAATCCGGTTTCCGCGTGGGGTTTCGGAAAAAAGGGAGTGTGGTCTACTAAAGAAGGGGGCGGTTTATGGTGTGCCTCACGCCGATTAGTGGAGATTATTATAAG…
/Users/barbour/Desktop/MUMmer3.18/seq/fasta.ixodes_scapularis.003	1125313561	YP_246558.1	hypothetical protein RF_0542	Rickettsia felis URRWXCal2	151/164	0.92	0.714286	AATTTATCGCCACTGTGGTGGATTCAATCCAATTAACTAAATGATATATATTCCCTTCCGGTTCATTAAAAGGTACATTTACTATTAATCGTTTTTTATATTTAAGATTAAGCACCAGATTTAACCCATCTTTAATATGCTCAAGTGCATGTCTTGATACAATATAATCATATTCTTCTGCCTTTTTAATAAAACTAACTAAATCAGATTTAATATATTTTATATTAGATGCTCCATAATTTTGTTCAGCATAAATTATAGATTCTTTACTGATATCTATTGTTGTAATTTCTACTCCTAATATATCGCTAAGCATGAAAGTTCCGTGTCCTGTTCCACAACCTATATCTAAAATTTTTATTTTTTGATTTAGCATTAATGGGCTATTAAGTATATCGA…
/Users/barbour/Desktop/MUMmer3.18/seq/fasta.ixodes_scapularis.003	1125315322	YP_001499651.1	2-polyprenylphenol 6-hydroxylase	Rickettsia massiliae MTU5	146/232	0.62	0.608392	CGAACAGCGCGCCCATCGACGTCTCGAGACTGTTGAAGCACCGCAGCATGTGTGGCCAACACGTTGGGGGTATGCCCCTGTTGGAATGAACGTAGCGTAATGACTCTTCAAGCCGGTTTTGCGGCAGTCGGTTATAAAAATTTGAGCGGAGGAATAGTTGTTATTCACAGTGTTTGAAATTATGATAAGTAATTTTTTTAATTTAATACGTATTTTTCGTATCATCAGTAGAAAGCAAATCTTAATTGATTTAAGAAGCCCTAAATATTTCAGGTTTATCGGTTATATATTAGCCTTATTTTTTGCTCCGGTCTCGTTAATAAAAAAATCACGGGAAGATTACGGTAAACGCTTAATAGATTGTTTAAGCGATCTTGGACCTATTTATATAAAATTCGG…
/Users/barbour/Desktop/MUMmer3.18/seq/fasta.ixodes_scapularis.003	1125317249	YP_001499524.1	hypothetical protein RMA_0889	Rickettsia massiliae MTU5	209/217	0.96	0.763858	GGAGGTTCCATGTGGTGGGATTCTAACCGTAGTATTTGTTAGATTAGAATTTATTAGAGCTACTTGCTTTAAATTACCTAAAGTAATTTTAACATCTGAAAAATTTACGTTTTGTATTAAAGATTTAGAAAAATTTACATTATTAAATTGCCCGTTAGTTATATTTGAGTTTATTATTTCACTGCTGTTTAAGTCATTATTAATCACTATAAATTGTTTAAAATCATTATTGCTAAAAATAATATTAGTATAACTAATATTATCTAAAGTAATATTTGAGCCTTTAGTTTTATTAATCCTTACAAAATTAGCATTACTATTTTTTATTGATAAATTATTAAATTTATTATCGTTTAGACTCATATTATTTAATATAGCATTATCGATTTTAAAATGATT…
/Users/barbour/Desktop/MUMmer3.18/seq/fasta.ixodes_scapularis.003	1125319374	YP_001499525.1	hypothetical protein RMA_0890	Rickettsia massiliae MTU5	91/97	0.93	0.679852	AGCTCAATGTGGTGGATTCTTCATTTGATAAGCTAAGACAAGCGGAATGAAAGGGGTGGATAATCTTTAAATACCTTGATCCCTATACGAACATTCAGTATGTCATTCCCGCATGGATCAATTCCACCGCTGTCATTCCGCGACTTGATCGCGGAATCCAGTTAAAAATACTAATAATTTTAGTATTTTTTATTGTTTTTGGATACCGTGGTCAAGCCACGGTATGACACCGAATCCATTTTTTGATCCACACGAACAATACCCCGCAGGAATGACATAGAATTTACCTTTGGTTGCCCTTTGAAGATTTTTCTTTATTAGTAGGTGTATTAGAGGGTGTAAATGAATTATTATTTATAAAAGCAGTAGGACTTTGCTTCTTCATTCTATTGATAATTT…
/Users/barbour/Desktop/MUMmer3.18/seq/fasta.ixodes_scapularis.003	1125320476	ZP_00142992.1	UbiH protein	Rickettsia sibirica 246	156/167	0.93	0.663032	GGTTCATCGCCCTGAGGTGGACTCGTTTATTGAAGAATCAGCTTATTATCTTCTGCTGCATTTTTTATTCCTTCTTCAGGAGGGTAATAGATGATTTACTGCTTAAATTTTCTTTACTCATGAATGCTCTCTAACTTTTTTAGGTATTAACACTCCTATGTAATACAGTGGCTTGACCACGGTATTCAGTAAAAACGTCAAAGAATACACGCTATAAGTTGTTTTTCTAGATACCGTGGTCAAGCCACTGTATGACAACAAAAATTAACATCTTATCGTCTTCCCATCGCATAGCTAGTAATCAAGTTTTTTATAGGTTTAAAATTACTTATCACCTTAAACCCTATTTGTCTTATACATCTTAAATTTTTGGAATAATTTGAGAAAATATTATTTAAC…
/Users/barbour/Desktop/MUMmer3.18/seq/fasta.ixodes_scapularis.003	1125320648	CAB56071.1	DNA polymerase III alpha subunit	Rickettsia felis	147/188	0.78	0.634737	GGTTCATCGCCACTGTGGGGGATTCTTCTTCTATTAATATGAAACTCGCGTATTTTACCGTCAATTCAGGTATTGCCTATAAAAAATTGACTCAAGGTTTCGATGTCATTCCTGCGAGGCATTGGCTTTGTTGCATGGCTCGGTTTTTTCGTCATTGCGAGGAAAATTACGAAGTAATTGACGAAGCAATCTCAGGAGTTTGTTATTATTTCATGAGATTGTCACGCAGCCTATGGATGCTCGCAATGACGACTCGGTATCCAAACAACAATGCCTCGCGGGAATGACACAGAAAGCCGAGCAACAACCCCACTATTTACTATATCCTTTTAAAATCTCAAAATCTTGCCCTTGGAGAAAAAACTTTTCCGGTAATGTAATTTTTGCTACAAAATTCTT…
/Users/barbour/Desktop/MUMmer3.18/seq/fasta.ixodes_scapularis.003	1125321245	YP_246262.1	hypothetical protein RF_0246	Rickettsia felis URRWXCal2	59/63	0.93	0.64259	CAGTTCGATTGTGGGTGGAATCTAATAATGTAATACTTTAGACAATATTTTTTACTCAAAAATGGGCGAATGTCGGGGGTGGTCGTTCATCATATCTCTCTTTGTCTTTCTTCTAATACCTTACTTGTATGCGGTCCTACCGCTTCTTTATCTTTACTAAATTAACTATAGTTTCTGCTAATACTCCTAGAACTTTCGGGTCTGATAATAATTTTAACGCCGGCACTATAATTTTACCGTATTCATGTTTGCTAAATTTATCGGCAATTTTAATTAATTCAGGTGCATGTTTGCCGGCTATCTTTACTAATTTTTCACCGTCTAATTTTAATTGTTAATAGTTCAGGAAGGGCTTTTTCAATTATTTTGCTTATTTCCGGATTATGGTTTTTAATTTAC…
/Users/barbour/Desktop/MUMmer3.18/seq/fasta.ixodes_scapularis.003	1125321400	YP_001496850.1	DNA polymerase III subunit alpha	Rickettsia bellii OSU 85-389	32/40	0.8	0.604486	GGTGTATTCAATCTCCGATATCATTGACCTTAGAAATATACTAGATAAACCGTGGGGGAAAAAATCGGTTTTAGATATTATGCAGGCGGAAGTTAAGGGGGGAGGTCTTTGTAATTGTCATCCCGCGACTTGATCGCAGGATCCAGTCTTTTTAAATTTTTTTCTGGACCCCGTGATCAAGCCACGGGGTGACACAATGACATGAATACAATAAAAACTTTAACATTAATTTAAAATGCGACCTGAATTTATTCATTTAAGAACTCAAAGCTCTTATTCTTTTCTAGAAAGTGCATTAACGATCGAGAAGGTAGTAGAGCTTGCTTCATCGAATAAAATGTCTGCTATTTTGTTTGGCAGATAAGGGAAATTTATTCGGCTCATTAGAGTTTGCATTAT…
/Users/barbour/Desktop/MUMmer3.18/seq/fasta.ixodes_scapularis.003	1125321952	YP_246215.1	hypothetical protein RF_0199	Rickettsia felis URRWXCal2	43/50	0.86	0.73224	GCATCATCGGCCACTGTGGTGGATTCTCTGATCATAAGTATTGCTTAAGGTCTGATTAAATTTATCGGCTCCCGTTTGTGCTAGGTTTGTTAAATTGTCTTTTAATCCCTGTAAGTTTTCGGTAATTGTTTTTGTACTGCTTGTAGCTACTTCTTCAGTTTGCACTTCATTTGCTTTTGTTTCATCCTTGGTAGGCGAATCTGCAAAAATGCTAGGTGTTAATAATAATGTAGCCCCTAGTGTTATTAAGATTTTTTTCATTATATTATCCAATTATTTATGTTTATTGTTATATTGTTCAATTTTTTTACTTAAATCATCAAGTTTTTTTACAAGAGTTTGTCTATATTCTTCTACTTTATCATCTTTAATTTTCTGATAATCCTGCAACTCTTTAGT…
/Users/barbour/Desktop/MUMmer3.18/seq/fasta.ixodes_scapularis.003	1125322752	YP_246998.1	hypothetical protein RF_0982	Rickettsia felis URRWXCal2	137/232	0.59	0.669951	TTGGGGAAGAAGGGATGGATCCCGCCCTGTGGAGGATTCTAGCCATACCGAGCAAGAAGTGCAAAAATCTATTAATACCCCTGTTTGATATTGAGAATGTAACTATAATTGCTATAGCCCACAGATTATCTACTATCAAGCATATGGATAGAATTATTGTTATGGATAAAGGCAAGATCATAGAAGACGGCACTTTTACGGAACTCGTTCGTAAGGAAAAGGGTAAGTTTAAGGAGCTTTGGGAGCATCAAGTTAACGGATTTGTTTGAGCCTTATTTTAAACCGGCGTATATGCAAGGTATAATAATTTTAGGAAACAAAACTAACTATGAAGTTCATAACTTAATAAAAGGCATTTATTACATTTATAATCAAATATTCCATGAAATGTTGTTTTTA…
/Users/barbour/Desktop/MUMmer3.18/seq/fasta.ixodes_scapularis.003	1125323053	YP_001499407.1	Transcription termination factor	Rickettsia massiliae MTU5	75/129	0.58	0.626493	AGTCGATGTGGTGGATTCGATAGCATTAAATAATAGCTGCTAGCTTCCAAATTAACAAACGAGATTTTATTTGTCTTCTTTCAATTAAATAATCGGATGATATATTCATGATTTCTTATGTTTTTGTAGTTACCCAAGGCGTTGTTGTATTAAATTCGATGTCATTCCCGCGAAGCATTGTTGCGTGGATTAATTCCGCCGCTGTCATCCCGCGACTTGATCGCGGGATCCAGTTTAAAATACTAAAATTATTAGTGCTTTAAATAATTTTTTGGATACCGTGGTCAAGCAACGTTATATGACACTGAGTGCGTTTTTCGATCCATGCCACCCCCACGGCCTCGCAGGAATGACATCAAGTATTATAAACCGTTCTTAGGACGTTCAGGACTCTTCATC…
/Users/barbour/Desktop/MUMmer3.18/seq/fasta.ixodes_scapularis.003	1125323509	YP_247336.1	Cation diffusion facilitator family transporter	Rickettsia felis URRWXCal2	268/272	0.98	0.679435	GGGTTAAAAAAGAATGTTCATCGCACTGTGGAGGATTCGCTTGGGTTGTTACCGATTCGCAATCAATCCTTGCTTCTTTAATTGATTCGATGCTTGATATAACTTCCTCCTTTATTAATTTAATAGCTTTAAGATTTGCCCTGCAACCGCCGGATCATCATCATCGATTCGGGCATGAAAAAATGCAGGATTTAACAATTTTTTCTCAATCGATATTTTTCTTTGCTTCAGCTTTTTTTGTAGGCTTTTCTTCGGTTAAATCGTTATTTGAAAAAACAAAACCGGAGAATATTAGCGACGGTACTACTGTAATGTATGTATGTATATTCTTAACAATTATTTTAGTACTTTATCAAACTTATGTAATTAAAAAAACAGGATCGGAAATAGTAAAAGCCG…
/Users/barbour/Desktop/MUMmer3.18/seq/fasta.ixodes_scapularis.003	1125324340	YP_246845.1	hypothetical protein RF_0829	Rickettsia felis URRWXCal2	244/262	0.93	0.72378	GATTCATCGCGCTGTGGTGGATTCTTTCTTTAGTCGGAAGCTTTATGCAGTCCTTTGCACCCCAGATGTTTAGGCATTATTAATATGTGCTACTTTTTTACTGCTTTATTTCGGGTTTACTTTAATAGAGAGCTTTGATTCAAAAGTTTTTATTAGTTTATACGATTATAATATTGAGATTACTTTGTTCTTTAGTCTTATTTTAGGATTATTATTACTAATTTCTTGATATATTATCATTAGATTTCTAATATTAATTATCGATTTACCGTCTAAAATACATAATATTTTTAATAAACGAAAAATTAATCATGATAGATATGCTTTAATTTTAGCTTTTGCCGAATATATTATGAATAATAAAGCTAAATCTGCTTCTATTGTCCGCAAAAATTTATC…
/Users/barbour/Desktop/MUMmer3.18/seq/fasta.ixodes_scapularis.003	1125325058	YP_001499092.1	Excinuclease ABC subunit B	Rickettsia massiliae MTU5	269/284	0.94	0.609323	TGGGGGGGAAAGGGTTGGACCCATGTGGTGGATTCGTACCGCAATTAGAGCGATGTATAACGGCGATCGAGCAAGGACCGAAGTATTGGTAGAGCATGGGTTTCGTCTGCCGTCTGCACTTGATAACAGACCTTTAAAATTTGAAGAATGGGAAAAATTTAGACCGCAAACTGTTTTTGTATCCGCAACTCCGGGACCATTTGAGTTAGAAGAAACCGACGGTACTGTAGTAGAACTGATTATCAGACCTACGGGACTGCTTGATCCTGAATGTATTATCAAACCCGCTACTAACCAAGTTGAGGATTTAATTAGCGAAATTCAAACCACTATCTCTAAAGGTTTTCGTGTCTTAGTCACTACATTAACAAAAAAAATGGCTGAAGATTTAACCGCCTA…
/Users/barbour/Desktop/MUMmer3.18/seq/fasta.ixodes_scapularis.003	1125325254	NP_360731.1	hypothetical protein RC1094	Rickettsia conorii str. Malish 7	42/42	1	0.711207	AGTCGACTGTGGTGGATTCCTTATAATGCTATAAAAGCTTTTTTACCCTTTAAGAGAATAGAGGATTAATTTTTCTTGATCCGCCTTTTGAAGTAAAAAATGAGTTTCAAAAACTGCTCGAAGCACTTAAAAAAATTAAGCTACGAGTTCTTAATAATACCGTCTTAATTTGGTATCCTAAGATTTATCTTTAGTCCGTGATTTTTACTACAATTACAAGAATATCGGATTTAAAGAAACTATAATTATTGAATATGAGCTTTTATATAGTGATAAAAATATGGTAAAGTGTGGTTAATGTTAATTAATCCTCCAAATATTAGAGAAGAATTAGAAAAATTAACTGGTTATTTAAGCAATATTTTAAATTTACGTATACTTGCTGAATTTGAAAAATTG…
/Users/barbour/Desktop/MUMmer3.18/seq/fasta.ixodes_scapularis.003	1125325254	NP_360731.1	hypothetical protein RC1094	Rickettsia conorii str. Malish 7	42/42	1	0.711207	AGTCGACTGTGGTGGATTCCTTATAATGCTATAAAAGCTTTTTTACCCTTTAAGAGAATAGAGGATTAATTTTTCTTGATCCGCCTTTTGAAGTAAAAAATGAGTTTCAAAAACTGCTCGAAGCACTTAAAAAAATTAAGCTACGAGTTCTTAATAATACCGTCTTAATTTGGTATCCTAAGATTTATCTTTAGTCCGTGATTTTTACTACAATTACAAGAATATCGGATTTAAAGAAACTATAATTATTGAATATGAGCTTTTATATAGTGATAAAAATATGGTAAAGTGTGGTTAATGTTAATTAATCCTCCAAATATTAGAGAAGAATTAGAAAAATTAACTGGTTATTTAAGCAATATTTTAAATTTACGTATACTTGCTGAATTTGAAAAATTG…
/Users/barbour/Desktop/MUMmer3.18/seq/fasta.ixodes_scapularis.003	1125325351	YP_001499405.1	Single-stranded-DNA-specific exonuclease RecJ	Rickettsia massiliae MTU5	218/253	0.86	0.640449	ATCATCGGCATGTGGTGGTATTCGCTTTCACTTCACAAAATAATTTTAATTTTTGTGATTGTTTTCTGTTCCAGAAATCCTTTCAGGGCCGATGAAATTTAAACTACCAAAATTATTTCGCGCACCATGCTTCAGCCTAATCTAATGAAGTATCTAGATTTAGTGGCTCTTGGTACTGTTTGCGATATGATGAAATTAACAGGCTTAAATCGTGCATTTGTCGCAAGCGGATTGAAAGTAATGCAACAAAGGCAAAATATAGGGATTAAAGCATTATATGATATGGCAGGGCTTAATGAAATACCGAAATGTTATCATTTAGGGTTTATTCTAGGTCCGCGTATCAACGCAGGCGGTAGAGTAGGAAAGTCAAGTTTAGGGGCTAATCTCCTATCTACT…
/Users/barbour/Desktop/MUMmer3.18/seq/fasta.ixodes_scapularis.003	1125325472	NP_360006.1	GTP-binding protein LepA	Rickettsia conorii str. Malish 7	253/265	0.95	0.602422	GTATCATCGCACTGTGGTGGATTCATTTTAGTACGTGTTATTGATGGCTACTTACGTAAGAATATGCGGATTAAAATGATGGCTACTAACTCGGTTTATACCGTCGAAAATGTTGGCTATTTTACTCCGAAAAAACATATTTCGGATGTTCTGCATGCAGGCGAAATCGGCTTCTTTACTGCTTCTATAAAGCAAATAGCGGATTGTAAAGTCGGGGATACTATCACTGATGAAAAAAAGCCTTGTGAGCAAGCTCTACCGGGTTTTAAACCAAACTTACCCGTAGTGTTTTGTGGTCTTTATCCAACGGATAGCTCGGAATTTGAGCATCTAAAGTATTCACTAGCTAAATTACGCCTTAATGATGCTAGTTTTGAGTATGAAATGGAAAGCTCTTCG…
/Users/barbour/Desktop/MUMmer3.18/seq/fasta.ixodes_scapularis.003	1125325963	YP_001499115.1	Type I secretion outer membrane protein TolC	Rickettsia massiliae MTU5	225/314	0.71	0.610505	TGGGGGGGAGGGGATGAGTCCATGTGGTGGATTCCTTGTACAGTACCGTCATATGATATTTGAGCAGCATCTACTCCCTGTTTAGGTGCAACAATACGAGATTTTGCTGCTTCAAATCCCTCCCATACGCTTACAACCCCTGCTTGGGTCTGCTTTATCGTACTATCAAGTTGAACTGCACTATTTCTTGTTTGATTTTTAGCCGATCTGATTCTTGAATATTGAGCTCCTCCCTCAGGATAAATAGGAATATTTACCGAAAGAGTAGTAGTATAGCTTCCATTATTTATAGCATTTACATTTCTAGCATTTATATCATCTTGTGGATTGTAGTGCGTTCTACCGGATTGCAGTTGCACGCTTACTTGCGGTAATAATTTCCCTTTTTCTGCCATTTCT…
/Users/barbour/Desktop/MUMmer3.18/seq/fasta.ixodes_scapularis.003	1125325995	NP_360448.1	hypothetical protein RC0811	Rickettsia conorii str. Malish 7	87/94	0.92	0.637022	GGAATCTTCGCTCTGTGGTGATATTGAGGAGCCCAACGCGGAACTAACTAGCAGTGGTATTCCCATAGAGGCTAATCAGCACGGCGGATCTGCCCTGCACCAGCGACTTTTTCGCCGAGAGGGGCTTATCGGGTGGGCTAAGAAAAACCGCAAAAGCAGAAACAAGAATAAAAGAAGCCGTAAAACTTGGATTTAATAAGATTATCTGCTCTAAACTTGAAAATTTAACGTATGACTTTATATCTTCCGTCTCACATTTAAAGGACCTAAAAGAGATAATTAAATGAGTATAGTTTATGAAATAAGAAATTTGGAAGAAGCACGTAATTTTTTATCTAGTGTAGAAGAGCAGCTGATATTAACAAATCATGCCTCTAGCGTAAAATATTACGGTATGCT…
/Users/barbour/Desktop/MUMmer3.18/seq/fasta.ixodes_scapularis.003	1125326054	YP_001499808.1	Excinuclease ABC subunit A	Rickettsia massiliae MTU5	218/229	0.95	0.657839	TTTTTGTTCGCGAGTCATGTGGTGGATTCATGCTGATTTTTTTCAAACTCGGCTTAACTGCCGGCGCATTCTACAATTTCCAAATAAGTAATACCCTCGGCAAGATTTAACGAACTCTCTAAGCTATCTGCAAGCCTATTACCTAAACTTTCGTCTAGAACTATTCTATCAACGATGACTTCTATATTATGCTTCTTATTTTTATCAAGTTTCGGTAAATCATCAATTTCGCAAACCTCACCGTTAACTATTAATTTCTGAAAGCCTTGCTTTTTCAGATTCATAATTTCACGTTTGAACTCACCCTTATGTCCTCTAACAATAGGAGCGAGTAAATATACTTTCGTACCTTTAGGTAGTTCATTAATTATATCTACCATCTCGGAAATTGTTTGGCTA…
/Users/barbour/Desktop/MUMmer3.18/seq/fasta.ixodes_scapularis.003	1125327064	YP_246841.1	1-acyl-sn-glycerol-3-phosphate acyltransferase	Rickettsia felis URRWXCal2	142/148	0.95	0.663918	CAGCTCCATGTGGTGGATTCCAAGTTCAGTATGCTCTTTCACCATACTTTGGGCAAAAATCGTTACTTTGTCGGGGTTAAGCCCTGCTGCTAAATAAACAGCAAGACCCCCCATAATTGAATTATTAAGTTCTGATGGCTTAATATTAACCGTGATAGCATGCAAATCTGCTAAGAAGAAAAAACAATTATATTCTTCCTGTATTTTAACCCAGTTTCTAATTGAACCTAAATAGTTACCGAGATGTAAAGAACCGGTTGCTTGCACACCGGAAAGAACAGTTTTTTTCATTTAATACCTTTTTATTTTACTCATTGTAAAATTATGTTATAAATACCATTTTAATTAATATAATTATCTTAATAATTATGCTCTGGCGTTTAAGAATTTTATCATTTT…
/Users/barbour/Desktop/MUMmer3.18/seq/fasta.ixodes_scapularis.003	1125328066	YP_247329.1	hypothetical protein RF_1313	Rickettsia felis URRWXCal2	222/263	0.84	0.656187	CGTGGAAGCTTAGAGCTCATGTGGTGGATTCTACTTCGTAATTTTCCTTGCAATGACTAAAAAGCTGAATCATGCGATAATACCTTGCAGTCGCTTAGCTCATGACGCCTCAGTATCCACGTAGGCAATACCAAGACACACAAACAAAAAAAGGAGTCTTTGATTAAAGACTCCTTTTTAGCTTGTAAAAAGATTTGAGAGTTAATTACATATCAAATCTTAATCCTGCCATTAAGTTATTACCTTTATAACGGGTTCCACCAAATTTAACTTTATTTCCGGCAACATTTTTAGTATTAGTTTTTGATTTACCGTAATCTGTCCAGCTATAAACGAGTTCTGCTTTCACACCTTGTGCTACTTCAAATGAAGTTCCTAAAGATAATTGATAAGCAAAGT…
/Users/barbour/Desktop/MUMmer3.18/seq/fasta.ixodes_scapularis.003	1125331325	YP_001499088.1	Ferredoxin	Rickettsia massiliae MTU5	112/115	0.97	0.680045	GCTGGGGAAAGGGGATTATCTTCGCCCCTGTGGTGCGATTCTAATCCATTATAATTTTATATTACGAGTAGCAGAAGGACCGCGTACTTTTATGCCGTCTAATTCTTCGGTTAAAATAATTTGACATCCCAATCTAGAAGTATCGGTAAGACCGAAGGCTAAGTCAAGCATATCTTCCTCTGCTTCCGTAGGTTTTTTTAATTTGTTGTAAAATTCTTCTTCTAAAATAACGTGACAAGTAGCACAAGCAAGCGATCCTTCACAAGCTCCCTCAAGGTCTAGATCGTTACTATGGGCAATTTCTAAAATAGAAAGCCCTATCGGTGCTTCTACTGTTTTTTCTTCTCCATCATTTATAATAAATGTTACTGTTATTTTTCCTGACATTCTTCTTATTTT…
/Users/barbour/Desktop/MUMmer3.18/seq/fasta.ixodes_scapularis.003	1125332145	YP_001499148.1	hypothetical protein RMA_0346	Rickettsia massiliae MTU5	134/147	0.91	0.695052	TGAGGGGTGGGAGAGGAATGCACCTCCCCCTGTGGTGCACTCTTTTTAAATTTTTCACTTTTCGTCCTTTGTATTTCAGCACTATTATGGTTTATCTTTATCCATAGCTTTAGTTAAAGGACTATATCCTTCGGCTTTACTAGGATTTTCATAAAATGGATTCATTACATTTTTAATATCTTTAACATAACTCTCTTTTCTATTATCCATTGTTATTTTATTTTCTCTAAAAAATTCTTCTAAACCGTTTCTTTTTATTTCAAAATTAAAACTGCCTCTTATTTCTCGAAATTTTTGTATTTTTTGGTCTTTATTCATACTCCAATAATTCTTATCCTTTATTAATTTTTTTAAAGCTAATGTTTGCAATACTTGATTCTTAGTATAATCCTCTAATTG…
/Users/barbour/Desktop/MUMmer3.18/seq/fasta.ixodes_scapularis.003	1125333781	YP_067714.1	hypothetical protein RT0776	Rickettsia typhi str. Wilmington	107/118	0.9	0.673367	GGGGGAGGAAAGGCCGAAGTCAATGTGGTGGATTCACTCCAAATGTTGTAGCAATTATTGTTGTGTTAATTTTAACTCTATCTCTTGCTTCATGCACGTCTATATTAGATAATTTTATATCATGTTTATTTGCTTTTAATTTTCCTTTAGCGTATAAAACAGCCTCTTGCATTCCAATTAATATACTTTTTTCGGTTTGATTAGTATTTTTATTATTCATTTTTGCCTCTTCCGACATGTTTTTTGCATGATTTCAATATCATCCCCGCGAAAGCGGGAATCTAGAAAAATAACCTTAATATAAATACATATTTGACAAAATAAACCTATAAAAACAAGTTTTTATAGGTTTTACTGGATTCCTGTTTTCGCAGGAATGACATAGTAAATGCCTATATT…
/Users/barbour/Desktop/MUMmer3.18/seq/fasta.ixodes_scapularis.003	1125333781	YP_067714.1	hypothetical protein RT0776	Rickettsia typhi str. Wilmington	107/118	0.9	0.673367	GGGGGAGGAAAGGCCGAAGTCAATGTGGTGGATTCACTCCAAATGTTGTAGCAATTATTGTTGTGTTAATTTTAACTCTATCTCTTGCTTCATGCACGTCTATATTAGATAATTTTATATCATGTTTATTTGCTTTTAATTTTCCTTTAGCGTATAAAACAGCCTCTTGCATTCCAATTAATATACTTTTTTCGGTTTGATTAGTATTTTTATTATTCATTTTTGCCTCTTCCGACATGTTTTTTGCATGATTTCAATATCATCCCCGCGAAAGCGGGAATCTAGAAAAATAACCTTAATATAAATACATATTTGACAAAATAAACCTATAAAAACAAGTTTTTATAGGTTTTACTGGATTCCTGTTTTCGCAGGAATGACATAGTAAATGCCTATATT…
/Users/barbour/Desktop/MUMmer3.18/seq/fasta.ixodes_scapularis.003	1125334009	YP_001492315.1	polynucleotide phosphorylase/polyadenylase	Rickettsia canadensis str. McKiel	145/195	0.74	0.612994	GGGGGTGGGGGAGGAATCATACTCACTGTAATCCTATCTATGTCGACAGGAGGGGAATCAGCTCTTGCAACTATCCCTGGGGGGGGGATTAGAGCTACGCAAGAGCCACCAACCATGCTCAGGATTTACCCGTACACCGTCAATATCGTTAAATTCTATTTTATCATCAAGTAACTTTTGCTTTATTTCTTCTATAATTTTTAGTTTTAACTCTGAAGAAACAAATATTTTAATTTCCGGTGTACTATAGCTTTTGGGTAACTCGTCTATTATCTCATCTAGAGTTTTATCCGATTTGCTAAGTAAATCTAAAAATCTAAGAGCTGCATAAATTGCATCATCAAAGCCAAAATATTTATCGGCAAAGAATATATGCCCACTCATTTCACCGGCGAGTAA…
/Users/barbour/Desktop/MUMmer3.18/seq/fasta.ixodes_scapularis.003	1125336261	YP_001499836.1	Succinyl-diaminopimelate desuccinylase	Rickettsia massiliae MTU5	63/66	0.95	0.601442	ATCATCGTTCTGATGGTGATATTCGAGATACTTTTTCACAACATGGTAGCATGAAATTATTAAACAGAATTGTAAAGAATATAAAGTAGATTATAAGTTAGAATATAGTAGTTCTGCTGAAAGTTTTATTCAGAATCCTAGAGATAAAATAAAAGAATTTGCTAAAGTAGTAGAGCATACGCTTAAAATAAAGCCTGAATTCTCTACAAGCGGCGGTACGTCGGATGCGAGATTCTTCAAAAATTATTGTCGAATTCCACCACAGTGGCAATGATATCAGATCTGCCGGTCTACTGGCCGCCGTTTTTTCACCACTCTTACCGAGGTATTAGTTTTGTTCTACCTTGAGACGAGGGAATCAAAGTGTCAATCAAACCAAACCGTTATCTTTAGTCAAAC…
/Users/barbour/Desktop/MUMmer3.18/seq/fasta.ixodes_scapularis.003	1125337107	YP_001499758.1	hypothetical protein RMA_1235	Rickettsia massiliae MTU5	261/320	0.81	0.624413	GTGTGGGTAAAAAAGAAATGATTCTCGCACTGTGGTGCATTCAACGAGCTGTACTCTAGAAGAAACAGTGTCAGGTCCAGGAAGAGGTATTACAATTTATACTTGCAATATAAATAAGATCCCGAGTAAATGCTATACCAATAACGATAAGACTAATACTCCAATATGTGTTTTAAGTAGGGATTATACAGATAGAATTAAGCCGGAACCTAACATAGGACCAATATTAGTACCGGTAGATCCTTCAAAATATTATACAGTGACATATACAAAAGGAGATGAAAACACTCGTCCTGAGCCGACATATAAAGCTGAGACTGAGGATGTAAGAGATAAAACTTGGCAAGAGCTAAATCTTTGTGCTCCTATATTAGTACCTACTTGTGCTAAAATTCCTAG…
/Users/barbour/Desktop/MUMmer3.18/seq/fasta.ixodes_scapularis.003	1125337334	YP_001499598.1	60 kDa chaperonin	Rickettsia massiliae MTU5	252/260	0.96	0.607458	AGCTCCACTGTGGTGGATTCGAGAATTAAATATGGCAACAAAACTTATTAAACACGGCTCAAAACGCTCGTGAGCAAATGCTAGAGGGCATTGATATACTTGCAGATGCAGTAAAAGTTACTTTAGGTCCAAAAGGCAGAAATGTACTTATCGAGCAATCATTTGGTTCACCGAAAATTACCAAAGACGGTGTGACGGTTGCAAAATCGATTGAGTTAAAAAATAAAATTAGAAATGCAGGAGCTCAGCTATTAAAATCAGCTGCTACAAAAGCTGCAGAAGTAGCCGGTGACGGTACTACTACAGCTACGGTACTTGCTAGAGCATTAGCTCGTGAGGGTAATAAGTTAGTAGCTGCCGGTTATAATCCTATGGATTTAAAGCGTGGCATGGATTTAG…
/Users/barbour/Desktop/MUMmer3.18/seq/fasta.ixodes_scapularis.003	1125339669	NP_359824.1	aspartyl-tRNA synthetase	Rickettsia conorii str. Malish 7	225/228	0.98	0.60515	AGGGCGGAAACGGATTGAATCTCGCACTGTGGTGCATTCCGGTATCTAGAAAAAATTTAAAAAAGGTAGATCCTGCGATCAAGTCATAGTATGACATAATAACATACAACAACTATAAATCCTTACCACCTTCCGCATTTTTTCTAACTGACGGTGAGAGCATAATGCTTAGCTCTTTTAGAGCTTTATCCTCTACATAGCTTGGGGCGTTCATTAGTAAATCTTCAGCCTGTTGGTTTAAAGGAAACGCAATTATTTCCCTTATATTTGTTGCTTCCGCAAGCAGCATAACGATTCGGTCAATACCGGGGGCTATTCCACCATGTGGTGGAGCTCCAAACTTAAACGCTCTAATCATCCCTCCAAATCTCTTATCAACTTTCTCTTCACTATAACCTG…
/Users/barbour/Desktop/MUMmer3.18/seq/fasta.ixodes_scapularis.003	1125340713	YP_001499033.1	Aminopeptidase A	Rickettsia massiliae MTU5	256/268	0.95	0.594883	CGGGGGGGAGGGGTGGGGGTCCACGGTGGGTGGATTCTTGCATCTTTAGTTGCTAGTGGTGCGTTTCTTGCTTCTTACCTTTTTAATAAATATAGAACTACCTTAAAAGAAGCAGAGAAGTTCATAGTAGAATCAATTGAAATTTTTACCGATAATAGCACTGAAGCGGCAAAATTATTTGAAGTCAAAAAATTAATTGCTGAGGCAGTATTTTTTACAAGAGATATAAGTAATGAACCGTCAAATATTAAAACTCCGCAAGTCTATGCCGAAAGAATAGTTGATATACTTGAACCGCTAGGAGTAGATGTTGATGTTATCGGTGAACGTGAGATGAAAAATCTTGGTATGGGAGCATTGCTTGGTGTGGGGCAAGGTTCACAAAACGAGTCAAAGTTA…
/Users/barbour/Desktop/MUMmer3.18/seq/fasta.ixodes_scapularis.003	1125341396	NP_359974.1	cytochrome c	Rickettsia conorii str. Malish 7	124/182	0.68	0.65	TGGGGGGAGAAGTACACCCCACCCCCTGGATTCGCCTATCATATCCGACAATTTTCTGTTTTATCAGTTTTATTCCTGACATATTGTTTAAGAGGATAATATAATATACAAAACCAAATAAGCGATAATATACTAAAAAATGTTATTTGATTTGTTAAGCTAACTAGGGGGTAGTTATATACCACAAGAGTATTTGATAATGCTCCAAGCCCAAAGAATAAGAATCCAATACTTGGAACTGCAAAGAATTCAACAACTACGCAAATTATACCGATTATTAACCATATTTCGGTGAGATAATTATTTATCATGAACATAAGTTTTTAAAAATAATATTACGTCAGCTATGTCTTGTGGTTTTGAGATACCGGCAAAGGACATTTTAGTTCCTGGTGCATA…
/Users/barbour/Desktop/MUMmer3.18/seq/fasta.ixodes_scapularis.003	1125341893	YP_001493070.1	hypothetical protein A1C_01160	Rickettsia akari str. Hartford	122/131	0.93	0.668274	AGGGGAGGGACGGCGAGGTCAATGTGGTGGAATCATGGCTATTCAAGTGCAAGATATTAAAAAAGCTTTAAGTTTAGAACCTTTTGAAAAGAGAGAAAGTTACAAAAATAAGCAATTAGCAGAATACAAGCCAAATTTGACAAGTAAGTTATGGCATGGTACAGAGAAAGCTATACAAAATAAAGAAGTAGAACTTTCAAAAGAAATACAGAAATATGCTGAAATAAATGAAGCTTATGAAGCATTATTTAATTATCATACTTCTAGTACTAGCGAAGAACAAGAAGAGCAGTTTTATAGCCTTGATTATAATAATCTTAATGATGATCAAACTCAAATCTTAGGAGATGAAGGATATATATCTGATATTGCCTAGTAACTAAATACAAAATTTTCTAG…
/Users/barbour/Desktop/MUMmer3.18/seq/fasta.ixodes_scapularis.003	1125342830	AAL23850.1	AF163002_1 protein PS 120	Rickettsia montanensis	185/218	0.84	0.624333	CCGGTCCATACTGCCGGTCTTTTATGCAAATTTTAAAGGTTCGGTGAGCTTATTTCTTTAAGTTGAGGTTTACCGTTTGGTCCTCCTTCGTAGTGGGCAGTGAAATATACGGCTTTATCTTTGGAGGGCTTTGTGCCATCAGCTTTTAATGCTACCATCGATAAATGCATTGACCCATCGGCTTTATCAAGTTTTATAGGAAAATCTATTTTAGCTACAGTAAAAGGCTCAGTTTTAACAGTTGTTTCATTTAAGGTACAGAGTTCATCATCTGCATCATTTTTAACTACTGTTGCTCTGAGATCGCTTGCACTTACTTGATTTTTCCACTGTACCGGCTTAAATCCACCAGGGTATCCACTAGCGGCACTAAATGTATTATGAACATTTTTATAGCCG…
/Users/barbour/Desktop/MUMmer3.18/seq/fasta.ixodes_scapularis.003	1125343015	YP_246880.1	Uncharacterized low-complexity protein	Rickettsia felis URRWXCal2	226/240	0.94	0.664577	TGGGGCAATCGATTGTTCATCGCCACTGTGGTGGATTCTAGCAATCTAGCTGGAATTAATAAAGAAGGAGCAGATCTCTTTATAAAGCAAAAATCGACGATGCTACAAAGATGCATGATACTAAAGGTGAGGCTAAAGGGAATTTAGATCATCAAGATAAAGACGGTAAAAAAACATCTGTCAATGTTAACGAACATGCTAAATTACAAGATAAAATTCATGCAAGAGAGAAAAGCGGTTGGTTTCTGAAAACCGGAGTAGGACAGTTTTGTACAAAAATTGCTAAAAGTACTACATCAGGAATTAGCAGCGTAACAAATTTCTTAGCAAGTAAAAAATTTTTAGTAGGGCTTGCCGTAGTAGCGGGGCTTGCAGTAGCAGCTGCACCTTTCGTAGCAA…
/Users/barbour/Desktop/MUMmer3.18/seq/fasta.ixodes_scapularis.003	1125343205	EAY55764.1	transposase	Leptospirillum sp. Group II UBA	92/144	0.63	0.63587	TGAGGTCAATGTGGTGGATTCTTTCGGATTTGAGCCGGCTGTCTTTTTCATTATTGAAGCTAGCCTTAATACCTCAAGTCTAGTTTTTAACGGAGAATCTGGTGCAAGATTTTGCATTACTTTATCTAAATTAGCAGACATTAAATTTCTCATTTGATCGATTATCTGCTCTTTTTGATCACTGTAAGAAAAAAAATACGTGGAAGGCACTAAAGAACCCTCAGCTATAAGCTGAGGGGTTATAAAGGGGAATCGATTAGAAATCGATCATCATTCACAGGTTCACCTTCCTGTTCATCAATATAGCGCTGTATCATTTCATCAGTTATATTACCTGAACTGACCGCCATATAGCCCCTAGCCCACAAATGATTGCCCCAAAATTGTTTTCTTAAATGA…
/Users/barbour/Desktop/MUMmer3.18/seq/fasta.ixodes_scapularis.003	1125345893	YP_001499137.1	hypothetical protein RMA_0335	Rickettsia massiliae MTU5	121/133	0.9	0.689109	TGGGTCCATTGGTGGTGGATTCCCCCAAATGCTAATCTAGTTCCCGGCATGTCAGCAATCGTATCCATTAGAACAGATCAAAGTACGTAATTTTTGTTAAAAAATAGCAATAATTATTCTATTAAAAGTACATATTCTAGTATTATTTACTTATTACTTAAAAAGCTATATAATATGAGTAATACCAAAAGTAATAATTAATATGCAAAGATATTTAGATCCTACCAATGATAGTTTATTTAAAAAAATCTTTCGTGATTTAGGAAGGTTAAAGGAATTTATTAATGCGGTTCTTGAACTACCTGAGGGGCTTAGAATCAAAGAAATAGAATTTATACCTGTAGAGCAAACACCTATTATCGATAAAGGGAAAAAAGCATATTTGATTTAAAGGTTAAA…
/Users/barbour/Desktop/MUMmer3.18/seq/fasta.ixodes_scapularis.003	1125345893	YP_001499137.1	hypothetical protein RMA_0335	Rickettsia massiliae MTU5	121/133	0.9	0.689109	TGGGTCCATTGGTGGTGGATTCCCCCAAATGCTAATCTAGTTCCCGGCATGTCAGCAATCGTATCCATTAGAACAGATCAAAGTACGTAATTTTTGTTAAAAAATAGCAATAATTATTCTATTAAAAGTACATATTCTAGTATTATTTACTTATTACTTAAAAAGCTATATAATATGAGTAATACCAAAAGTAATAATTAATATGCAAAGATATTTAGATCCTACCAATGATAGTTTATTTAAAAAAATCTTTCGTGATTTAGGAAGGTTAAAGGAATTTATTAATGCGGTTCTTGAACTACCTGAGGGGCTTAGAATCAAAGAAATAGAATTTATACCTGTAGAGCAAACACCTATTATCGATAAAGGGAAAAAAGCATATTTGATTTAAAGGTTAAA…
/Users/barbour/Desktop/MUMmer3.18/seq/fasta.ixodes_scapularis.003	1125345893	YP_001499137.1	hypothetical protein RMA_0335	Rickettsia massiliae MTU5	121/133	0.9	0.689109	TGGGTCCATTGGTGGTGGATTCCCCCAAATGCTAATCTAGTTCCCGGCATGTCAGCAATCGTATCCATTAGAACAGATCAAAGTACGTAATTTTTGTTAAAAAATAGCAATAATTATTCTATTAAAAGTACATATTCTAGTATTATTTACTTATTACTTAAAAAGCTATATAATATGAGTAATACCAAAAGTAATAATTAATATGCAAAGATATTTAGATCCTACCAATGATAGTTTATTTAAAAAAATCTTTCGTGATTTAGGAAGGTTAAAGGAATTTATTAATGCGGTTCTTGAACTACCTGAGGGGCTTAGAATCAAAGAAATAGAATTTATACCTGTAGAGCAAACACCTATTATCGATAAAGGGAAAAAAGCATATTTGATTTAAAGGTTAAA…
/Users/barbour/Desktop/MUMmer3.18/seq/fasta.ixodes_scapularis.003	1125346108	NP_360261.1	DNA helicase II	Rickettsia conorii str. Malish 7	259/284	0.91	0.634038	TTGGTGGTAGGGGCTTTGGTTCATGTGGTGGATTCAACTTATAAAAAAGAAGTGTATTTTTTCATAGAAGAGGTCCTGATCGTAATTTCATCAGGGATTTCGGTTATGAACCTTGAAGGGTAAGAGCGGACTATTTCATAAAATATTTTTCGGTTTTCCGCATGGGTAATGTATAGGTCTTTTTTGGCTCTCGTAATGCCGACATAAGCAATTCGGCGTTCTTCTTCTAAGCCTTTTTCACCGTCTTCGTCTAGAGATCTTTGAGACGGAAATACCCCCTCTTCCCATCCCGGTAAAAACACTACGTCAAACTCAAGCCCTTTAGCTGCGTGCAGTGTCATTATAGTAACAGAGCCACCGTAATTGGTTTCAAGCACTTCATTTTCCATAACTAAGCTT…
/Users/barbour/Desktop/MUMmer3.18/seq/fasta.ixodes_scapularis.003	1125346194	YP_246700.1	Succinate semialdehyde dehydrogenase	Rickettsia felis URRWXCal2	64/69	0.92	0.636076	TGGGGTACAACGGACGAACTCGCACTGTGGTGGATTCGGGTTGCCTGCCGGAGCATTTAACGTAATTACCGGTGATTCGGATATTATAGGTAAGGCTTTTTGTGAAGATTTTAGGCTTCGTAAATTATCATTTACCGGTTCTACAAATGTCGGTAAAATTCTATATCAAAATTCAGCTAATACTATAAAACGTTTATCTTTAGAACTTGGCGGTAATGCTCCTTTCATTATAACTGCAGATAATAGACATCTTTTCAAACCAGCTTATAGAGAGGAATTTAAAGGAGACACGGAACGCAGTACCGCAGCGTACGCTTTGGTACGTGAGGATACGAGTACCGGATCGACGTCTAAATTACCTCTAGAAGCTGGTTTGAAAAGATGTCTAATGATTTGGAA…
/Users/barbour/Desktop/MUMmer3.18/seq/fasta.ixodes_scapularis.003	1125346194	YP_246700.1	Succinate semialdehyde dehydrogenase	Rickettsia felis URRWXCal2	64/69	0.92	0.636076	TGGGGTACAACGGACGAACTCGCACTGTGGTGGATTCGGGTTGCCTGCCGGAGCATTTAACGTAATTACCGGTGATTCGGATATTATAGGTAAGGCTTTTTGTGAAGATTTTAGGCTTCGTAAATTATCATTTACCGGTTCTACAAATGTCGGTAAAATTCTATATCAAAATTCAGCTAATACTATAAAACGTTTATCTTTAGAACTTGGCGGTAATGCTCCTTTCATTATAACTGCAGATAATAGACATCTTTTCAAACCAGCTTATAGAGAGGAATTTAAAGGAGACACGGAACGCAGTACCGCAGCGTACGCTTTGGTACGTGAGGATACGAGTACCGGATCGACGTCTAAATTACCTCTAGAAGCTGGTTTGAAAAGATGTCTAATGATTTGGAA…
/Users/barbour/Desktop/MUMmer3.18/seq/fasta.ixodes_scapularis.003	1125347642	YP_001499141.1	UDP-N-acetylmuramate--alanine ligase	Rickettsia massiliae MTU5	281/327	0.85	0.659427	CTATAATCGCCCACTGTGGTGCATTCCCTACAGCATATATATCGGTAATATAGAGTATATCGGCATCAACAAAGCAAAGCATAAAATCATCAAATAAATGCTGCATTCTTGAATATCTGTGAGGTTGAAAAATAGCAATAACTTTACCGTTTTGTTTATTTGCTATATTTTTAGCCGTCGCAAGTGTTGCTTTGATTTCCTCAGGATGATGAGCGTAATCATCGATAATTGAAGCCTTATTATATTCAGCTACTTTAGTAAATCTCCTCTTTACTCCTTTAAAATTATTAAAGCCATTTTTAATAGCTTTAATACCAAAATCTAATTCTATGCCAACGGCAATTGCAGCAAGACTATTTAAAATATTATGTCTTCCGGGCGTTGGAATAGTAATTTTTT…
/Users/barbour/Desktop/MUMmer3.18/seq/fasta.ixodes_scapularis.003	1125347848	NP_360298.1	kpsF protein	Rickettsia conorii str. Malish 7	56/64	0.87	0.601952	GAAATCTTCGGCCCCTGTGGGTGTGATTCATGGAGAGTTCTTGCAATATTCAATTATATTAAATAGCTCTTTAGGTTCACCGGAATTAGATAGCATAATTACTAGATCATTTCTCGTTACCTTACCTAAGTCGCCGTGACTTGCTTCTGCGGGATGTAAATAAAAAGCAGGCATACCGGTTGAGGAAAAGCTAGCTGCTATTTTTTTTTGCAATATAACCGCTTTTACCTATACCCGTTAAAATTACCCGTCCTTTGAAAGATAGTAAAAATTCTATAATTCTGTTAAAATCATCAGGGATATTTTCGGATAATTTTTCTAAAGCACTTGCTTCACTAGAAATAACCCTCTTTGATCTAGTTCCCACTTAGCTGAAGACGCTAGGAGGTGCTAGATATT…
/Users/barbour/Desktop/MUMmer3.18/seq/fasta.ixodes_scapularis.003	1125349400	YP_246737.1	Polyribonucleotide nucleotidyltransferase	Rickettsia felis URRWXCal2	152/154	0.98	0.632984	GGGGGGAGAAAGGGGGAGCCCAGTGTGGTGGATTCTAATAATTCAAGTGCCGGATTTAAAACAAATTCACCGTTGATTAAACCTGACTTTACTTGCAGCAACTATTTCTAGATAAGGAGCAGGGGATAGGCTAAGTGCAGCCGATGCGCCGATAATTGCAAGTATATCTACCGGAGTTTCAGGATCATATGAAAGAACACTGCAAGTTACATGCGTTTCATTCACAAAAGCCGGATGAAATAACGGTCTAATCGGTCTATCTATTAAACGAGATACTAAAACTTCTCTATCTGATGCTTTCCCTTCACGTTTAAAAAATCCTCCGGGGATTTTACCGGCAGCATACGCCATTTCTCTATAATTAATCGTTAAAGGAAAAAAGCCAATACCTTCTTTTGC…
/Users/barbour/Desktop/MUMmer3.18/seq/fasta.ixodes_scapularis.003	1125350327	YP_246884.1	DNA repair protein RecO	Rickettsia felis URRWXCal2	92/103	0.89	0.715026	AAGGTCCAATGTGGTGGAATTCTAGCCTCATGTAAGTTGTTTTAATTAATTTTATTCTTAACTATTTTTATAACTTACACAAACTTTCTGACACCCCCGTAAATTGTCTTTTTTGACTATAACTATTAAATTGTAAAACTTGTCACACCTCTTACAAACCTTGAAAGGATAAGCATTATAGCATATTCATTAACCATAATTTAGGCATCTTAATAAGAAACTCGCGTAAATTAGAAAAGATACTAGTAACTTTACATATTTTTTTGATGCTGTTTATCACGTATTACAAAAAGTAACTACCTTACCTGCTTAAGCTATATTAGGTGCAATTTATAGGAAATATTTTATTTTTTTAAAGATATAACGAATACCGCTAATGCTAACCCATTTACGGTATGA…
/Users/barbour/Desktop/MUMmer3.18/seq/fasta.ixodes_scapularis.003	1125406183	NP_220464.1	export protein SecB	Rickettsia prowazekii str. Madrid E	128/130	0.98	0.65566	GTTTGAGAAACAGAAGAAACTCGCGCTGTGGTGAAATTCCGTTAATGCACAATATATGAAGATTTATCTCTTGAGAATCCTTCTGCCCCGTCTTCTCTTGCGGCTTTGGATCAACGTCCTCAAATTGATTTATCTCTAGATATAAATATTACTAATTTGTCGGAAGAAAATTTCTATGAAGTAGAGTTAAATATCGAAGCAATTGCAAGAAATGAGAAATATAAATTATTTCAGATAGAATTAAAATATGCCGGAGTATTTAATTTAATTAATATTGATTCTGAACAACATCCGATTTTATTATCCGTTTATTGTCCGGCAATGATATTTCCATTTGCTAGAAAAATTATAGCTAGCTGTACTCAAGATGCAGGATTCCAGCCTTTAATGATTGATCCT…
/Users/barbour/Desktop/MUMmer3.18/seq/fasta.ixodes_scapularis.003	1125412884	EAY55764.1	transposase	Leptospirillum sp. Group II UBA	96/145	0.66	0.642151	AGGTCCGCTGTGGTGGATTCAACTAAAGAACCCTCAGCTATAAGCTGAGGGTTATAAAGTGGAATCGATTAGAAATCGATCATCATTCACAGGTTCACCTTCCTGTTCATCAATATAGCGCTGTATCATTTCATCAGTTATATTACCTGAACTGACCGCCATATAGCCCCTAGCCCACAAATGATTGCCCCAAAATTGTTTTCTTAAATGAGCAAATTCTTGCAATAAAATTCTTGAGCTACTACCTTTTAAATACTGTACTAACTTGCTAAGAGATATTTGTGATTTATATGAGATAAACATATGCACGTGATCACATGATATTTTCCCTGAAATTATATATACTTCATGTTCCATACAAATCTGCCTTAGTAAATCTCTAGCCCTTTCCGCTACTTT…
/Users/barbour/Desktop/MUMmer3.18/seq/fasta.ixodes_scapularis.003	1125413987	YP_001493061.1	transposase IS200-family protein	Rickettsia akari str. Hartford	41/51	0.8	0.689278	AGCTCGATGTGGTGGATTCACGGTAAAGCAGTAAAAAATATGCTGCAAAATAACTTCAAAGATATATATAATCCGGAATATTATTGCTAATTATGAAGAACCTATAACTAAACAACCCTCAGCTATAAGCTGAGGGGTTATAAAGTGGAATCGATTAGAAATCGATCATCATTCACAGGTTCACCTTCCTGTTCATCAATATAGTGCTGTATCATTTCATCAGTTATATTACCTGAACTGACCGCCATATAGCCCCTAGCCCACAAATGATTGCCCCAAAATTGTTTTCTTAAATGAACGCGAGTTTCGTATTAATAGAGGAACTGAATAGCTGATAGTAACTGGGTTACGAGGATATTAGTAATATTGTTTTTGTTATAAAATGTACTTAAAACTGCA…
/Users/barbour/Desktop/MUMmer3.18/seq/fasta.ixodes_scapularis.003	1125413987	YP_001493061.1	transposase IS200-family protein	Rickettsia akari str. Hartford	41/51	0.8	0.689278	AGCTCGATGTGGTGGATTCACGGTAAAGCAGTAAAAAATATGCTGCAAAATAACTTCAAAGATATATATAATCCGGAATATTATTGCTAATTATGAAGAACCTATAACTAAACAACCCTCAGCTATAAGCTGAGGGGTTATAAAGTGGAATCGATTAGAAATCGATCATCATTCACAGGTTCACCTTCCTGTTCATCAATATAGTGCTGTATCATTTCATCAGTTATATTACCTGAACTGACCGCCATATAGCCCCTAGCCCACAAATGATTGCCCCAAAATTGTTTTCTTAAATGAACGCGAGTTTCGTATTAATAGAGGAACTGAATAGCTGATAGTAACTGGGTTACGAGGATATTAGTAATATTGTTTTTGTTATAAAATGTACTTAAAACTGCA…
/Users/barbour/Desktop/MUMmer3.18/seq/fasta.ixodes_scapularis.003	1125414086	ZP_00142890.1	3-demethylubiquinone-9 3-methyltransferase	Rickettsia sibirica 246	58/99	0.58	0.62664	GGAGCTCGAGTGGTGGTGGATTCGCTGTCTTTCTATTTCTTCTTGGCTAGTAAACAATAATATGCTTTACCGTGCTTGCAATAATTTTAGTGCAGCTTCTTTGTAAAGATTATTACGTTTAGACTGGAATATAACCTCACCGTCCCAATCAAGCCCTAGCCATTTTAGACCTGAGAATATAGCTTCTACTGCGATGTTCGTTGATCTTTCTTTATCAGTGTCTTCAATGCGAAGAAAAACCTTACCGTTATGATGCCTTGCGAACAAAGTAGTTTAAAAAGGGCAGTCCTTGCGGACCTTATATGTAAAACCCCGGTCGGTGACGGAGCCAAATCTAGTATTACCGCTATAAGTCATTAATAATCTTTTTTAATAATATACTAAGAACTGTGTCATACC…
/Users/barbour/Desktop/MUMmer3.18/seq/fasta.ixodes_scapularis.003	1125414197	NP_360036.1	hypothetical protein RC0399	Rickettsia conorii str. Malish 7	139/147	0.94	0.702641	TGGAAACCTCCGCCACTGTGGGTGGGATTCAGTCCGTAGAGTAGGGTATATAACCATCCTTCATAATTTTCTTTTAAATTACATGGAGCCGTTATTTCTTGAAGACCTAAAACTGTTGCACCTTGCTGTTTCATCTTATTAATTAAATCTACCCACTTAGATTCAACAAGCATCATTTGACGCTGCACTATCAATTTTGCAATAGTTTTATTAACTGATGGGGTATCCGCTGGAAGACTATATAAATATTTAGTAAAATTTATATAAGAATTATACTGATATCGAAATAATTTGGATTTCGGTGTTATAATAGTATTATCTATATTTATAAGTACCAACGTATCTGCATCTATCTTCGGTAATAAATTTTTCATTGTTACTGAATCTACGGAGAAAGTA…
/Users/barbour/Desktop/MUMmer3.18/seq/fasta.ixodes_scapularis.003	1125414895	YP_246433.1	acylglycerophosphoethanolamine acyltransferase	Rickettsia felis URRWXCal2	248/261	0.95	0.675565	GGAGTCTCGCCAATGAGGAGGACTCGAAGTCAGTTGTGGCACTAAAGACTTTAGCAAAAGAAGTACTGAAGGATCAGAAAGTAGCAATTTTCCCTGAAGGTAGAATAAGCGTTACCGGCTCTTTAATGAAAATATACGAAGGACCGGGAATGATTGCCGATAAAGCCGGTGCTACCGTTTTACCGGTTAGAATAGACGGTACTCAATTTACTCATTTATCAAAATTAAAAAACATATTAAAGAGATAATATATTCCTAAAATTACTATAACCGTTTTACCGCCGGTAAAATTCGCTAATATGGATGCTGCAAGCAATCAAGAACGACGCAGTTATATATCTAGGACTCTTTATGATATCATGGCTGACATGATGTTTGAGAGTTCAGACTATAAAAATA…
/Users/barbour/Desktop/MUMmer3.18/seq/fasta.ixodes_scapularis.003	1125416393	YP_247323.1	Cell division protein FtsK-like protein	Rickettsia felis URRWXCal2	275/291	0.94	0.5883	CAATCATCGCACTGTGGTGGATTCGGCTCAGGTAAATCCGTCGGTATTAATACGATGATTGTATCGCTCTTATACCGCTATACTCCCGAAGAATGCCGCTTTATCATGATCGATCCGAAAATGCTTGAATTATCGGCTTATGATGGAATACCGCATTTGCTAACTCCCGTGGTAACCGAGCCTTCTAAGGCGGTAGTTGCTCTTAAATGGGCAGTTAAGGAAATGGAAAACCGTTATAGAATGATGAGCAATATCGGTGTTAAGAATATCGCAGGTTATAATGCAAAAATCTTAGAAGCGGTTAAAGAGAATAGAGTAATTGAGCGTTCGATTCAAACGGGTTTTGATCCTGAAACCGGTAAGCCTATTTACGAAACCGTTACGATGAATATGGAAAAA…
/Users/barbour/Desktop/MUMmer3.18/seq/fasta.ixodes_scapularis.003	1125420053	YP_247199.1	(Di)nucleoside polyphosphate hydrolase	Rickettsia felis URRWXCal2	152/158	0.96	0.70688	AGCTCATGTGGTGGATTCAATAATCAGAAAAGTTAAACCATTTAAGTTCATTCGATTCGTTATTTTTTATAAAATTATCATTATTTACTGTTTTTAGTAAAAATCGTACATCATAGTGATAATGAGCAGGCTCCTTATGAGTTTGCGGAATATAATGGGTGTCTATATCAAAAATCTCCTTATTTATCATTTTGATCTCATTAATTCCAGATTCTTCCATAGCTTCTTTAACTGCTACATTTAATATATTACTATCTCCATCACAATGACCGCCTGGTTGAAGCCACTTATCAAGCTTTTTATGGTGCATCAATAAAAATTTAGTTTTATCATTATTAAGTAAAAAAGCCGAAGCTGTGAAATGTCCTATTTGTAAATCTCGGCTAAAAGGGTTTTCAT…
/Users/barbour/Desktop/MUMmer3.18/seq/fasta.ixodes_scapularis.003	1125420991	YP_001495222.1	serine hydroxymethyltransferase	Rickettsia rickettsii str. 'Sheila Smith'	236/243	0.97	0.613963	GAATCATCGCACTGTGGTGGATTCTGCGAGGAAGTAGATAAAGCTGAAATTTAGCTATAGAGCGAGTAAAAAAACTCTTTAACTGTAAATATGCAAATGTGCAACCTCATTCAGGCTCACAAGCAAATCAGGCTGTATATCTTGCTTTATTACAGCCGGGCGATACAATTCTTGGTATGTCCTTAGATAGCGGCGGACATCTAACACACGGTGCAGCCCCTAATATGTCCGGTAAATGGTTTAACGCCGTTTCTTATAGCGTAAATAAAGAGACTTATTTAATCGATTATGATGAGATTGAACGTTTAGTGGATTTACATAAACCAAAATTACTTATAGCTGGTTTCTCTGCCTATCCTCGTAATATTGATTTTGCAAGATTTAGAGAAATAGCGGATA…
/Users/barbour/Desktop/MUMmer3.18/seq/fasta.ixodes_scapularis.003	1125422787	YP_246547.1	Putatie DNA processing protein DprA	Rickettsia felis URRWXCal2	124/132	0.93	0.625255	AGGGGGGGAAGGGGCTTAGTCATGTGGTGGATTCATTTCCCGGTGCAATATATATGATCAATACCTCCGGCAATGACTCCGATGGTTCGAGAAACTGCTGCTTGATGTACGCTGCTATCTATTCCTCGTGCTAACCCTGAAACGGTTATATAACTTTCTTTTACTAAATCATTTGCAATTTTATGAGCAAAGCTTCTTCCGTTTGCAGAAGCGTTTCTTGCACCTACTATTGCAACGTATTTATTATGATTTAATAACTCTATATTACCTTTATAGCTTAATATTGACGGTGGATCATAAATTTCAAGTAACAATTTTGAATATTCCGGAGATTTATATGTGATGATCTTAGCATTATCTTTTTCGAGAAGTTCTAACTCTTTTTCAGCATCGCTTTTA…
/Users/barbour/Desktop/MUMmer3.18/seq/fasta.ixodes_scapularis.003	1125422787	YP_246547.1	Putatie DNA processing protein DprA	Rickettsia felis URRWXCal2	124/132	0.93	0.625255	AGGGGGGGAAGGGGCTTAGTCATGTGGTGGATTCATTTCCCGGTGCAATATATATGATCAATACCTCCGGCAATGACTCCGATGGTTCGAGAAACTGCTGCTTGATGTACGCTGCTATCTATTCCTCGTGCTAACCCTGAAACGGTTATATAACTTTCTTTTACTAAATCATTTGCAATTTTATGAGCAAAGCTTCTTCCGTTTGCAGAAGCGTTTCTTGCACCTACTATTGCAACGTATTTATTATGATTTAATAACTCTATATTACCTTTATAGCTTAATATTGACGGTGGATCATAAATTTCAAGTAACAATTTTGAATATTCCGGAGATTTATATGTGATGATCTTAGCATTATCTTTTTCGAGAAGTTCTAACTCTTTTTCAGCATCGCTTTTA…
/Users/barbour/Desktop/MUMmer3.18/seq/fasta.ixodes_scapularis.003	1125422989	AAV32520.1	transposase	Acinetobacter baumannii	48/120	0.4	0.664452	GAATCATCGCACTGTGGTGGATTCGTATATTACATTATCAATCTCTAAAGTAAGGTTTTGCTATATTCAAGAAGTTTTTGAGCAGCTTTTAAGTGTATCAAATAACCTGTAGTTGTATTAAAGTAACCACCATGACCTATCTTCTTTAAATATGGGTTATTGTAAATATTAGGGGGGTGTCAGAAAGTTTGTGTAAGTTATCTTACTACATGACAATTTTTAGAGATGTAAGGACTAAAGGATTGAAATTTGCTGATAATTCATGATGATAACGGGGAAAGAACTTGGTTTACATATGAAAGATCATTCCGCCCCTCTAGTCGAATTATTACAAAAACATATTTCGCTTAATTTATCAAGAGCAAAATGTTTAGGATTATTTATCATTTCAATGCTTAA…
/Users/barbour/Desktop/MUMmer3.18/seq/fasta.ixodes_scapularis.003	1125425288	NP_360925.1	hypothetical protein RC1288	Rickettsia conorii str. Malish 7	145/154	0.94	0.603896	TGGGGGCGGAGGTTGAGGTCAATGTGGTGGATTCTGAGTACACTCAAACAGTTGTAATAGGCGGAAAACAACAAAAACGCATACGGTAATGCATGCCGCCAACCTGACGGACAATGGCAAGTTGTGAATTGATAGACCAAACGTCATTGCGAGTAGGCATTGCCTGCGTGGATCAATTCCTGTGCATACCACGACTTGATCGCGGTATCTCAGGACTCAGCCTGTGACACAAGATCCCGTGGTCAAGCCACGGGGATGACATCCCTTAAACTAAGAGAGCAATCATGACTTTCATAATAACAAGTACGGCGTTTAAACATAATGACCGCATTCCTGATAAATTTACTTGTAAAGGACAAAATGTTTCACCGCATCTAGAATGGAATAATGCTCCTGCAG…
/Users/barbour/Desktop/MUMmer3.18/seq/fasta.ixodes_scapularis.003	1125425288	NP_360925.1	hypothetical protein RC1288	Rickettsia conorii str. Malish 7	145/154	0.94	0.603896	TGGGGGCGGAGGTTGAGGTCAATGTGGTGGATTCTGAGTACACTCAAACAGTTGTAATAGGCGGAAAACAACAAAAACGCATACGGTAATGCATGCCGCCAACCTGACGGACAATGGCAAGTTGTGAATTGATAGACCAAACGTCATTGCGAGTAGGCATTGCCTGCGTGGATCAATTCCTGTGCATACCACGACTTGATCGCGGTATCTCAGGACTCAGCCTGTGACACAAGATCCCGTGGTCAAGCCACGGGGATGACATCCCTTAAACTAAGAGAGCAATCATGACTTTCATAATAACAAGTACGGCGTTTAAACATAATGACCGCATTCCTGATAAATTTACTTGTAAAGGACAAAATGTTTCACCGCATCTAGAATGGAATAATGCTCCTGCAG…
/Users/barbour/Desktop/MUMmer3.18/seq/fasta.ixodes_scapularis.003	1125425288	NP_360925.1	hypothetical protein RC1288	Rickettsia conorii str. Malish 7	145/154	0.94	0.603896	TGGGGGCGGAGGTTGAGGTCAATGTGGTGGATTCTGAGTACACTCAAACAGTTGTAATAGGCGGAAAACAACAAAAACGCATACGGTAATGCATGCCGCCAACCTGACGGACAATGGCAAGTTGTGAATTGATAGACCAAACGTCATTGCGAGTAGGCATTGCCTGCGTGGATCAATTCCTGTGCATACCACGACTTGATCGCGGTATCTCAGGACTCAGCCTGTGACACAAGATCCCGTGGTCAAGCCACGGGGATGACATCCCTTAAACTAAGAGAGCAATCATGACTTTCATAATAACAAGTACGGCGTTTAAACATAATGACCGCATTCCTGATAAATTTACTTGTAAAGGACAAAATGTTTCACCGCATCTAGAATGGAATAATGCTCCTGCAG…
/Users/barbour/Desktop/MUMmer3.18/seq/fasta.ixodes_scapularis.003	1125425966	YP_001493694.1	ATP-dependent DNA helicase RecG	Rickettsia akari str. Hartford	166/232	0.71	0.606398	CGGGGAGGGGGCGCGGAGGTCATGTGGTGGATTCATTCCACATCCTGAATTTATTACTAATCCTAAGCTTGCAAAGGAAATAGAGCCGATTTATTCCCTGACATATTTACTGAGTAACAAACAGCTATATTCGTATATCATAAAAGCAATAGAGATATTTGAAGAGAAATGTAAGAGTATAGAAGATAAAGAAGTAAAAGATTATTTAGATATTATATTGCAGAATTTGAAAATGTTGCATGTAAGTGAGGCTGTCATACCGTGGCTTGACCACGGTATCCATAACAACAACTGGATCCCGTGGTCAAGCCACGGGATGACAACCCCAAGCAATACAATAAAGCTGTGGGATGACACTGAGTCGGCCAAAAAACAACTAGCAGCTAAGGAGCTTATCGC…
/Users/barbour/Desktop/MUMmer3.18/seq/fasta.ixodes_scapularis.003	1125425966	YP_001493694.1	ATP-dependent DNA helicase RecG	Rickettsia akari str. Hartford	166/232	0.71	0.606398	CGGGGAGGGGGCGCGGAGGTCATGTGGTGGATTCATTCCACATCCTGAATTTATTACTAATCCTAAGCTTGCAAAGGAAATAGAGCCGATTTATTCCCTGACATATTTACTGAGTAACAAACAGCTATATTCGTATATCATAAAAGCAATAGAGATATTTGAAGAGAAATGTAAGAGTATAGAAGATAAAGAAGTAAAAGATTATTTAGATATTATATTGCAGAATTTGAAAATGTTGCATGTAAGTGAGGCTGTCATACCGTGGCTTGACCACGGTATCCATAACAACAACTGGATCCCGTGGTCAAGCCACGGGATGACAACCCCAAGCAATACAATAAAGCTGTGGGATGACACTGAGTCGGCCAAAAAACAACTAGCAGCTAAGGAGCTTATCGC…
/Users/barbour/Desktop/MUMmer3.18/seq/fasta.ixodes_scapularis.003	1125426995	EAY55764.1	transposase	Leptospirillum sp. Group II UBA	75/113	0.66	0.667012	TGGGGGAAAAGGCGAACTGGATCTCGCACTGTGGTGGATTCATATCCTGACTCAATATCTTCAATTAAAAATTATGCTAATATCGAAATTAGCCATGATTATGTATTTCACTCAATCCTTGACTGTTTAAATATAGATTCCGACATAGTAGATAAAGACTTAAGTATATGTAAATCTAGTTAAAAATTATTGAATTATTAAAAATTAATATATAAACTAAAGAACCCTCAGCTATAAGCTGAGGGGTTATAAAGTGGAATCGATTAGAAATCGATCATCATTCACAGGTTCACCTTCCTGTTCATCAATATAGTGCTGTATCATTTCATCAGTTATATTACCTGAACTGACCGCCATATAGCCCCTAGCCCACAAATGATTGCCCCAAAATTGTTTTCT…
/Users/barbour/Desktop/MUMmer3.18/seq/fasta.ixodes_scapularis.003	1125427675	YP_537673.1	Alpha-(1,3)-fucosyltransferase	Rickettsia bellii RML369-C	156/265	0.58	0.700965	GGCTCAATGTGGTGGATTCTTGATTCAGGGAATAAAACCATGCCGGCTACCTTAGAGCGTTATCAAATCGTTTCCTCCAAATCAGAGATTATTGAAGTAGAAGCAGAAAATCCACCGCAAATAGAGGAAAATTATAAATAAATTTTTCTCGTAATAGATAATTTAAATGTTAAAAAAACTTTCCATAGTTTGTATAGCCATATTGTTACTATGTGTAAGCATATATAAGATTAAAGCTCCTGAAAAAGAAAACAAACATGTTATAAAAGTGAGCTTTATTAATATGTGGCCGGGCTTTACAATAGACGAGCTACCGATGATAAAAGAAATCATTGAAGAAAACGGACGAACAATTGTTATAGATCATAACAATTATGACCTTATTATTGATAGTGTTTT…
/Users/barbour/Desktop/MUMmer3.18/seq/fasta.ixodes_scapularis.003	1125428043	YP_001499176.1	Rod shape-determining protein rodA	Rickettsia massiliae MTU5	195/200	0.97	0.669318	AGGCCAATGTGGTGGATTCGCAATTGATTCTTTCTGTTGTTTTGTCAGACTTCTTTGTTCTTGTGCATAGCTAGCATAAATTCTTTAATAAAAGTTAAATTGTAAAGAAATCTATACTGTTTTATATAAAAGTCAATAGGAATTTTCGCTTTACACGATAAATAAGAAAGTGAAGTGCAACTTATTATTAATTTATATTATCAATTTTATATTGAACCTAGTTTAAAGCAGTATGTCCGTGTACCTGAGCATTCATCACAAGCCCAAAGCCGATTAGCATGGATGCGATCATTGTTCCGCCGTAAGAAATAAACGGTAAAGGTACGCCTACTACGGGAAGCAAGCCCATAACCATAGCTATATTAATAAATACGTGACTAAATAAGATTGAAGTGATAC…
/Users/barbour/Desktop/MUMmer3.18/seq/fasta.ixodes_scapularis.003	1125429542	YP_001493692.1	F pilin acetylation protein TraX	Rickettsia akari str. Hartford	134/150	0.89	0.682399	GGGGGGGAGGGAGGATGAAAATCGCACTGTGGTGCATTCGCTTTTCTGTGGTAAATTTTGTTATGCTGTACATTAATGTCTATTATAATTGCTTTAATAAAGCATTATTATTTAGAATATTTTTATTCGGAATATTTACTGATTAAGGTCTGTATGCTAGGCAGTACAATTGCAGTTGGAATGGGAGCATTTTTCGGCATGGCATATTTATTAAAAGTGGTTAATTATGATAATAACAAGAAATAAGCACCAATCAAATTATCAGGATTTGCTAAAAACCTTAGCTATTATAGCCATGATTATTGATCATGTGGGTTTATATCTATATCCCGAATTAACAATTATGCGGATCATAGGTCGTACAGCTATGCCGGTATTTTGCTTTTTTGCCGGTTATAA…
/Users/barbour/Desktop/MUMmer3.18/seq/fasta.ixodes_scapularis.003	1125430941	YP_247340.1	excinuclease ABC subunit A	Rickettsia felis URRWXCal2	260/301	0.86	0.631236	TAAATCATCGCCACTGTGGTGGATTCTGTTGTTATCACCGGTCTTAGCGGTTCAGGTAAGTCTTCTTTAGCTTTTGATACTATTTATGCAGAAGGTCAAAGGCGATATGTTGAAAGCTTATCTTCATATGCAAGGCAATTCTTACATTTACAAAATAAACCGAATGTGGAATCTATTTCCGGATTATCGCCTGCTATTGCAATTGACCAAAAAACTACTTCTAAAAATCCTCGTTCTACGGTTGGAACTATAACGGAAATTTACGATTATCTTAGGTTATTATATGCAAGGGTGGGTATTCCTTACTCTCCGGCAACCGGTCTTCCGATACGTAGCCAAACAATTTCCGAGATGGTAGATATAATTAATGAACTACCTAAAGGTACGAAAGTATATTTA…
/Users/barbour/Desktop/MUMmer3.18/seq/fasta.ixodes_scapularis.003	1125431817	NP_360015.1	NADH dehydrogenase subunit N	Rickettsia conorii str. Malish 7	169/217	0.77	0.68018	CTTTCATCGCCACTGTGGTGGATTCGGGTTATTTGCTTTATATTTCACTTATATAGAAGATGAGTATGATATTAAAAATTACCAAGATCTTCAGAATGCTCAAATTAATCTTATTTTGTTAATCGGATTTGTTATTAGTATATTGATATATACATCTATATTGCCTATTAGCTCTTCTTATATCAAAGATGGAATTGCTAATATTTTAAACAAGAATAATATAATGCTATTTTCTAAGATAGCAACTTGTACCGTATTATTTGGATTATTGTTGGAAAGTTTGCTATCGTCATTGCGAGCGACTAAAAGGAGCGTGGCAATCCAGGAAAAAAATCGATCTATTTTTACTGGATTGCTTCGTCAAAACTTACAGTTTTTCCTTGCAATGACGTTAAGGGA…
/Users/barbour/Desktop/MUMmer3.18/seq/fasta.ixodes_scapularis.003	1125431817	NP_360015.1	NADH dehydrogenase subunit N	Rickettsia conorii str. Malish 7	169/217	0.77	0.68018	CTTTCATCGCCACTGTGGTGGATTCGGGTTATTTGCTTTATATTTCACTTATATAGAAGATGAGTATGATATTAAAAATTACCAAGATCTTCAGAATGCTCAAATTAATCTTATTTTGTTAATCGGATTTGTTATTAGTATATTGATATATACATCTATATTGCCTATTAGCTCTTCTTATATCAAAGATGGAATTGCTAATATTTTAAACAAGAATAATATAATGCTATTTTCTAAGATAGCAACTTGTACCGTATTATTTGGATTATTGTTGGAAAGTTTGCTATCGTCATTGCGAGCGACTAAAAGGAGCGTGGCAATCCAGGAAAAAAATCGATCTATTTTTACTGGATTGCTTCGTCAAAACTTACAGTTTTTCCTTGCAATGACGTTAAGGGA…
/Users/barbour/Desktop/MUMmer3.18/seq/fasta.ixodes_scapularis.003	1125434255	CAC33613.1	sucA	Rickettsia montanensis	96/206	0.46	0.649953	GGGGTGAAAACGAAATGAGCTCAATGTGGTGGATTCGTCTTCAGATATTCACTGGTCACACGGAAATTTCGGTTACTCTCTCCTGCCTATACAAACGGTGCAATTATCGCATCAATGATGATTATATATTAAAGGGTGATTTTAGTAATCTAAATAATTATCTAAATAAGAATTTTAGAAATCTCGGTTCGTTAAAAAATTCAGCCGATTTATTAAAAAGTGCTAGCGGTGAGGAAAAAATTAACCCTGAGGTGTATATAAGATATTTAGTAAGGGAAGTATTTATAGTAATAAAATCGTCATTGCGAGCAGGCAATTGGCGTTGTTGCATGGATCGGCAAAACCTACTCGATGTCATCCCAGCGTAGGCGGGAATCCAGTAAAAATACTAATAATTAT…
/Users/barbour/Desktop/MUMmer3.18/seq/fasta.ixodes_scapularis.003	1125434255	CAC33613.1	sucA	Rickettsia montanensis	96/206	0.46	0.649953	GGGGTGAAAACGAAATGAGCTCAATGTGGTGGATTCGTCTTCAGATATTCACTGGTCACACGGAAATTTCGGTTACTCTCTCCTGCCTATACAAACGGTGCAATTATCGCATCAATGATGATTATATATTAAAGGGTGATTTTAGTAATCTAAATAATTATCTAAATAAGAATTTTAGAAATCTCGGTTCGTTAAAAAATTCAGCCGATTTATTAAAAAGTGCTAGCGGTGAGGAAAAAATTAACCCTGAGGTGTATATAAGATATTTAGTAAGGGAAGTATTTATAGTAATAAAATCGTCATTGCGAGCAGGCAATTGGCGTTGTTGCATGGATCGGCAAAACCTACTCGATGTCATCCCAGCGTAGGCGGGAATCCAGTAAAAATACTAATAATTAT…
/Users/barbour/Desktop/MUMmer3.18/seq/fasta.ixodes_scapularis.003	1125435341	NP_360318.1	hypothetical protein RC0681	Rickettsia conorii str. Malish 7	176/199	0.88	0.639155	GGGTGTGGATGCAGAGAGAATATCGCCCTGTGGTGGATTCGATGCTATACCGCTTAGATATTGAATAACGCCGCAATGCCATAGGGGGTAATTGACACTACCGGTTTCGCCTAAACTTCCTCTATATTTAGTAAAACTAGAGCGTACTTCTGCAGCAGTGCGGTTTTTATTATCGGTTAAAGCTTCAACTATTATAGCAATACCATTCGGGGCATAACCTTCATATCTAATTTCCGTATAATTTTCGGTATTAGAAGAATCATTAGCACTATTAATAGCTTTATCTATTCTTTCTTTAGGGAGATTTTGACTACGTGCGGAGGTTAAAGCATTTCTAAGACGTGGATTATTTTCAGGATTATTAGAAGAACCGGTTTTAGCTGCAGTAACTATTTCACG…
/Users/barbour/Desktop/MUMmer3.18/seq/fasta.ixodes_scapularis.003	1125435576	YP_001492477.1	capD protein	Rickettsia canadensis str. McKiel	73/77	0.94	0.618839	GGGGGGGGAGGGGGTTGATCCTCGCCCTGTGGTGGAATTCACCGATTAACCGTTAGAATTATTAAAATTAGTAGCGGAAATATATAATAAAGAAATCGATATTATTCCGTCAGATGAGCTTGTAATAGATCGATCACTAGATGCTACTCGTTTTAACGAGGTAACGGGGTATACGCCTCCTGAATGGCGTGAGTTTGTAAAGCGTATGTGTGAGTTTGGGTAGTAAGGCCTTCATTGCGAATATAGGTTTGTCCACTCTTGTCATCCCGTGGCTTGACCACGGGATGACTACCTTAGAGTGTTTCTCGATTTACGCAATGACAGAATAAATAATAACAAAATAGGTATTTATATATAATGTTTGTAGATAAAACTTTAATGATTACAGGAGGCACCGGT…
/Users/barbour/Desktop/MUMmer3.18/seq/fasta.ixodes_scapularis.003	1125436355	YP_001499069.1	Dihydrolipoamide acetyltransferase component	Rickettsia massiliae MTU5	240/248	0.96	0.605364	GTGGGGAAAAACGAATGATCATCGCCACTGTGGTGATTCTTCCCGTCAATTATGCGATGATCGTAAGATAAAGCTATGTACATCATCGGACGTATTTCAATTTTACCGTCTATAACTACGGCTCTTTCCTCGGTTTTATGTAAGCCTAGAATACCTGATTGAGGAGGATTAATAATCGGTGTAGATAATAATGAGCCATATACACCACCGTTAGAAATCGAGAATGTGCCGCCTGACAAATCAGCCATAGAAAGCTTACCCTCACGAGCTTTTTTAGCCAAAATTCCTATAGTTTTCTCTACTTCGGCAAATCCCATTTTATCGGCATCCCTAACAACCGGTACGACAAGTCCTTGCTCTGTTCCGACAGCTACACCTATATCATAGTAATTTTTATAT…
/Users/barbour/Desktop/MUMmer3.18/seq/fasta.ixodes_scapularis.003	1125440620	YP_246558.1	hypothetical protein RF_0542	Rickettsia felis URRWXCal2	202/221	0.91	0.714444	TGGGGGAAAGGGGGAGTCAATGTGGTGGATTCTTTGCAGCATTGTTTTAATATATCTTGGAATTGCAAACCTAACTTTTCTAAAAATTCCGGGTTCCAAGCTGAGATTGGATAGTTAAATAATTGTTTTATAGGCTTTAAATCTGAGTTACTGGATATACAGATTATAGAATTAGGAGGATTTTTTTCAGAATGCGTGTCGTTAGTTACGCCATCTAATCCTTCATATAAAAATTCTTGGTTCTGATATGATTCAAAGTCTTTTTCAGTAATCCAATTAACTAAATGATATATATTCCCTTCCGGTTCATTAAAAGGTACATTTACTATTAATCGTTTTTTATATTTAAGATTAAGCACCAGATTTAACCCATCTTTAATATGCTCAAGTGCATGTCTT…
/Users/barbour/Desktop/MUMmer3.18/seq/fasta.ixodes_scapularis.003	1125444351	YP_246259.1	ubiquinone/menaquinone biosynthesis methyltransferase	Rickettsia felis URRWXCal2	128/153	0.83	0.69125	GGGAATTACTTATCAAGCTTCTTTTAAAGCTTTATTAATGTCACGGTACGTTTCTAATGCCGAATGCTATAGTATAATAATCGAAACTATTATCCGGAAACGGTAGTCTTCAGCACTTGCTACAGTAAATTTAAGGTTCTGAAATAAATTAAGATCAATTGCTTTTTTCTTAGCTTGCTTTAACATTTCTTCATTAATATCGCTTAAAGTTAAAGCGATATTATTACCTCTATCTCTTGCTTTTTTAGCAAGCTTTAAAGCAATATCACCGCTACCGCTAGCGACGTCTAATATATGAGAGTTAAGATTTGGGATTTGCCTAATAAATTCATCTTTCCATAAACGATGTAATCCAAAACTCATTAAGTCATTCATTAAATCATACTTATCAGCGACGTT…
/Users/barbour/Desktop/MUMmer3.18/seq/fasta.ixodes_scapularis.003	1125447797	YP_001499074.1	DnaK	Rickettsia massiliae MTU5	272/298	0.91	0.595682	GGAATCATCGCACTGTGGTGGATTCGGGGTGACAATTATTACTTCTTCTCTACATCTTGAAAGTCGGCATCTACTATTTTTTCATCATTAGCGGCACTTTCTTCAGCAGGTTGGCTCTCGCTTTGTGCTTTATACATCGCTTCACCGATTTTCATGCTAGCTGCAGTTAAGCTTTCGGTCTTTTCTTTAATCAAAGCAGCATCTTCCGACTCAAGAACGGCTTTTAAAGTAGCTAGTGCTTCTTCAACAGCTCCTTTATCGTCTGATGATAATTTATCGCCATACTTTGTAAGAGTTTTTTCAGTAGAATAAACTAAACTATCGGCAGCATTTTTTGCTTCAATAAGTTCCTTACGCTTTTTGTCTTCATCGGCATTCTGCTCGGCATCTTTAACCATT…
/Users/barbour/Desktop/MUMmer3.18/seq/fasta.ixodes_scapularis.003	1125449260	NP_360066.1	alkaline protease secretion ATP-binding protein AprD	Rickettsia conorii str. Malish 7	240/244	0.98	0.619469	GGGGGAAAAACGAATGAATCATCGCACTGTGGTGGATTCGACACGTTGTCTTTGACCACCTGATAGATTAGAGCCTGCAGGACCGATATCAGAATCATAACCATCAGGGAATCTTAATATCATTTCATGAGCTCCGGCTATTTTAGCTGCTTCAATAACTTTTTGTGGATCGGCATCTTCTTCCATTCTAGCTATATTTTGTTTAATACTACCGCTAAAAAGTTCTATTCCTTGAGGAAGATAGCCGACATGTCTACCGAAATCTTCTCTATTCCAACGATAAATTTCAGCACTATCTAAACGTACGGAACCTGATGATTCTTTCCATACCCCGACTATGATTTTAGCTAAAGTTGATTTTCCTGTAGCTGAAGGACCGATAATTGCTAAAACTTCGCC…
/Users/barbour/Desktop/MUMmer3.18/seq/fasta.ixodes_scapularis.003	1125451139	YP_001492436.1	Predicted permease	Rickettsia canadensis str. McKiel	188/198	0.94	0.656842	AGGTCAAAGGTGGGTGGATTCTACTATTCCCTGCCATGCTGTTTAATTACGTATCTACTGCCGACTTAAGCGTTGCATCCATAATTAAATTAGTAGTGGCTCTTATTATATCTACTATTCTTGTATCAATCGGTCTTATAATTTACCAAAAAAAATACAACATAGATAAAGTCCAATTTACTTCCATTTTTCAAGGGTCGATTCGTTATAATAGCTACATTTTTTTTGGAGTAAGTAGCCCGCTGCTTGGTCCTAGCGGGCTTTCTATTGTCGCCGTTATTTCTTCTTATATGATTATTTTTACCAATATTTTATCGGTAATGATTTTCGCTTATTATATCCCTAATAAATCCGTTACTAATACTATTAGAACTAGTTTTGTTTTAATGATGAAATTAA…
/Users/barbour/Desktop/MUMmer3.18/seq/fasta.ixodes_scapularis.003	1125451406	YP_246531.1	ATP-dependent protease peptidase subunit	Rickettsia felis URRWXCal2	168/175	0.96	0.648705	GGTCCCAATGTGGTGGATTCCTTCGGTAATTTAGTTGCTTCTATTTTATAGAAAGGAGAATTAGTCAGCTTTGAAGGCGTCTTGCTATTTCCGTTTTCCCGACACCGGTTGAACCAATCATTAAAATATTTTTCGGTACTATTTCATTACGTAAATTACCTTCTAGTCTTTTACGACGACAACGATTTCTAAGTGCAATAGCAACGACTTTTTTGGCCTTTTCTTGACCTACGATAAACCTATTAAGTTCATTAACTATTTGAGAAGGGGTAAGCCCCATAGGGTCTTTTTTATAAGTAGTTTTAGTAGCTTTCATACAACTTTTTCCATTATAATATTATGATTAGAAAATACACACAAATCTGCAGCTATATTCATAGATTTTAAAGCAATTTCTTC…
/Users/barbour/Desktop/MUMmer3.18/seq/fasta.ixodes_scapularis.003	1125453674	YP_247038.1	Penicillin-binding protein 4*	Rickettsia felis URRWXCal2	263/267	0.98	0.688492	TTTCATCGCACTGTGGTGCATTCACGGTGAGCAATTAAAGCAAATGAAATGATGCCTATTGCTTCTGCTACAAAGCCTTTTACAGCTGCAGGAATTTTAAAATTACAAGAGCAGGAATTATTAAATATTAACGATAAAATCTATAAATATCTTGATCCGGAAATGTGGGGAGGAAAAGTGCCGGATTGGGCATATAAAGTATCTATCCATAATTTATTAACGCATAGTAGCGGTATTGCTGAATATTTTAGTTTTGTTAAACTTGATTTAAATATGCCTAAGAAAGAGATTCATAAGAAAATATTACAATTTGTTTCTTCTAAGCCTTTAGAAATATCTATAGGGAAAAAATTTAAATATAGTAATACTAATTTTGTTATACTTGGTATGATTATCGAA…
/Users/barbour/Desktop/MUMmer3.18/seq/fasta.ixodes_scapularis.003	1125454289	YP_247035.1	dihydrolipoamide acetyltransferase	Rickettsia felis URRWXCal2	134/165	0.81	0.667321	AGGTCCAATGTGGTGGATTCGATCTTGTACAAGTGTTAAAGCTACAGAATTAATTAAAAAATACTTCGGTCAAGAAAATTCAATATTCATAAATAATATAGTTATATGTGAATTAGTTTGGGTATTAGAAAAAGGGTATAAATATTCAAAAGAACAAATAATTATGGTATTAAAAGAAATATTTAGCACAGTTGAATTTAGTTTTGAGAACCAACAAATCTTATGGCTATCTATTTTAGAGTATGAGACTCATAAGGCGGATTTTTCTGATATTTTAATAGGAAAGTTAAATATATTTAGCGGCTGTAATTACACTATTACTTTTGATAAAGCCGCTAGTCAACTAACAATGTTTAGATATTGTTTATAATATTTAAATTTGCTATTTTTCTTTTATAA…
/Users/barbour/Desktop/MUMmer3.18/seq/fasta.ixodes_scapularis.003	1125460486	YP_001494391.1	DNA gyrase subunit A	Rickettsia rickettsii str. 'Sheila Smith'	128/225	0.56	0.552153	GGGGCGCCACCATGTCCGTCTGCAGACTGTTGTAATCACAAACCAGCTGGGCATGCATGCCCGGCCTGCAATGAAGCTGTTTGAATTAATGCCGGGTTTTGACGCTGAAGTGCTCTTACGTAATGACGAAGTTTCCGCGGCTGAAGCCAACAGCGGTATTGCGCTGCTGGTGTTGAATTCTGCCAAATGACGGCAGATTGAAGTTGAAGGGACTGGACCAGACGGGCATCCGCGGGTTAGGAGAGGAGGATGAGGATTTAACGTACCTCGCTACGGAAAGCACCGAATATCTGCATATACTCGGCTCTCGGACAAGGTTACTTCGGAATTTGAAGGAAGAGCTAATTAAAGTTTAAGAAGAATTTGCGACTCCTCGACCTACTTCAATTGAATTTGGCG…
/Users/barbour/Desktop/MUMmer3.18/seq/fasta.ixodes_scapularis.003	1125484215	YP_246696.1	Predicted hydrolase or acyltransferase	Rickettsia felis URRWXCal2	230/237	0.97	0.709599	AGGCCCCAATGTGGGTGGATTCAAACATAAAAATACTAAATTATTAGTATTTTTAACTGGATCCCGCGATCAAGTCGCGGGATGACAATGAACAAATGACACCTAAGACTTCTTCTCTAACCAAGATTTGACATAGTTAATTTCTTCAGGGTTCATTAGAGAAGGAGCATGACCGGCATATTTTATTTCATAAAGATCAAAAGTTTTTGTTTCTTTCATCTTTTTAACAGTAGATTTTGTTAAAATTTGAGATTTCATCCCATGAATTACTAATATTCTACATTTTATTTTATTCCATACGGACCATAGTTTAACATCTTCTTGGTTACTAGCATTTTTCATTCCTTTTGTTATAGCAGGATCATAATTAATTTTATATTTTCCGCCAAATGTAGAAAT…
/Users/barbour/Desktop/MUMmer3.18/seq/fasta.ixodes_scapularis.003	1125484919	YP_001499013.1	Protease activity modulator HflK	Rickettsia massiliae MTU5	198/239	0.82	0.649718	GAATCATCGCACTGTGGTGGATTCCTGCCTCACCAACTGGAATACTACAGCAGATTGGCGTTGGTCAACTGAAAATAAGGAGCTAGAAATCAGTATCAGCCCAAAAACAATTGTAAAAATTATATAATAAATCTTGTGTTGCATTTAATATTCCTTGTTGTTTTTTTGTATTCTATGCTGTTATACTGACATAGTACCCTACGGTTTTATGGCCATGTGCGGCAGTAGTGCATTATTAATAATCGTTTTATTTGAACCGCCTAATATCTCTTCGACTACTTCTAAATATAATCTATCTCTAGTTACTTGCCTACCTGTAGCATATTGTTTATAAATAGCATTAAATCTTTGGCTATAACCTTCTGCTTTTGATATAACTTCTTCTCTATAACCTTCTGC…
/Users/barbour/Desktop/MUMmer3.18/seq/fasta.ixodes_scapularis.003	1125485360	ZP_00142463.1	clpB protein	Rickettsia sibirica 246	228/275	0.82	0.60663	CAGGTCCATGTGGTGGATTCAGAACCGTACAGTACTATCACGCCGTATGGAAAACAATCCTGTATTGATCGGCGAACCCGGAGTCGGTAAAACTGCTATAATAGAGGGACTTGCACAACGCATATTTAGTAAGGATGTACCTGAGTCGCTTATGAACTGCCGTATTATTGAGCTTGATATGGGAGCATTAATAGCGGGGGCTAAATATCGAGGTGAATTTGAGGAGCGTCTTAAAGCAGTGCTTAGCGAAATCAAAGAATCAAGCGGTGAAATTATTTTATTTATCGATGAATTGCATCTATTAGTCGGTACGGGAAAAACCGACGGTGCTATGGATGCCTCGAATTTGCTAAAGCCGATGCTTGCTCGTGGTGAGCTGCACTGTATCGGTGCTACTAC…
/Users/barbour/Desktop/MUMmer3.18/seq/fasta.ixodes_scapularis.003	1125487994	YP_001499832.1	Negative regulator of beta-lactamase expression	Rickettsia massiliae MTU5	90/99	0.9	0.638664	GTTGCGTTCCGTTTGAATCTCGCACTGTGGTGGATTCAAAAGATCGTATAGAATATTGGCTTGGCACCGGTGCTAAACCAACTGAGCGAGTCGCAAAATTTATTGAACAAGCGGGTGTTACTTTTCCTGAGAAAGTTAAAAAGGAAATGGAAGTTAAAGCAAAAAACCGCAAAGCTAGACCAAGTAAAAAGGAAGCTAAAGAAGCTTAGTTTATAGTGTGTTTTCGTCATTGCGAGCAGGCATTGACTGTGTGGATCAATTTCACACCTGTGTCATCCCGCGACTTGATCGCGGGATCTAGTAAATTTGACTATTACAAGCTATTTTTCTAGATACCGTGGTCCAGACCATATCTTTTCTCTATAATCATATTAATATGCCGGATTAGCTCAGTGGTAG…
/Users/barbour/Desktop/MUMmer3.18/seq/fasta.ixodes_scapularis.003	1125487994	YP_001499832.1	Negative regulator of beta-lactamase expression	Rickettsia massiliae MTU5	90/99	0.9	0.638664	GTTGCGTTCCGTTTGAATCTCGCACTGTGGTGGATTCAAAAGATCGTATAGAATATTGGCTTGGCACCGGTGCTAAACCAACTGAGCGAGTCGCAAAATTTATTGAACAAGCGGGTGTTACTTTTCCTGAGAAAGTTAAAAAGGAAATGGAAGTTAAAGCAAAAAACCGCAAAGCTAGACCAAGTAAAAAGGAAGCTAAAGAAGCTTAGTTTATAGTGTGTTTTCGTCATTGCGAGCAGGCATTGACTGTGTGGATCAATTTCACACCTGTGTCATCCCGCGACTTGATCGCGGGATCTAGTAAATTTGACTATTACAAGCTATTTTTCTAGATACCGTGGTCCAGACCATATCTTTTCTCTATAATCATATTAATATGCCGGATTAGCTCAGTGGTAG…
/Users/barbour/Desktop/MUMmer3.18/seq/fasta.ixodes_scapularis.003	1125488442	YP_001493078.1	Signal recognition particle protein	Rickettsia akari str. Hartford	138/140	0.98	0.657631	TTTGGGGTGCGAGGAGGTCAATGTGGTGGATTCAGTATTGTTAATAGAGAAGAAGCTGAAAAAACGGCAGCTAAATTAAAAAAAGGTAAGTTTGATTTAAATGATTATCTTCAGCAAATGAGAAGTATAAAAAAAATGGGAGGTTTTGGAAGTATACTTAGCATGTTACCGGGTAGCGGTAAAATTATGGATCAAATAGATCAATCAAAATTAAATAGTAAAATAATTGAACATCAAGAAGCAATTATTTTATCCATGACGCTGAAAGAACGTAAGAATCCCGATATAATTAATGCTTCTCGTAGAAAACGTATAGCTGCTGGAGCAGGGACTACGGTACAAAAGGTAAATATTTTGCTAAAGCAATATAAGCAAATAAGTGAGATGATGAAAAAAGCC…
/Users/barbour/Desktop/MUMmer3.18/seq/fasta.ixodes_scapularis.003	1125493270	ZP_00143082.1	hypothetical aminopeptidase	Rickettsia sibirica 246	233/310	0.75	0.615625	GGGGGGGGGCACGGAGTCCATGGTGGTGGATTCCCGTGCGGTAATCTAGCATTTCTTGCCATAAATATTGCCGAGCTATGTATATCAAGATTAGCTCCTGTAACGATATTTTTAGGGAATTTGGTTTTAGCTAAAGCAATATGTCCTTTAAGTACTTGCGTATAACGCTTTTTCTGCTCATCATTCGGCGTACCTATCACTATTGTTCGAGTTATATCGGTAGTAGCACCTTGGTACTGACCCCCGGAATCTATTAGTAATATCCCCTGCCCTATAATTTTTTTAGCAGTTTTTTGATCAGCTCTATAATGAATAATGGCACTATTTTCCTGAAATCCACAAATAGCAGGAAAACTATCCGAAACATATCCCTCTTGTTTAGCTCGATACTCTGTAAGC…
/Users/barbour/Desktop/MUMmer3.18/seq/fasta.ixodes_scapularis.003	1125493566	YP_001498967.1	Proline/betaine transporter	Rickettsia massiliae MTU5	195/252	0.77	0.634409	CTATCATCGCACTGTGGTGTATTCTTTTCCATGGTAGATGCAACCGCTACCGCTCCTTATAGATATTTAGAGCTGGTGATTTCGGCAATAGCAGCATATTTCATATTTAACGAGTTTCCCGATAAAAGCACACTTCATGGAGCAGTAATAATAATTCCTGCCACCTTATTTATAATATACTCCGAAAAAAAAACTATGAGTAGAAAACATGAATCGCAGTAAGCTAGTATTTTCAAGCGGTATCTCTAACACTTTTGAATGGTATGATTATGTATTATTCGGTTATTTTGCACCCATAATAGGAGCAAAATTTTCCCCGAATGATGATGCTAATACTTCTTTACTGCAAGTTTTTTTAGTCTTTGCTATAGGTTATTTGGCAAGACCGTTGGGTGGCAT…
/Users/barbour/Desktop/MUMmer3.18/seq/fasta.ixodes_scapularis.003	1125494764	YP_246486.1	Guanosine pentaphosphate phosphohydrolase	Rickettsia felis URRWXCal2	235/238	0.98	0.693532	CACTCGATGTGGTGGATTCTGGATTGCTTCGTTAAAACTTACAGTTTTTCCTCACAATGACGCCAGTAAGAAGTGACCCACATAACAACGCCTTCGCAGGAACGACATGGTAACCATACGTACCTAATCACTAAAATTATAACTAATATTTTTTCTAGCAAAACTTATATCTTTTAAACGTTCACAAACCTTTTCAAAAACTTGTTTAGGCAAGATATTTGAAGCATTAATTTGTAAAAATTTATCGTCTTTTAATTTAATCGAAAAAGAAGGCTCTTGAAATTCCGGTCCATCAATTTCTCTAGCAATTTTTATATAATAACCGATTATATGACTGTTGTAATAATCATTTTTACTAATCATTTTCTTAGCTATTTTATTAATCTGCATGTCAGTTTT…
/Users/barbour/Desktop/MUMmer3.18/seq/fasta.ixodes_scapularis.003	1125495951	NP_360998.1	DNA mismatch repair protein	Rickettsia conorii str. Malish 7	173/206	0.83	0.640873	CGCTCCAATGGCGTGGGAATTCCCACTGATAATTTTTGTCCTGCTCTAATAGAGTAATGACAGGCATTTTGTTTCCGTCACATGCTCTATTAACTCCGTTAAAGCTATATTCTCACCAAAATCCGATAAATGATCAGCGAGATCCTGAATTAACTTTTGTACGTTTACGTCTCCAAGGATATTTGGAATTTCAGTTACTATAATAGATTTTTCGCCGAATTTTTCTAGAGTTAAACCGAGTTTATATAGTTTTTCTCTATGTTCATATAAACAATCTGCTTTTTTTTCATTTGGCAGTTCTACTATCTCAGGGATAAGCAAACGCTGTTTGATTAACTCTTCCGTTTTAAGGTAATCTTTTATTTTTTCATACCCTAAACGTTCATGTGCTACATGCGG…
/Users/barbour/Desktop/MUMmer3.18/seq/fasta.ixodes_scapularis.003	1125496741	YP_001499297.1	FTR1 family protein	Rickettsia massiliae MTU5	232/239	0.97	0.687366	AACTCATGTGGTGGATTCAACAATATGTAAGATTTTACCTATCATACTTCTATCTGCTACTAACCATGAACTATCCCAAAGTTGATCGGATAAAAACATAACTAGACCGGAAGAGGTTAAAATACCTGCAGCACTTGCTGCAAATCCGCCTGCTATTAGCATTAATAATACGGTAGAGATTTTAAAAATATATTTTTGATTAGCAATCTTAATTAAACCGAAATATATTACTAAACCAAGTAAGAAGCCACTTGTAGCACCTATTATCACTCCTTGCAAGTAAATACTGCTTGGTATTGTTTCAACTGAAGATATGCTATATACTAAAATAATAATTTCTGCACCTTCTCGTAATATGGTAGTGGCAACTAAAAAAACCAACATGAAATAACTGGCATT…
/Users/barbour/Desktop/MUMmer3.18/seq/fasta.ixodes_scapularis.003	1125498742	YP_246534.1	Mg chelatase-related protein	Rickettsia felis URRWXCal2	171/182	0.93	0.625514	ACTCAATGTGGTGGATTCTCCCTGCTTTTATTATAGTAGGGCTTGCCGATAAAACTATAGCTGAATCAAAAGAACGAGTTAAAGCAGCGTTATCTTCTATAGGGCTTGCACTACCTACTAAAAAGATTTTAATAAATTTAGCTCCGGCAGATTTAGTAAAAGAAGGAAGCCATTTTGATCTTGCGATTGCTTGTTCGATACTTACCGCTTAAAGGTTCATAAGTTTTAACTCCTCCGGAAGCTAAGCTGCAAGATGAGCCGATAAATTATCCCGATTTTAAGGATATAAAAGGTCAAAAAATTGCTAAACGAGCTTTAGAAATTGTAGCATCAGGTGGCATAACCTTTTAATGTTCGGTCCTCCCGGAACCGGTAAATCAAGGCTTGCTGCCTGTCTTC…
/Users/barbour/Desktop/MUMmer3.18/seq/fasta.ixodes_scapularis.003	1125498742	YP_246534.1	Mg chelatase-related protein	Rickettsia felis URRWXCal2	171/182	0.93	0.625514	ACTCAATGTGGTGGATTCTCCCTGCTTTTATTATAGTAGGGCTTGCCGATAAAACTATAGCTGAATCAAAAGAACGAGTTAAAGCAGCGTTATCTTCTATAGGGCTTGCACTACCTACTAAAAAGATTTTAATAAATTTAGCTCCGGCAGATTTAGTAAAAGAAGGAAGCCATTTTGATCTTGCGATTGCTTGTTCGATACTTACCGCTTAAAGGTTCATAAGTTTTAACTCCTCCGGAAGCTAAGCTGCAAGATGAGCCGATAAATTATCCCGATTTTAAGGATATAAAAGGTCAAAAAATTGCTAAACGAGCTTTAGAAATTGTAGCATCAGGTGGCATAACCTTTTAATGTTCGGTCCTCCCGGAACCGGTAAATCAAGGCTTGCTGCCTGTCTTC…
/Users/barbour/Desktop/MUMmer3.18/seq/fasta.ixodes_scapularis.003	1125498747	YP_247315.1	UbiD family decarboxylase	Rickettsia felis URRWXCal2	236/240	0.98	0.617373	CTGTTTGTAAACCAAAGATTCTCGCACTGTGGTGGATTCGCATATATAGAATGCAGGTTATTTCAGAAAATAAGCTATTGATGCGTTGGTTAAAGTTACGAGGTGGAGCAGAGCATCATAAACGTTGGAAAGAAGCAAAAAAAGAACCGTTTCCTGCTGTTATCGTTATTGGGGCAAATCCGGCGGTAACTTTGGCAGCGGTTACGCCGATACCTGAGAATATCTCAGAGTATAATTTTGCAGGTTTACTCGGTAATGAAAAAGTAGAGCTGGTGCAATGCAAAACTATTGACCTCAAAGTACCTGCACATAGTGAAATAGTGCTGGAAGGCTATGTAAGTTTAGAGGAGTATTTGCCTGAAGGTCCTTTTGGAGATCACACCGGATATTATAATGATG…
/Users/barbour/Desktop/MUMmer3.18/seq/fasta.ixodes_scapularis.003	1125498883	YP_538112.1	hypothetical protein RBE_0942	Rickettsia bellii RML369-C	42/49	0.85	0.662325	GGGGGGGGGATTGGGGCTCGCGCTGTGGTGGATTCCTAGTAAGATTTGGAAGGAACTCGAAAATAATAAAGGATTAGAAAAACGCTTAAAAGCAGTAAGAAAAACATTAGTATATTTACAAGCAAATCCTCGTCATCCTAGTTTAAATACCCATAAATATAAATCTGTTAAAGGACATAACTGAGAAGAAATATTTGAAGCTTATGCTGAAAATAATACTCCTGCTGCTTATAGAATTTTTTGGCATTATGGACCAAACAACCTGAACAGAAGTACCGGAATTTTGTGAAATTTTTCTTACTACATGACAATTTTTCATTTTATCATCTTTGGATATTGGAATATCAAGGACAACAGCTGTATCCAACGTACTAAACGTACTAATTGGAGTAGAAATAT…
/Users/barbour/Desktop/MUMmer3.18/seq/fasta.ixodes_scapularis.003	1125498975	YP_001499190.1	VirB11	Rickettsia massiliae MTU5	210/306	0.68	0.617934	AATTCATCGCCCCTGTGGTTGGATTCTAGAATATACGTTAATAGGGATTATAAATTCCCAAAAGCCCTTTTATGTAAAATCGAAGGTAATGAAATGAATGAAGAATTTGCAGCCTTAGAGACGTTTTTACTTCCTTTTAAAAATTTATTTGCTGAAGACGGTATTAACGAAATTATGGTTAATAAGCCTGGAGAAGCATGGGTTGAAAAAAAAGGTGATATATATTCTAAGCAAATACCGGAACTGGATAGCGAACATCTACTTTCATTAGGGCGTTTAGTCGCTCAATCTACCGAACAGATGATTTCAGAAGAAAAACCGCTTCTTTCGGCAACTTTGCCGAATGGCTACCGTATTCAAATAGTATTTCCTCCTGCTTGTGAGATAGGACAAATCATT…
/Users/barbour/Desktop/MUMmer3.18/seq/fasta.ixodes_scapularis.003	1125501354	YP_246536.1	hypothetical protein RF_0520	Rickettsia felis URRWXCal2	81/84	0.96	0.74898	GAAATCATCGCCACTGTGGTGGATTCGGTTCAATAATTATCGTTTTATTTTGAGTAAGATTACCCGGCACAAAAATATAAAATATACTAAAATTTAGCAAAGTAATAAATATAGTTAGAGATACTATAACTAAAAAAAGTTTAGTTTTTAATAGGTTTTTTAACATAATAACTATTATTTTTATAAGGCTTAGAAATATTGATAAAAAAATTACCACGAAATATGGTTTTTTCTTGACATTTAAAATAACATATAGTAAAACTAACTTAAAGTTTGGTTGAAGTTAAATATTTGCTAAATTTAAATTATATAGTTTTTGCTAAATAAATCAATAGTTTTAATATTTGGTAATTAATATTTGGTAATTAAAATATTAAAATTAGATGACTAATGAGCAAC…
/Users/barbour/Desktop/MUMmer3.18/seq/fasta.ixodes_scapularis.003	1125501559	YP_246568.1	hypothetical protein RF_0552	Rickettsia felis URRWXCal2	89/162	0.54	0.650985	TATCATCGCGCTGAGGTGCTTTCGCGCACCGTTTCTGTCACTGTCAGCTGAGCCCTGTACGCGGATTGCTTTCGAGACGTCGGCGTTTTTGAATGGTTTGTTCGTGTACACCTTTCAAGCCGGGTTTGTGTGAGATATACCACTCTTTTGTCACATCAAATTGCGCGGCTTTGTGTCTATATATACAAAAAAAAATGTATTTTTTTTTCTCTCTCTCACACACAGAGAAGGGTGTGGTGTGTTATATATAAAAAAAAGTTGCCGGAGTTTAGGCTCTCTGATCTGACACTCGCGCTATTATCAAAAAAAACATAAGTTATGGAAAAACCAAGCTATCTAAATTTTGATAATAAAAATTATAAATGGAAAAATGATATTGATTATCGTAAATGCCTGGAA…
/Users/barbour/Desktop/MUMmer3.18/seq/fasta.ixodes_scapularis.003	1125502143	YP_067350.1	hypothetical protein RT0391	Rickettsia typhi str. Wilmington	172/261	0.65	0.669744	GGGGGGGGGAAGGGCTGCAGCCATGTGGTGGGATTCATGCAATTTCCTCGCGATGACGATTTTTACAGTTAACTCTACCTCTTCAGATGCAAATAATCATTATACTTTGATAAATTCAAATTATAAGAAAAGAACTTGTTTGTAATATAATGTTCAAGTAATTTTACTAATCCTGCTTTATGTCTATTTAAAGTCTCGATGCTTAAAGCTATTTCCGTTATTTGCACATAAGGTTCGGTACTGGTTATTTTTACATAAGCAATAGTGATTTCTTTATTTATACAGCTAGATTCAGAAAGCTTTAGACAAGATGAATTGACGACTGAGCCTGCGGAGCGAACAAAAGTACGTGAGCAAAGGCGAATGTCAGAAAATTCGCTTGTATCAAGCTTTCTGAAT…
/Users/barbour/Desktop/MUMmer3.18/seq/fasta.ixodes_scapularis.003	1125502143	YP_067350.1	hypothetical protein RT0391	Rickettsia typhi str. Wilmington	172/261	0.65	0.669744	GGGGGGGGGAAGGGCTGCAGCCATGTGGTGGGATTCATGCAATTTCCTCGCGATGACGATTTTTACAGTTAACTCTACCTCTTCAGATGCAAATAATCATTATACTTTGATAAATTCAAATTATAAGAAAAGAACTTGTTTGTAATATAATGTTCAAGTAATTTTACTAATCCTGCTTTATGTCTATTTAAAGTCTCGATGCTTAAAGCTATTTCCGTTATTTGCACATAAGGTTCGGTACTGGTTATTTTTACATAAGCAATAGTGATTTCTTTATTTATACAGCTAGATTCAGAAAGCTTTAGACAAGATGAATTGACGACTGAGCCTGCGGAGCGAACAAAAGTACGTGAGCAAAGGCGAATGTCAGAAAATTCGCTTGTATCAAGCTTTCTGAAT…
/Users/barbour/Desktop/MUMmer3.18/seq/fasta.ixodes_scapularis.003	1125502143	YP_067350.1	hypothetical protein RT0391	Rickettsia typhi str. Wilmington	172/261	0.65	0.669744	GGGGGGGGGAAGGGCTGCAGCCATGTGGTGGGATTCATGCAATTTCCTCGCGATGACGATTTTTACAGTTAACTCTACCTCTTCAGATGCAAATAATCATTATACTTTGATAAATTCAAATTATAAGAAAAGAACTTGTTTGTAATATAATGTTCAAGTAATTTTACTAATCCTGCTTTATGTCTATTTAAAGTCTCGATGCTTAAAGCTATTTCCGTTATTTGCACATAAGGTTCGGTACTGGTTATTTTTACATAAGCAATAGTGATTTCTTTATTTATACAGCTAGATTCAGAAAGCTTTAGACAAGATGAATTGACGACTGAGCCTGCGGAGCGAACAAAAGTACGTGAGCAAAGGCGAATGTCAGAAAATTCGCTTGTATCAAGCTTTCTGAAT…
/Users/barbour/Desktop/MUMmer3.18/seq/fasta.ixodes_scapularis.003	1125506495	YP_538065.1	Leucine-rich repeats (LRRs), ribonuclease inhibitor (RI)-like subfamily protein	Rickettsia bellii RML369-C	38/70	0.54	0.658031	CTATTCTTCGCACTGTGGTGGATTCTCTTTCGCTGATCTCTAAACTAAGTAGCTTTTCTCTTTCTTCTAAATAGTAAATTTATCACCTTATAAAAAGAAATATTAATAATTTAATTAACCAACAAGCCTCCCTCATTTATCTTTAACTGTGGCGGGGGAAAATTCCAAGCATCAACCTTGTGGCAGAAGCTTAACCGAGTTGAATATTTAGCAACTGTGTCGATGAGCTATTAAGATGGATGCGTACTAAAGGCGGTGTTAAGCTGCAAGGTTTAGCGACACATCAGCAACATTATAGATTATTATTATTATAATTTATTAACACCTCTTATTATTTCCCTTAATCCTCTATATACTCATAAATCCCTTAAATTAATCCTAATTTATTTATTCATACTT…
/Users/barbour/Desktop/MUMmer3.18/seq/fasta.ixodes_scapularis.003	1125506495	YP_538065.1	Leucine-rich repeats (LRRs), ribonuclease inhibitor (RI)-like subfamily protein	Rickettsia bellii RML369-C	38/70	0.54	0.658031	CTATTCTTCGCACTGTGGTGGATTCTCTTTCGCTGATCTCTAAACTAAGTAGCTTTTCTCTTTCTTCTAAATAGTAAATTTATCACCTTATAAAAAGAAATATTAATAATTTAATTAACCAACAAGCCTCCCTCATTTATCTTTAACTGTGGCGGGGGAAAATTCCAAGCATCAACCTTGTGGCAGAAGCTTAACCGAGTTGAATATTTAGCAACTGTGTCGATGAGCTATTAAGATGGATGCGTACTAAAGGCGGTGTTAAGCTGCAAGGTTTAGCGACACATCAGCAACATTATAGATTATTATTATTATAATTTATTAACACCTCTTATTATTTCCCTTAATCCTCTATATACTCATAAATCCCTTAAATTAATCCTAATTTATTTATTCATACTT…
/Users/barbour/Desktop/MUMmer3.18/seq/fasta.ixodes_scapularis.003	1125506495	YP_538065.1	Leucine-rich repeats (LRRs), ribonuclease inhibitor (RI)-like subfamily protein	Rickettsia bellii RML369-C	38/70	0.54	0.658031	CTATTCTTCGCACTGTGGTGGATTCTCTTTCGCTGATCTCTAAACTAAGTAGCTTTTCTCTTTCTTCTAAATAGTAAATTTATCACCTTATAAAAAGAAATATTAATAATTTAATTAACCAACAAGCCTCCCTCATTTATCTTTAACTGTGGCGGGGGAAAATTCCAAGCATCAACCTTGTGGCAGAAGCTTAACCGAGTTGAATATTTAGCAACTGTGTCGATGAGCTATTAAGATGGATGCGTACTAAAGGCGGTGTTAAGCTGCAAGGTTTAGCGACACATCAGCAACATTATAGATTATTATTATTATAATTTATTAACACCTCTTATTATTTCCCTTAATCCTCTATATACTCATAAATCCCTTAAATTAATCCTAATTTATTTATTCATACTT…
/Users/barbour/Desktop/MUMmer3.18/seq/fasta.ixodes_scapularis.003	1125509641	YP_246642.1	Predicted glutamine amidotransferase	Rickettsia felis URRWXCal2	85/90	0.94	0.706122	CGGGGGAAAAGGGCCTGAATCTCGCCCTGTGGTGGATTCATAGTTTCGCATGCAATTAATATAGAAGCAAATACTAAACTTGTTAAAATGGCTAATAATCAGCTACAAACTATGGTTAATTCGATTCATCACCAGGCTGTTAAACAACTTGGTAACGATCTTATCGTATCTGCAAAAGCAGAAGACGGTATAATTGAAGCAATTGAATCAACGAAACATAAATTTGTTATCGGCGTTCAATGGCATCCTGAATATCTTAACGATAATGGAGTAGATTTAGAATTATTTAAAGAACTCGTAAAAGCTAGTACAGTATAACCGCCTAGCTTTTTACTTTAACTAAAACTCCATTCTATACCTATCTCGCCTAAAACTTTTTCAGCCTTATCAATATCAGAC…
/Users/barbour/Desktop/MUMmer3.18/seq/fasta.ixodes_scapularis.003	1125509944	YP_247265.1	seryl-tRNA synthetase	Rickettsia felis URRWXCal2	90/92	0.97	0.691849	GATTATCCCCCCCTGTGGTGGGATTCTAGAAGTATGGCTTCCGGGACAAAAGCAATATCGCGAAATTGTTAGCTGTTCTAATTGTGGAGATTTTCAAGCACGTAGAATGAAAGCAAGATATAAGGAATTCGGCAGTAATGAAACTACCTTAGTTCATACTTTAAATGCTTCAGGATTACCTATCGGAAGAACTATGGTTGCAATACTTGAAAATTATCAGAATGAAGATGGATCAATAACTATACCTGATGTCTTGATAAATTACATGGGAGGGTTACAAAAAATCACTACATATAGTGAATAATTGTTTATTAAATATAAATAATAAGGTAAAGTTTTGTAGTATACTCGTTTAATTTAAAAAATTGGCATCGTCATGTAGGAAACGACGTTGTATGA…
/Users/barbour/Desktop/MUMmer3.18/seq/fasta.ixodes_scapularis.003	1125509944	YP_247265.1	seryl-tRNA synthetase	Rickettsia felis URRWXCal2	90/92	0.97	0.691849	GATTATCCCCCCCTGTGGTGGGATTCTAGAAGTATGGCTTCCGGGACAAAAGCAATATCGCGAAATTGTTAGCTGTTCTAATTGTGGAGATTTTCAAGCACGTAGAATGAAAGCAAGATATAAGGAATTCGGCAGTAATGAAACTACCTTAGTTCATACTTTAAATGCTTCAGGATTACCTATCGGAAGAACTATGGTTGCAATACTTGAAAATTATCAGAATGAAGATGGATCAATAACTATACCTGATGTCTTGATAAATTACATGGGAGGGTTACAAAAAATCACTACATATAGTGAATAATTGTTTATTAAATATAAATAATAAGGTAAAGTTTTGTAGTATACTCGTTTAATTTAAAAAATTGGCATCGTCATGTAGGAAACGACGTTGTATGA…
/Users/barbour/Desktop/MUMmer3.18/seq/fasta.ixodes_scapularis.003	1125511396	YP_001499758.1	hypothetical protein RMA_1235	Rickettsia massiliae MTU5	117/119	0.98	0.626062	AGGGGGGAATGTAGGTGGTATTCGTATCTTGTTTTTGTACCTCAGGAAATTTTACGCTTACATCCTTAAATTCGCCGATATTAACTCCCCATACTTTTTGGCAGGTAGTTGAATTAGAACTTGGACAGTCCGGTATATCGCTTATGTAGTAATCGCTAGGTGTTTCTACATTTCCAATTTTCTGCGAATATACTATTCTAAATCCCTCATTACAACCGTTAGCCGTAACACTACATGGCGTAGGAATTTCTGTATTAATACATGGAGTGCCGCCTGAAGTATTCTTACACGATTTGATTAAATCTTTAAAAGCCGTATTAGTATGAGTAATTTTTGCTGAAGAAAAATCTATATTACGTGGCTCTACACAAGTTTTGAGGTGCTGTGTGAGAGAGCGTG…
/Users/barbour/Desktop/MUMmer3.18/seq/fasta.ixodes_scapularis.003	1125512085	YP_001499512.1	hypothetical protein RMA_0861	Rickettsia massiliae MTU5	83/90	0.92	0.684796	TTTGGAAGTCCATGTGGGTGGATTCTTAGAATTGCAGAACATGACATAGAAGCAATAAAAATTAAAGCTTCTAAGCATGGTTTGCCTTATCAAACCTATCTTAATATGCTAATTCATTCAGATGCTACTAAATTGTAAATACCAATGATCAAATTTAGATATAATCATGAAAAGAACGCTAAGTTATTGCATGAGCATAATATAGGCTTTGAAGAAATAATACAGTTGATTGCTGACGGTAATTTATTAGATATTAAATTACATCATAATCAAGAGAAATATAAAGGTCAAAAAATTTTATATGTTAGAATGATTGAGCAAGTATATGCAGTACTTTATATAAAAGGTGATAAAGATGCTATTTTCCTTAACACTTTATTTCCTAGCAGAAAAGCAAAA…
/Users/barbour/Desktop/MUMmer3.18/seq/fasta.ixodes_scapularis.003	1125512637	YP_001498935.1	Prolipoprotein diacylglyceryl transferase	Rickettsia massiliae MTU5	145/152	0.95	0.665354	GGGGGGTAAACGGTATCTTCATCGCCCTGTGGTGTATTCACGTCCGTATAGTTCGCTGTTAATAAAATTAGCGATTCTACCTAAAAATAATCCGATAGGTACTACAGGGGCTATTATATCCGTGAGACTTAAAAAATTAATTTTATATTTTCGGCAAAACAAATAAGCAGCAATAATCACCCCTAAAGCTCCGCCATGGAAAGACATACCGCCTTCATAAGTTTTTAAGATATCTATTGGATTTGAAAAATATCTAGAAGGGTTATATAATAAAACAAACCCTAGTCTGCCTCCGACTATTATGCCTATAATGGCATAAGTAATGAAATCTTCTAGATTTTTTTTGATAATTTGAGGCTTAAATTTTTCTATAATTTTGTTTGCATAGAACCAGCCTAG…
/Users/barbour/Desktop/MUMmer3.18/seq/fasta.ixodes_scapularis.003	1125514416	YP_001496256.1	Tetratricopeptide repeat-containing protein	Rickettsia bellii OSU 85-389	81/119	0.68	0.712299	AGTTCGATGTGGTGGATTCCTACATTAACAAGAATATCTTGATGATTCCATTGAAACACTACTAGAAGCATTTTTAGAGCTTCCTCTAAATACTTTAGACCCTTAGAGATATTACCTAAACCTCAGTAAGATCTACCGATATTATTAAGAAAAATAGCAATATTATGGTAATTATTTTGATTCACTATCTGTAACATTTTTAAAGCTGCTTTTTGATATTTTAGACCTTTTGAGGTACAACCTAAGTTCGGTAAGCTAAACCGACATTATTAAGAGAGGCAGCAATATCAGGGTGATTACTTTGATACAAATCTTGTGACATTTTTAAAGCTTCTTTTAGGTACTTCAGCTCTTCTTTAGTATCTCCTAATTTTGCATATGCTGCTCCAATATTATTAA…
/Users/barbour/Desktop/MUMmer3.18/seq/fasta.ixodes_scapularis.003	1125516488	YP_246387.1	Actin polymerization protein RickA	Rickettsia felis URRWXCal2	187/232	0.8	0.736621	AGGATCCATGGTGGTGGATTCAGGCTTATCATCCTTAAATTACGTTAACTATACTCGTTTAATTTGTTAAATTAGCACAAAGTCTTATAAGCTCAATGATACTCACATATTATTATACTCTGCGTTCCTTGACTTATAGACTCCTTGCTCTTTTTCAAATTAAACTTCGTCTATCTACTTTTTATTTATCAAAAATACATTAACTTTCTCTTTGCTTTTGTACAAGAAATTTACTATAATGCCGACATTAATTTATAGTAGGTGTATGGCGTGGCTAAAGAAATAGATATAAATAAATTATTAGCACAAGAAAATAATGCTTTAAATACTATATTAGGCCAAGTAAACGAATTATGCGAACAAAATAAGAAGTTGCAAGATTTAATTGAAATACAAAAT…
/Users/barbour/Desktop/MUMmer3.18/seq/fasta.ixodes_scapularis.003	1125518752	AAU06435.1	surface antigen	Rickettsia montanensis	269/280	0.96	0.69	GCTTCATCGCACTGTGGTGGATTCCGTATATAAGAGGTTTGTGGATGCGTGGTATGTACGGCGTTAATAATCATGGACGCGTTGACAATATGACCGGTTATAGAGGTACTAACAAAGGTGCTACTATTGGGTTTGACGTTGAAATCGACAATAATATTCTAGGTATAGCTTATAGTAATGTTCATTCAGTATTTAAATTTAAAAATAGTAAAAATAATGATAAAGAACTTATTAATAGCCATGTAGTTTCTATTTACGGACAAAAAGAATTACCGAGGAATTTTGCACTACAAGCTTTAGTATCTGCTTCTAAAAACTTTATTAAAGATAAGACAACTTATTCATATGGTGATACTAAAATTAGAAGTAATGTAAAACATCGCAATCATAGTTATAATG…
/Users/barbour/Desktop/MUMmer3.18/seq/fasta.ixodes_scapularis.003	1125521670	ZP_00142448.1	60 kD inner-membrane protein	Rickettsia sibirica 246	232/279	0.83	0.682342	ATGTGGAAAACGGTTTACTCAATGTGGTGGATTCCGGATTTACTTTTTCTTTTTTATATAAAGCCATAATTTCTTGCCTTTAAACGTGCCTTATCATCACTGTATAAATTTTTTATCCTATCGATTTCCGGCTGTAAATTTTTCATTTTTTTCATCGAACGATAAGACTTATTGGCTAAAGTAAACATTAATAGCTTAATTATAACCGTAACAATTAATATACTAACACCGAAATTACCGACATAGCCATAGAAAAAATTCATGGCGTAGAAAACCGGTTTGGTAATTATATAAAACCAGCCGAAATCAATAGCTCTATCAAATAATTTGATATCATATTGCTTTTCATATTTATCAAGCAAATCTACTTTTTTTGCTCCAGCAAAAATTCTGCTTTTA…
/Users/barbour/Desktop/MUMmer3.18/seq/fasta.ixodes_scapularis.003	1125521920	YP_246787.1	30S ribosomal protein S1	Rickettsia felis URRWXCal2	237/248	0.95	0.658896	TCAATCATCGCCACTGTGGTGGATTCATGAGATGCTATCTAAATTAAAGAAGGCATGGTGTTAGAAGGAACTGTAAAAAACATTACTGATTACGGTGCATTTATCGATCTTGGAAGTGTTGACGGTTTATTACATTTAACCGATATTTCTTGGGGAAGAGTTAACCATCCTTCAGAAATGTTAGAATTTAACCAAAAGGTTAAAGTAATGGTTATTAAGTTTGATGAAAAAACCAAAAGAATATCACTTGGTATAAAACAACTTGATTCTAACCCATGGGAAGCAATTAAAGAAGAGTTCCCGGTCGGCAAAAAAATGACGGGTAAAGTTACAAATTTTGCTGATTACGGCGTATTTATAGAGTTAAAAGACGGGCTAGAAGGACTTGTTCATTCAAGC…
/Users/barbour/Desktop/MUMmer3.18/seq/fasta.ixodes_scapularis.003	1125578108	YP_001499110.1	Phosphoribosylaminoimidazole-succinocarboxamide synthase	Rickettsia massiliae MTU5	233/236	0.98	0.662204	CCATAATCGCACTGTGGTGGATTCCGAGGAGATGAATTTTGAGACAAATAAATGAAAAAAAAATTATATGAAGGTTCAAGTAAAATTTTATATTCCGCCGAAGAAGATTTTTTACTTATAATGGCTTTTTCCGATAAGGCTATTTTAGAAACCGGCAAAACTGTTGATATATCAGGTAAAGGAGTGCTTAATAATAATATTTCTTCCTTTCTAATGGATAAACTGGAAATGATTGGCATTGAAAATCATTTTATCGAAAAAATAAATATGAGGGAGCAATTAATTCAATATGTCGAAGTTTTCCCAATACAAGTAATAATATCATCGGTAGCGTGCAGTAGATTTGTAAAAGAATTCGGAATGGATGAAGGGTATGTATTTGATAAACCGATCATTGAT…
/Users/barbour/Desktop/MUMmer3.18/seq/fasta.ixodes_scapularis.003	1125578676	YP_001492206.1	ampG protein	Rickettsia canadensis str. McKiel	145/155	0.93	0.71752	GGGTCCCAATTGTGGGTGGGATTCATATTAAGTGCTTTAAGAACGGAAATAGTACCTAAAGAATCGCTTGTTTTTACTTCAGGAATATATATATTCGGTTATCGAGCCGGTATGCTTTTAGCCGGTTCTGGAGCTATTTATTTATCTATTTATTTAACATTTAATGAAATATATAAAATCTTTGCCGGTTTAGTATTTATTTATTTAATTTTATTGATAGTAGGAATTAAGTATTGTTATTTAAACGAGAATATACATATACAGATAATCAAGAATGATATAAAAAATAATCAAAATAAAAAAAACATAATAAATTTTATATATAATGCGTTAAAACCTATAGGTTCTGTTTATTTCATTATTCTTATATTAATTTTCCTAGGATTATATAGATTACCG…
/Users/barbour/Desktop/MUMmer3.18/seq/fasta.ixodes_scapularis.003	1125579267	YP_001494121.1	hypothetical protein A1G_00085	Rickettsia rickettsii str. 'Sheila Smith'	67/70	0.95	0.678322	TTAATTCTCGCCACTGTGGTGGATTCAGCCACAAAAACTCCTCTTGATGTTTATTAATCCATAATCCTGAAATACATATAGCAATCGGAATAGGTTTATTTAGTTTGATCGATAATTCTACGAGCTTTTTAAAAAAATCTTCTTCAAAGCTTTTGGAAGAAGGACACATATCAATCGTAAGAAATTGACCTTTTACTTTATACATGCTACTCGTAGCACCGTAATTTTGTTGTATAGCATAGGCAATTAAGATAGTGATATTAATAAAAGGACGCGAGTTTCGTATTAAGATGCCTAAATTATGGTTAATGAATATGCTATAATGCTTATCCTTTCAAGGTTTGTAAGAGGTGTGACAAGTTTTACAATTTAATAGTTATAGTCAAAAAAGACAATTTA…
/Users/barbour/Desktop/MUMmer3.18/seq/fasta.ixodes_scapularis.003	1125579267	YP_001494121.1	hypothetical protein A1G_00085	Rickettsia rickettsii str. 'Sheila Smith'	67/70	0.95	0.678322	TTAATTCTCGCCACTGTGGTGGATTCAGCCACAAAAACTCCTCTTGATGTTTATTAATCCATAATCCTGAAATACATATAGCAATCGGAATAGGTTTATTTAGTTTGATCGATAATTCTACGAGCTTTTTAAAAAAATCTTCTTCAAAGCTTTTGGAAGAAGGACACATATCAATCGTAAGAAATTGACCTTTTACTTTATACATGCTACTCGTAGCACCGTAATTTTGTTGTATAGCATAGGCAATTAAGATAGTGATATTAATAAAAGGACGCGAGTTTCGTATTAAGATGCCTAAATTATGGTTAATGAATATGCTATAATGCTTATCCTTTCAAGGTTTGTAAGAGGTGTGACAAGTTTTACAATTTAATAGTTATAGTCAAAAAAGACAATTTA…
/Users/barbour/Desktop/MUMmer3.18/seq/fasta.ixodes_scapularis.003	1125579308	YP_247262.1	hypothetical protein RF_1246	Rickettsia felis URRWXCal2	181/186	0.97	0.718623	GTTTCATCGCCACTGTGGTGGATTCGCGTATATGTTTTATAGAAAATTTGCCGGCTAATATCGGCTCTATTTCACCTTTTTTTACTTCATATCTTTTTGTATTTAAGTTGATATTAATCTGACCGTTTTGCATAGTGGTATACATTCCGAGTCCCTTGAGCAATGCTCCGGCATTATCGGATTCAATTAGCCATTGTTCAAAAGTGTCCTTAGCGGTAAGCGACATCTTAACTTTTTTATTGTCGATATTAGCATTTAGAAAACCGGAGAAACACCGCACTTTATCACATTTAATTGCTAAATCAAGATTACCTAGAATTATATTATTTTTTAAAAGTATTTTTGATATATTAGTTTTTAAATTAATATTACGTGTAGAATCTCCCTCTTTTTCTAAAA…
/Users/barbour/Desktop/MUMmer3.18/seq/fasta.ixodes_scapularis.003	1125579805	YP_247339.1	Zinc ABC transporter ATP-binding protein	Rickettsia felis URRWXCal2	159/198	0.8	0.663627	TTGATTCATCGCCACTGTGGTGGATTCTGCAGATACTAAATCTTTTGCACTTATCATGGATGATCCGGATGCACCGGTAGAAATAGCACCACCGCACGGTATATGGGATCATTGGATAATCTATAATATTCCTGCTTCTGTTACTAAGCTTTCAGAAGGACAAATAGATAGCAATATTAAAATTTTAAATAATAGCTGGAAAGAAAAAAAATACGGCGGTCCTTGTCCACCTGCCGGGAAACCTCATCGTTACTTTTTTAAACTATACGCTCTAAATGATTATCTTGAGCTTGATGAGAATGCTAGTAAACAAGATTTAGTGTTGGCTTTGCAAAAACATTTACTTGCCGAAGCAGAACTAATCGGCATTTATTCTATATAATGCAGCCACGGGATGAC…
/Users/barbour/Desktop/MUMmer3.18/seq/fasta.ixodes_scapularis.003	1125579805	YP_247339.1	Zinc ABC transporter ATP-binding protein	Rickettsia felis URRWXCal2	159/198	0.8	0.663627	TTGATTCATCGCCACTGTGGTGGATTCTGCAGATACTAAATCTTTTGCACTTATCATGGATGATCCGGATGCACCGGTAGAAATAGCACCACCGCACGGTATATGGGATCATTGGATAATCTATAATATTCCTGCTTCTGTTACTAAGCTTTCAGAAGGACAAATAGATAGCAATATTAAAATTTTAAATAATAGCTGGAAAGAAAAAAAATACGGCGGTCCTTGTCCACCTGCCGGGAAACCTCATCGTTACTTTTTTAAACTATACGCTCTAAATGATTATCTTGAGCTTGATGAGAATGCTAGTAAACAAGATTTAGTGTTGGCTTTGCAAAAACATTTACTTGCCGAAGCAGAACTAATCGGCATTTATTCTATATAATGCAGCCACGGGATGAC…
/Users/barbour/Desktop/MUMmer3.18/seq/fasta.ixodes_scapularis.003	1125580237	YP_001499808.1	Excinuclease ABC subunit A	Rickettsia massiliae MTU5	167/228	0.73	0.635179	GTCTAGCTCTAGTCGGATCACGCTACAGTACTATAACACTAAAGTCAACTACCTGCCATAGATACTACCTAGACAATAACAGAGATTATTGCAATATATAAAATAAAAGAGCCTATAATACCACAGGTTTTTTAAAAAATATCTCAAAAATTTTGTGGGGAAGTGATTATGAACCAAGAATATATTAAGGTACGCGGGGCTAAAGAGCATAATCTAAAAAATATAAATGTTGATATTCCAAGGAATAAATTTGTTGTTATCACCGGTCTTAGCGGTTCAGGTAAGTCTTCTTTAGCTTTTGATACTATTTATGCAGAAGGTCAAAGGCGATATGTTGAAAGCTTATCTTCATATGCAAGGCAATTCTTACATTTACAAAATAAACCGAATGTGGAATCT…
/Users/barbour/Desktop/MUMmer3.18/seq/fasta.ixodes_scapularis.003	1125580324	NP_360998.1	Gene info DNA mismatch repair protein	Rickettsia conorii str. Malish 7	129/208	0.62	0.590862	CGTCGTGGCCCCGGGGGGTGGGGGTTCATACATTACCACATGCTAGAATAGGGCAAGAAGTAGAAAACCGTGTAGAACATGGACAGGGAACCCGTAAACAATATAAACTTGGGTGAGGTAAAACACAACTTCCTACCACTTATATTATTTCACAAACCGAAGATAGGATAGTGATTACCGACCAGGATGTAGGACATGAACCTTTAGGGGGATGAAAAAATAAAAGATTACCTTAAAAGGGAAGAGTTAATCAAACAGCGTTTGCTTATCCCTGAGATAGTAGAACTGCCAAATGAAAAAAAAGCAGATTGGTTATATGAACATAGAGAAAAACTATATAAACTCGTTTAACTCTAGAAAAATTCGGCGAAAAATCTATTATAGTAACTGGAATTCCGA…
/Users/barbour/Desktop/MUMmer3.18/seq/fasta.ixodes_scapularis.003	1125580713	YP_246995.1	threonyl-tRNA synthetase	Rickettsia felis URRWXCal2	269/320	0.84	0.579739	ACCCCAATGTGGTGGATTCCCAAGCGGGAACGTCCCGCATATTCTTCGATCAATATACCGATAAAACGCTCAAGCGAACCAAGGATTGCTCTATGCAGCATTACAGGTCTTTTTTTCTCACCGCTTGCTGCGATATAGCTAGCATCGAGTCGCTCCGGCAATACAAAATCCATCTGAAGCGTACCGCATTGCCACTGCCGTCCTATCGCATCGGTTAAAACAAACTCAAGCTTTGGACCGTAAAATGCACCCTCACCTGGGTTTAGCGTATAAGTAAACCCTGCTTTTTCTACTGCTTCTTTTAAAGCATTCTCAGCCTTATCCCAAACTTCATCACTTCCTGCTCTGATTTCAGGACGATCAGAAAATTTTACCTTTATATCGTTAAAGCCGAAATCT…
/Users/barbour/Desktop/MUMmer3.18/seq/fasta.ixodes_scapularis.003	1125583682	YP_247260.1	DNA polymerase III subunit alpha	Rickettsia felis URRWXCal2	196/243	0.8	0.644466	AAGTTCCATGTGGTGGATTCTAAACAAAACTTTATTAGTAGCAACAAGCGGAATAGCAAGCTCGGCAGCAATTCTAATATAACTATCCTCAATAAACTGTTCTTCAGGTAGATCATGTCTCATAATCTCAAAATAAAAACGATCTCCTAAAATTTCCTGTAATTTACGTGCAAATAGCATCGCTTGCTCCTCGTTGCGAGCTAGCAAGCATTTCCCGACAATACCGTCGGTATAACAGCATAACGCTATTAATCCCTCTTGATATTCGATTAAATCTTCAAAATCAATGTGATCGCATATCTTACGATCATTCTTAGTAAAAGTAAGGCTTGATAGTTTGAGTAAATTTTTATAGCCGGTTTCATCTTTAGCTATAAGTAAAATTTGAGCAAAAATATC…
/Users/barbour/Desktop/MUMmer3.18/seq/fasta.ixodes_scapularis.003	1125583682	YP_247260.1	DNA polymerase III subunit alpha	Rickettsia felis URRWXCal2	196/243	0.8	0.644466	AAGTTCCATGTGGTGGATTCTAAACAAAACTTTATTAGTAGCAACAAGCGGAATAGCAAGCTCGGCAGCAATTCTAATATAACTATCCTCAATAAACTGTTCTTCAGGTAGATCATGTCTCATAATCTCAAAATAAAAACGATCTCCTAAAATTTCCTGTAATTTACGTGCAAATAGCATCGCTTGCTCCTCGTTGCGAGCTAGCAAGCATTTCCCGACAATACCGTCGGTATAACAGCATAACGCTATTAATCCCTCTTGATATTCGATTAAATCTTCAAAATCAATGTGATCGCATATCTTACGATCATTCTTAGTAAAAGTAAGGCTTGATAGTTTGAGTAAATTTTTATAGCCGGTTTCATCTTTAGCTATAAGTAAAATTTGAGCAAAAATATC…
/Users/barbour/Desktop/MUMmer3.18/seq/fasta.ixodes_scapularis.003	1125585774	YP_001499121.1	hypothetical protein RMA_0318	Rickettsia massiliae MTU5	163/225	0.72	0.614807	CCCCATGGTGGGTGGGATTCTTACCGGGCTCTTTAGAGCTGCGTGCTCTTTTCCACGCGAACTTCGAGACTTACTCTTCGCTTATTCTTAGTATATTATAAAAAAACATTATAAATCTTTAAAAAATATATGGAAGTGATTGTCCTATGATTTACTTTTTTATTTTCTATGGTTTCTTTCGGAGATTCGCTAACTATTAAAGGAAAGCCTTTAAAATATGCAGCAAATAATGATTTTGAAAATAGATTAAATGATCAGTTGCAAGAAATCAGAAGATTAATCGGTAAAGTTGAGGTTTTACAGCATAAAATTGATATGCTTTCGCAGAACTCAAATATTCCTTATCATGAAGAAAATACTGAAGTTTTAGAAGCCGGTGAGTCGAAACCACAAGATGTT…
/Users/barbour/Desktop/MUMmer3.18/seq/fasta.ixodes_scapularis.003	1125586316						0.555439	CATTCATCGCACTGTGGTGGGATTCTAGTATCAGACTTGTTGGAATAGGCTTAACTATTCCCGCCTTTTCTTATAATTTTTGCTAATCATTCCTGTCAAATATCAACTAAAATTAGTTTGTTAACAGTTCTATAGTAAACTCCCCCCCATTTTGTGACGCGGACGATGCCAGCACCTATATATTAATAGGAAAGACTCTCGACAACGAACCACAAAGATCAAATCAGTTTACTATAGAACTTTCAAAAAGACGAATGAATGGTAGCGAGGGAGGGATTTGAACCCCCGACACACGGATTATGATTCCGTCGCTGCAACCAGCTGAGCTACCCCGCCAGGGCAAGGAGTGTTTATATAATTTGCGGACAGACGTGTGTCTAGAAAAAGAACGAGAACGCG…
/Users/barbour/Desktop/MUMmer3.18/seq/fasta.ixodes_scapularis.003	1125586766	YP_001498968.1	hypothetical protein RMA_0116	Rickettsia massiliae MTU5	125/164	0.76	0.650052	GCCTTCCTTCGGCACTGTGGGTGGATTCGAGGATTGAACCCCCGGCCTCTTCATTACCAATGAAGCTCGCTCTACCCCTGAGCTATAGCAGCAAGATTATTTCAAGCTCTTTTTGCCATATATTTGTTATTAAATCAAGAAGAATTTTGGAAATTCGTTTACTATTTACAAAAAAGCTCTTATTCTAGCTCTTCATTCGCTCCACTTATATGTACCTCATCATAAGATGCTACTGTAGTTTCATTAGCATGCATTCCAAATTCTTTCTGTAAATAATCACTTAAAATCTTTAGTATTTTTTCTTTGGTTTGGCATGCTAATATCATTTTATTATCTTGTACTAACTTTTGTAATTGGGCTATCTCTTTTGCAGAAGCAGGTCTCATTTCTAAAGATCTG…
/Users/barbour/Desktop/MUMmer3.18/seq/fasta.ixodes_scapularis.003	1125589980	YP_247229.1	NAD-specific glutamate dehydrogenase	Rickettsia felis URRWXCal2	171/189	0.9	0.699069	TGGGGGGAGCACGACTCATGTGGTGGATTCTAACCGGATAATGCAAAACCGGCTTTCTCAATTACAAAATTAACTTTTTGTCGGAGGATTGGAATATTACTTATTGAATGGTACCTTTATATTTGAATTATATATGCCGAAAATTATACTTCCCGAAATATATTCACCCGAAGAGTTAAATTTTTTCACTAAGATATAGTCGATTAAATTATCTGAATGGATAAGCGACGCACTATTTATTTTACCGAGTATTATTAATTGATTTTGATATAAAGGATTAGCAGAACATTTTATAATATCATCAATCTCGTCTTTTACTTCTTGCCATATTTTTGCTGCTCCTATTTCATTGCTTAATTTTAAAGATTTTACCTCAAAATCAAGAGTCCCTAATAAAAC…
/Users/barbour/Desktop/MUMmer3.18/seq/fasta.ixodes_scapularis.003	1125590059	CAO89862.1	unnamed protein product	Microcystis aeruginosa PCC 7806	57/147	0.38	0.692955	TGGCTCCAATGTGGTGGATTCATAGAACCAACCTTTTGTTGTCTTACTGCTTGCTGCTATGCCGGCGAACACTTTATTCATTGAAATACGGTATCTCTTACATACCTCTATACTACTTGAATCTACAAAAGAGAGTCCGTCACACTGATCCAAAATAGAATTGAATATTAGTACTAATAGTGGTAAATGTGGACCTATTATTTTTATAAATTGACTATAGCTTACTAATTGAAAATCTCTTTGATGATGAATTCATATTTGCTTCAGATAATAATTCTTAAAACAATCATAAGATGACTGCCAGTAGCCTATTATAATTGTTATTACCTCACTTCTGTTCAGTCGACTTTTAGGACCAGATTTGTTGTTATGATTAGTAATTGAATTTGTATGCTTGTC…
/Users/barbour/Desktop/MUMmer3.18/seq/fasta.ixodes_scapularis.003	1125591536	YP_246075.1	NAD(p) transhydrogenase subunit beta	Rickettsia felis URRWXCal2	228/264	0.86	0.618896	CTCCAATGGTGGTGGATTCTATTAATGAGCGATTCATCGCTTTGCACATTATATAGCTAAGTATAGCTCCGCTACTGCCGACCAATGCCCCGGTAATAATAAGTAGGCTATTACTAAGCGTAAAGCCGATACCTGCTGCTGCAAAGCCTGAATATGAGTTTAGCATCGATACTATAACCGGCATATCTGCACCGCCTACCGGTATTATTAGTAATACTCCGATTAACAGCGATAAAAAAACTATTAGATTAAATAAAAATATATTTTCTGAACTAATAAATAATATTATCAGAAGAAGTAATATTATTGCTGTTAATAGGCATATATATTGCTGACCGTAGAATTTTAGTGGGCTACTTTTCATTAAGCCTTGTAGTTTTAGGAAAGCTATTACCGAGC…
/Users/barbour/Desktop/MUMmer3.18/seq/fasta.ixodes_scapularis.003	1125591946	YP_001499697.1	DNA polymerase III epsilon chain	Rickettsia massiliae MTU5	175/181	0.96	0.62474	GTAATATCGCACTGTGGTGGATTCGATGCATGAGCAAACCATGCGTCCGATGACGCCCCGAGTTTTGAGCACCGTATCCGGCAAAATAACTTGATAGTACTAATAATTTTATTATTAGTAACTGGACCCCGTGCTCAAGACACGGGATGACAGCAGTGAAATCGGGCTACGCCACAACACCCGCTCGCAATGACAATTTTAAAGACTAATAAAGGATTTGGAATGTCGAGTTTAAGAGAAATATATATAGATACCGAAACTACGGGGCTTGACCCACGACAAGGTCATCGAATCGTTGAGATCGGGGCTATTGAGATGGTAAACAAGGTATTAACAGGAAGGAATTTTCATTTTTATATTAATCCTGAGCGAGATATGCCGTTTGAAGCTTATAGAATG…
/Users/barbour/Desktop/MUMmer3.18/seq/fasta.ixodes_scapularis.003	1125595423	NP_360813.1	hypothetical protein RC1176	Rickettsia conorii str. Malish 7	165/182	0.9	0.665628	CGCGGGACCGACGGAATGAATATCGCCCTGTGGTGGATTCGATTACATCAGTTTTGTGAGAATGCTCTCACTTTTGGCAGAGGTTTCAACACCCCGAAATAGCACTTTGCTACTCCAAGTATCATTTTATATATAACTTTCAAAAAGTCAATGATGGTTTGTTATGGTACTAACAACGCTCTATGCTTCTATACCGTAAGAGTCAGATGGTGATGATACATCGGCTAATAACGGCATTTTGCAATTTTGATAGTCAATATCTGTGTAACGAGGGTTAAATATCTCAAATATTTCTGTAATGCTTTCTTTATATTCTTCAGACTTGGGATTTGCTGTTCGTATAATTGTTATTAAGCTTGCAAAGTTGCTGATAGTCTTAAAACTATCATCACCGCCAAG…
/Users/barbour/Desktop/MUMmer3.18/seq/fasta.ixodes_scapularis.003	1125717109	YP_537925.1	hypothetical protein RBE_0755	Rickettsia bellii RML369-C	60/92	0.65	0.612288	GAAAAGGCAAAAGGGACATCTACTCGCACGGTGGTGGAATTCAAAGTGCATGCCTAGCCATGGTTGTTAGAGCAGGGAAGATATTGGTATATTGTAGGGGGTAATAAAGTTAATAAGATATCATAAAACGAGAAAAAGCAAAGAGAAGAAGCCGTTTTATACATAAGAGAAAGAGTAGCTTATCTATGGGAATACCTCAAAAAAGTGAGTGATCAGCCGAGTCTTTATACAAAAATCTTACGACAAATAAAAAGATTAGAGCAGAAGATAGTAGAATTATCATCTTACCAAGATGAGCAATTTGTAAGTAGTACTGTAGAATACGTACCGATAATCAAAATATTGGAGTACATTTTTTGTACAAAGAAGATAAATTTTTGAATGAAAAAAACATAAGCA…
/Users/barbour/Desktop/MUMmer3.18/seq/fasta.ixodes_scapularis.003	1125720580	YP_001499598.1	60 kDa chaperonin	Rickettsia massiliae MTU5	210/296	0.7	0.597782	TTAAGGGGGAGGGGGCGGGGTCGGGTGGTGGGATTCTTATCCTTATGTTTCTAGTAATTTACCAACTACTACGCCACCGCCTTTCGCCGGCATTTTCAACAATCTGTTTTAGCGGATCCTTTAAAGCTTCTATTACTATTTCAATACCTGCTTGTTGATCCTTATTCTCTACTTTAAGCTTTGTTAAAGTTTGTGATGCATGAAGTAATGTTACACCGCCACCGGCAACAACACCTTCCTCAACTGCCGCTCTTGTAGCAGCAAGTGCATCTTCAACACGATCTTTACGCTCTTTCACTTCAACTTCCGTAGCACCGCCAACCTTTAATACGGCAACACCGCCGGAAAGTTTAGCTAAACGCTCTTGTAGTTTTTCTTTATCATAATCAGAAGTAGTTT…
/Users/barbour/Desktop/MUMmer3.18/seq/fasta.ixodes_scapularis.003	1125805633	YP_001498916.1	Putative methyltransferase	Rickettsia massiliae MTU5	215/274	0.78	0.650219	GATCATCGCACTGTGGTGGATTCGTCTTTTAGCACTTTTGCATCAGGTACTTCCTGTCCTTTATCATCTCGAGCAGTTAAAAGGTTTGAATTAATTTTTTCAAGAATGCCTTTCTTAATATCATCAATATTATGTGTACCGTCTAACATTTCTAAAATATATTTTTCATGTATGGGTATACCTACCATATCGGTAAGTCTATTAGTGACGCTAAACACGTTAGATGCATTATTAAAATGTGCTTGTATTGCTTGATATCTTGCAAATTCACTATTTTTAGGCTTTTCGGGGATAGTTGCTATAGCATGCGGATTGGTCTCAAATATTTTGAGATAACCTTGAGAAATGAGTTTGATAAAATGTTGCTCTAGTGCAGCTAAGAAATCTTGTAATTGATAT…
/Users/barbour/Desktop/MUMmer3.18/seq/fasta.ixodes_scapularis.003	1125805916	NP_359856.1	coproporphyrinogen III oxidase	Rickettsia conorii str. Malish 7	56/63	0.88	0.717838	CTCCAATGTGGTGGATTCGCATCTTAATACGAAACTCGCGTTTCATAGGATTTAAGCCACTGATTATGATCTATATTGCCCGCCACATGAGAATTAAAATCACAATATGGACATATTGACAAACAAAACGGCCAATGAATATAAATACTTAAATCATTAGCCATAACTCTCATATTTTGTATTTTTGCTAGTGCTAGCTTAGGTTTTGTGGACATTTCTAAAAAGATTTAATTTTGGTTATTTTTTGCTGCAAATTATAAGATTTTTTTAATATACGCGAGTTTCGTATTAAGATGCCTAAATTATGGTTAATGAATATGCTATAATGCTTATCCTTTCAAGGTTTGTAAGAGGTGTGACAAGTTTTACAATTTAATAGTTATAGTCAAAAAAGACAAT…
/Users/barbour/Desktop/MUMmer3.18/seq/fasta.ixodes_scapularis.003	1125805916	NP_359856.1	coproporphyrinogen III oxidase	Rickettsia conorii str. Malish 7	56/63	0.88	0.717838	CTCCAATGTGGTGGATTCGCATCTTAATACGAAACTCGCGTTTCATAGGATTTAAGCCACTGATTATGATCTATATTGCCCGCCACATGAGAATTAAAATCACAATATGGACATATTGACAAACAAAACGGCCAATGAATATAAATACTTAAATCATTAGCCATAACTCTCATATTTTGTATTTTTGCTAGTGCTAGCTTAGGTTTTGTGGACATTTCTAAAAAGATTTAATTTTGGTTATTTTTTGCTGCAAATTATAAGATTTTTTTAATATACGCGAGTTTCGTATTAAGATGCCTAAATTATGGTTAATGAATATGCTATAATGCTTATCCTTTCAAGGTTTGTAAGAGGTGTGACAAGTTTTACAATTTAATAGTTATAGTCAAAAAAGACAAT…
/Users/barbour/Desktop/MUMmer3.18/seq/fasta.ixodes_scapularis.003	1125805916	NP_359856.1	coproporphyrinogen III oxidase	Rickettsia conorii str. Malish 7	56/63	0.88	0.717838	CTCCAATGTGGTGGATTCGCATCTTAATACGAAACTCGCGTTTCATAGGATTTAAGCCACTGATTATGATCTATATTGCCCGCCACATGAGAATTAAAATCACAATATGGACATATTGACAAACAAAACGGCCAATGAATATAAATACTTAAATCATTAGCCATAACTCTCATATTTTGTATTTTTGCTAGTGCTAGCTTAGGTTTTGTGGACATTTCTAAAAAGATTTAATTTTGGTTATTTTTTGCTGCAAATTATAAGATTTTTTTAATATACGCGAGTTTCGTATTAAGATGCCTAAATTATGGTTAATGAATATGCTATAATGCTTATCCTTTCAAGGTTTGTAAGAGGTGTGACAAGTTTTACAATTTAATAGTTATAGTCAAAAAAGACAAT…
/Users/barbour/Desktop/MUMmer3.18/seq/fasta.ixodes_scapularis.003	1125806686	YP_246369.1	peptidyl-tRNA hydrolase	Rickettsia felis URRWXCal2	125/136	0.91	0.672451	GAAACATCGCCACTGTGGTGGATTCATTTAATTGCGAGATTGCTGAAACTATTAGTGATGGACAAAAGATAATTTTTATCAAGCCTACTACTTACATGAATTTATCCGGTAAATCAGTGATATCAGTGAAAACATATTATAATATCCACTCCGCAAAAATCTTTGTTATTCATGATGATATTGATTTAGAAACAGGTAGAATAAAATTTAAAACCGGTGGCGGTAACGGTGGGCATAATGGTTTAAAATCAATTGACGGTGTTATAGGTAATAATTATAACCGCATTAGAATTGGAGTCGGTAGACCGCAAAGTAATCAAGATGTAGCAGATTACGTACTTAATAATTTCTCTAAACCGGAGTATGAAACAGCGTTGCAAGCTATAGATATAATAGCTA…
/Users/barbour/Desktop/MUMmer3.18/seq/fasta.ixodes_scapularis.003	1125806686	YP_246369.1	peptidyl-tRNA hydrolase	Rickettsia felis URRWXCal2	125/136	0.91	0.672451	GAAACATCGCCACTGTGGTGGATTCATTTAATTGCGAGATTGCTGAAACTATTAGTGATGGACAAAAGATAATTTTTATCAAGCCTACTACTTACATGAATTTATCCGGTAAATCAGTGATATCAGTGAAAACATATTATAATATCCACTCCGCAAAAATCTTTGTTATTCATGATGATATTGATTTAGAAACAGGTAGAATAAAATTTAAAACCGGTGGCGGTAACGGTGGGCATAATGGTTTAAAATCAATTGACGGTGTTATAGGTAATAATTATAACCGCATTAGAATTGGAGTCGGTAGACCGCAAAGTAATCAAGATGTAGCAGATTACGTACTTAATAATTTCTCTAAACCGGAGTATGAAACAGCGTTGCAAGCTATAGATATAATAGCTA…
/Users/barbour/Desktop/MUMmer3.18/seq/fasta.ixodes_scapularis.003	1125806987	NP_359669.1	recombination protein F	Rickettsia conorii str. Malish 7	161/223	0.72	0.61945	TGACCAATGTGGTGGATTCTTCATATAATGTGAATATCTTCCTACATTCCTCCGGTCTTGAGGGTTATCGTAATTTTTTTTTCTTGAACTAATGACAGATAATACCCCAATAATTTTAATAGGCGCCTCGGTAGCGGCCGGCTAATATTTTAGAAGCTATATCGCTATTTTATCCCGGAAGAGGGTTGAAATCAGCGAAACTTGCTTATATATGCAAGACTTCAGAAGATCATTGTACCGTAAAAGCTCTATTGCCAAGGAAGCTAGGCCTTGCAGAATTTACCACACAATTTAAACGTAGCTCTAATAGAAGAATAACCGAGTATAACGAAAGTAAAATAGCCAATAATGAGCTAAGTAAATTCACTAGCATGGTATGGCTGACTTCGCAAATGGAAG…
/Users/barbour/Desktop/MUMmer3.18/seq/fasta.ixodes_scapularis.003	1125807584	YP_001499385.1	Polypeptide deformylase	Rickettsia massiliae MTU5	165/170	0.97	0.684783	CATCATCGCACTGTGGTGGATTCGATAAGTTTTACAATTTAATAGTTATAGTCAAAAAAGACAATTTACTAAAAATTTATGCAGTTTTAAGTACATTTTATAACAAAAACAATATTACTAATATCCTCGTAACCCAGTTACTATCAGCTATTCAGTTCCTCTATTAATACGAAACTCGCGTAATAAAAAATAAATTTTAAGAATTAATTAATGCCTACAACCGCTACCGTGAATATGTGGAGGATGGAGTTTTATATGCTTTAGCATCTTTTTAAGTAGTGTATCACGCTTAAGTTTTGATAAATAATCTAAGAAAGTTTTGCCGTTTAAATAATCTATTTCATGCTGAATTACAGTTGCTAAAAAGCCTTCTGCTGCTAGTTCTTGCTTATTACCGTT…
/Users/barbour/Desktop/MUMmer3.18/seq/fasta.ixodes_scapularis.003	1125809623	ZP_01814190.1	transposase	Vibrionales bacterium SWAT-3	98/169	0.57	0.698925	TGGTCCAAATGTGGTGGATTCTTTTTCTTTTCTACAGCTATTGCGCTTTTCTTTAATTTATGGTCTTAAAGGTTTTCCAGAAGCAATAAATAGCATTTTCCCAAAAACCACAGTACAACTGTGTATTGTTCATATGGTAAGAAACTCTGTAAAATACGTATCATATAAAGATTTAAAATCGGTAACAGCTGATTTAAAGGCAGTTTATTCTGCAATAAATGAAGCAGAGGGATTAAGAGAATTACAAAATTTTGCTAAAAAATGGGATGAAAAATATCCAGTTATTTTTGATATATGGCAGAGAAATTGGTCTGGAATAGCTCCGTTCTTTAGCTTTCCGGAAGACATTAGAAAGGCGATTTACACTACTAATGCTATTGAATCAACTAACCGTCAAAT…
/Users/barbour/Desktop/MUMmer3.18/seq/fasta.ixodes_scapularis.003	1125811365	YP_246285.1	hypothetical protein RF_0269	Rickettsia felis URRWXCal2	88/102	0.86	0.706221	TAATTCATCGCACTGTGGTGGATTCTGACCGCCATATAGCCCCTAGCCCACAAATGATTGCCCCAAAATTGTTTTCTTAAATGAGCAAATTCTTGCAATAAAATTCTTGAGCTACTACCTTTTAAATACTGTACTAACTTGCTAAGAGATATTTGTGATTTATATGAGATAAACATATGCACGTGATCACATGATATTTTCCCTGAAATTATATATACTTCATGTTCCATACAAATCTGCCTTAGTAAATCTCTAGCCCTTTCCGCTACTTTGCCTATCAATACTCTCTTCCTATATTTTGGTATCCATATAAGATGTACTTTTAAATCATACTGACTATGACTATTCTTTCTATAACTTCTCATGTTTCTTGATATAAATTCATTGCTAAAGCAATTT…
/Users/barbour/Desktop/MUMmer3.18/seq/fasta.ixodes_scapularis.003	1125815696	YP_246129.1	2-dehydro-3-deoxyphosphooctonate aldolase	Rickettsia felis URRWXCal2	145/171	0.84	0.661941	TGGGGAAAAGGGGGTTTAAACTCGCCACTGTGGTGCAATCAGATGAACCGTTAGAACAGAACAGGTAAATTTTTATTTAAAAAAAATTATTAACCTAGAAGGTTATTATCATGGTAATTATGATTTAACGACAATAAAAGAAAAATATTATACGCTAATAATTAACAATGACTTAATAGAAAATGAATCAGCACCTGATATAACAGAGAAACACTAATCCGTGCCTCAATTAATTAAATCTAAGAATTATGCAAAAAGTAGTAAAACTTAACAATATCAAAATAGGAAATGATTTACCGTTTGTTCTAATTGCAGGGCCTTGTCAGATTGAAGGAAAAGATCATACGTTGTTTATGGCAGAAAAACTTGTTAAATTAACTAGCAAGCTTGAGATTCAGT…
/Users/barbour/Desktop/MUMmer3.18/seq/fasta.ixodes_scapularis.003	1125818202	YP_247099.1	Heat shock protease	Rickettsia felis URRWXCal2	264/300	0.88	0.643963	TTGGTGGAAATGATGATCTCGCACTGTGGTGCATTCTTAGAGCTTTAAGCGGAATACCTGATTTATTACTAAAATAATCATGCGGCTTCAAAAAATACTGCACCGCCGAAATTTATCATTTTAGCGATTTTATTATTGTTCACATCATATAAATCTACTGCTTGTTCTAGCTTTTTTCTGTCACGAAATATAGTAAGTTTAGTAGCTATTCCTTTGAAATTATCCATTTCTCTATCAAATAATGCTAGATTACCGCCGAGTTCCTTATCATTAACTGCCCAAATAATATCACCGGCTTTTAAAGATTTTTCAGCAGGCGAACCGGCTAGAACTGCCTTAACGCTTATCACTCTATTTCTACTATCAGGAAATTTATTTATATATTTGTCCATTTCTTCT…
/Users/barbour/Desktop/MUMmer3.18/seq/fasta.ixodes_scapularis.003	1125824595	YP_247101.1	DnaJ protein	Rickettsia felis URRWXCal2	76/116	0.65	0.604797	TGGGGGGTTCGGGCAGTCATGTGGTGGATTCTTGGAGATGATTATTGATTATTTAACGCCATTGCGAGGAATAACTATAAGTTTTGACGAGGCAATCTTAGGAGTTTGTTATTATTTCATGAGATTGCCACGCAGCCTATGGCTGCTCGCAATGACGACTCGGTATTCACGACCATAAGCTTTTCATTTTGTTAAAAAAGCTGCCGTCGTTTTCTTTTTCATTTATAGATTCTTTTTTGAATTCTTCTAGTAATTCACGTTGTCGTTTAGATAAATTTTTAGGTACTTCGACATGAATATGCGTAAGCATATCACCCCTTAATAGTTGATCTCATTTTAGACATACCTTTGCTACGTAGCCTTAATGGATCACGGTTTTGTGTGCCTGCAGGAATTGTT…
/Users/barbour/Desktop/MUMmer3.18/seq/fasta.ixodes_scapularis.003	1126033769	YP_246018.1	Thioredoxin	Rickettsia felis URRWXCal2	105/109	0.96	0.681727	CTACTCCATGTGGTGGATTCACTCCCATATCTATAATTGCCGCAATATCTCCATGAATTTTGATGGTACCGGATTTTAACGGATATATTCCGGCGATTAGCTTTAGAAGCGAACTTTTTCCCGAACCGTTACTTCCTATAAAAGCTATTTTTTCTCCCTCATAACAAGAAAAATTAATATTATTTAATATAGGTATATTTGGAGAAAGAGAGACTCCTTTTTTCAAGAAGAAATGCTTTAAATCTTGAGCTCTTTTATGAGTATCTATGCCTTCTACATAACCATCGGTTATCTCTATAAATACTTTTGAATGGTTAAGTGACATAAAATAAATATTAAATAGATTTATTAATCCAATCTAAAAGAGAATTTTTTTGTTGCAAACCTATTTTAGTATCT…
/Users/barbour/Desktop/MUMmer3.18/seq/fasta.ixodes_scapularis.003	1126033913	YP_001499633.1	tRNA/rRNA methyltransferase	Rickettsia massiliae MTU5	205/217	0.94	0.686921	CGATCATCGCCACTGTGGTGGAATTCATGCCTTTATCTTCTGAGCCAAATACTAATGCTATTTTGTCGGAAATTAATTTATCGGTAAAGTAGTCATTTGCAGAACCTGTTAGGCCTATAATCCAAAAGCCGTGTTTTTTAAGATAATTCATACATGAGCGTAAGTTAGTAACTTTAATTATAGGTATTAATTCTAAAGTACCGCAAGCCGCTTTAGCAATGCCGCCGCTTTCATTCGGAGAATTATCTTGAGGTAATATTATAGCATTTATATCAAAAGCAGCGGCACTACGAATAATTGCTCCAATATTTTGTGTATCTGTTATTTGATCAAGAATCGCAATTTTACATTTTGGGTTTTTTATATCTATGTTCTCTAGATTGTAAGAAAAAATTGGTC…
/Users/barbour/Desktop/MUMmer3.18/seq/fasta.ixodes_scapularis.003	1126038193	YP_247380.1	DNA polymerase III subunits gamma and tau	Rickettsia felis URRWXCal2	150/218	0.68	0.623834	GGCTCATGTGGTGGATTCCGTGGCTTGACACGGTATCCAGTAAAAATACTAAAATTACTACTATTATAAGTTATTTTTTTGGATCCCGCGATCAAGTCGCGGGATGACAACGGTGAAATTGATCCACGCAACGATGCCTGACGAGGTATGACATAAAAAGTCTTATAATAATCGTGACCGATATAAATTCATCTAATCAGTATATTCCTTTTGCAAGGAAATATCGTCCTAGTAACTTTGCCGAGCTTCAGGGCCAAGAGGTATTAGTCAAAGTTTTAAGCTATACTATTTTAAACGATAGGCTCGCCGGAGTCTATCTTTTAACAGGTATAAGAGGAGTCGGTAAAACTACCTCCGCCGGAATTATGGCCAAAGCGGTAAATTGTTCTGCTTTAATTA…
/Users/barbour/Desktop/MUMmer3.18/seq/fasta.ixodes_scapularis.003	1126038541	ZP_00533330.1	Transposase, IS4	Chlorobium phaeobacteroides BS1	31/80	0.38	0.659958	AATTTATCGCACTGTGGTGGATTCGGAGGGAAAAATTACCAACGAAATTATAGAAGATAGTATCATTGTTATTATCAGTAGAAATATGGGGAGTGGAAGGAAAGTTGACTATTTGCTGCATAATCCCTCCAGCTGAACATCAGATCCAGCAAGGGTTTTAGAGCAATTTAAATAGCCATAATTGCATTTAAAAGCAGCATATGGATTTTTGAGTATGGCAAGTAGAATCCAAAAAAACTGATAGGGACCTGGCGGGAGTGACGGGACTCGAACCCGCGGCCTTCTGCGTGACAGGCAGATGCTCTAACCAACTGAGCTACATCCCCTTATACATAAGAGATAACAATATATATATATATATATATATATATATAACAATTCTTCTATTTCTGCAAGAGT…
/Users/barbour/Desktop/MUMmer3.18/seq/fasta.ixodes_scapularis.003	1126039111	YP_246715.1	Methylenetetrahydrofolate dehydrogenase	Rickettsia felis URRWXCal2	155/190	0.81	0.655067	GACCCCAATGTGGGTGGATTCACGGCAAGGTCTACATTTTGAGTATTCTACCACAAAATATACTCGATGAACTTTAAAAATTGGCTACGTCGTTCTACAAATTCTGCGGTGCTCACGTATTATTACGCTCCGCTCCTTGCCTTGTGAACTCCTTGCTCTTTTTAAAGTTGATCTTCGTATATCAATACTTCATTTATCAAGGGTATATAGTGAATAATATAATTGACGGTAAAGCGTTAGCAAATGAGATACTAGCAGACTTAAAACTAGAAATTCAAGAACTTAAAAGCCAAACCAACGCTTCACCGAAGCTTGCTATAGTATTAGTAGGCGATAATCCGGCAAGCATTATTTATGTAAAAAATAAAATAAAAAATGCACATAAAATAGGAATCGATA…
/Users/barbour/Desktop/MUMmer3.18/seq/fasta.ixodes_scapularis.003	1126039169	YP_197945.1	methionine aminopeptidase	Wolbachia endosymbiont strain TRS of Brugia malayi	53/75	0.7	0.675906	CAAATTCCAATGTGGGTGGATTCTAAATACAAAAGATATAAGTAGGATAAAGCCTTAAATATTTACTTTTCCAAAATTTTATTTTGCTTGTATAATTGCTCTGAATCATAGCCATATAAAAGCCGGAAATCATGAAAAAAGATTGTACTGCGATTTCTGAACCTACAAATTTAAGAAATGGATGAGAATTTGAATGTGCAGCCACAACAGAAAGAGCAAATTAATAACCTAACTACACCCATTATGTTAAATAATAATTATATTAGCAATTATATAATATCCAAAACCTAAATCAAGTAACATAGCAGCACTTCTCAATAATAGGATAAGTTATTTACATTAAAAGAACCATTTTGTATTATAAAAAATACATTTTTTTACTTGAGTGAAAGGTAACCA…
/Users/barbour/Desktop/MUMmer3.18/seq/fasta.ixodes_scapularis.003	1126040171	NP_360642.1	50S ribosomal protein L4	Rickettsia conorii str. Malish 7	144/146	0.98	0.686441	AAGCCCCATGTGGTGGATTCTTTTATTACTTGAACTAACTCTCTAAGAGAAGGAGTAATTGGATTAAAGTTTTTTAAAGCCATTTATTTAATTCCTCCGGCAAAATCGATATTATGGTCTTTTTCTAATGTAACAATAGCTTTCTTTCTATTGATTTGAGTCCCTATAATTCCTTTAAATCTTTTCTTCTTACCTTTAACGTTTAAAATATTCACTTTTTTTACTTTTACTTTAAATATTTCTTCCACAGCCTTTTTAACGGTAAGTTTTTCAGCAAATTTATCTACATAAAAAGCGTATTTATTTTGTTCTGAAAGGGTTGTAGTTTTTTCTGTAATAATAGGCTTTCTAATTAAATCGTAGTATTTATAAGAACTCATCTTAACCTCTCTTCTAAAA…
/Users/barbour/Desktop/MUMmer3.18/seq/fasta.ixodes_scapularis.003	1126040408	YP_001499862.1	Putative membrane protein	Rickettsia massiliae MTU5	145/149	0.97	0.683	CATCATCGCACTGTGGTGGATTCCAGCTTACCGCTGCTCGCAATGACTATATATCTTTAGCAATCCCTTTTCAAATAAAACGAGTATACTAGTCAAATGGTTTCACTATAACCATAATCACTGCAACAATCATGCATATAGCCGGAATCTCATTAACTATGCGGTAAAATTTTTCTGAATGGACATTCTTACCATTTGCAAAATCTTTTCGCCATCTTGCAAGTAAACCGTGAAATATCACTAAAATTAATACTGCAAACATTTTAACGTGAAACCAAGTATCAAGAGCAACAAACCCGTAAATATGAGCATTTATTAAACCAAAAATAAATGTGCTAATCATTGCCGGATTCATAATGAATCTGAGTAATTTTAGCTCCATTACTTGTAAAGTACTAT…
/Users/barbour/Desktop/MUMmer3.18/seq/fasta.ixodes_scapularis.003	1126041533	YP_247284.1	ATP synthase subunit A	Rickettsia felis URRWXCal2	266/283	0.93	0.589195	TGAGGAATTAAGGATTGAAATCGCCACTGTGGTGGATTCGGTATTGAATAACATTTGTTGGGATATATGCGGATACGTCACCTGCTTGCGTCTCAATTATAGGAAGAGCAGTAAGTGAACCGCTGCCTTTTTCCTCTGACATTTTAGCAGCTCGCTCAAGCAATCTTGAATGCAGGTAGAACACGTCACTAGGATACGCTTCTCGCCCGGGAGGTCTTCTAAGTAATAATGAGATTTGTCTATATGCAACGGCATGCTTACTTAAATCATCATAAATAATAAGTGCGTGCATGCCGTTATCACGAAAATATTCACCCATGCTACAGGCAGAATAAGGGGCAATGAATTGAAGAGCCGCAGCTTCTGATGCAGTAGCCGAAACAACGATTGTATAGTCCA…
/Users/barbour/Desktop/MUMmer3.18/seq/fasta.ixodes_scapularis.003	1126042019	NP_360878.1	hypothetical protein RC1241	Rickettsia conorii str. Malish 7	44/49	0.89	0.705078	GGTGGAGAAGCGGGGAGTCCATGTGGTGGATTCTTGATTATAACTATTAAATTGTAAAACTTGTCACACCTCTTACAAACCTTGAAAGGATAAGCATTATAGCATATTCATTAACCATAATTTAGGCATCTTAATACGAAACTCGCGTAGTAATAGGGTTATTAGTTGCTGCAGATTAAGTATATACTCAATAGTAGGGTTTAAAATTTTAGTATAATTTTGTGGATCAGAATAATAACGAAAATTTTCTTGACATATTTTCATCAATGCTTCCTCATACACAAAAGTATTATCACCTTGTTTTTTAAATATATAATCTCGTATATCATCTCCATTATCATTAACTGCAGTAATAATAGCCTCGTCTATAGTTAACGCTTTCTTTACTTTGAAAAACCC…
/Users/barbour/Desktop/MUMmer3.18/seq/fasta.ixodes_scapularis.003	1126042256	YP_247328.1	hypothetical protein RF_1312	Rickettsia felis URRWXCal2	52/54	0.96	0.688913	CAATTCATCGCCACTGAGGTGGATTCGCGCTTGGTGCTATGCGGCGAACACTTTATTCATTGACATACGGTATCTCTTACATACCTCTATACTACTTGAATCTACAAAAGAGAGTCCGTCACACTGATCCAAAATAGAATTGAATATTAGTACTAATAGTGGTAAATGTGGACCTATTATTTTTATAAATTGACTATAGCTTACTAATTGAAAATCTCTTTGATGATGAATTCAGATCTGCTTCACATAATAATTCTTAAAACAATCATAAGATGACTGCCAGTAGCCTATTATAATTGTTATTACCTCACTTCTGTTCAGTCGACTTTTAGGACCAGATTTGTTGTTATGGTTAGTAATTGAATTTGTATGCTTGTCTAATTCTTGAAAAAAATCATC…
/Users/barbour/Desktop/MUMmer3.18/seq/fasta.ixodes_scapularis.003	1126269017	YP_246212.1	tetraacyldisaccharide 4'-kinase	Rickettsia felis URRWXCal2	193/207	0.93	0.653965	AATTCATCGCACTGTGGTGTATTCAGGACTATTGGAGCATTTATTAACTTATGCGACATAAGGCGTGATTATATTCGGTATTTTATCATTGGTGCTATTGACTAAAAAAATTAAATCAGCTGCATCAAGGGCTTTATTTGGATACTGCCTTAAAGGACCGGCAGGAATTAGCAAGCCGTTGCCGGAAAGCCTTTGGCTATCTACTGAAACTATAGTGAAATCTTTATGAAAATAAGGATTTTGTAGTATAACATCAACTATTATTATATCAGGTTTAAGTTCGTTAATTAACGGTAAAATCTCTTTAATATTTTTAGTAGCAATAACTGTTCCATGCTTTGCAAGTATTACTCCCTCATCTCCTACCTCTAATGCTGTATGTCCTTGATGTATGGTAGT…
/Users/barbour/Desktop/MUMmer3.18/seq/fasta.ixodes_scapularis.003	1126269323	YP_246903.1	Large extracellular alpha-helical protein	Rickettsia felis URRWXCal2	111/114	0.97	0.607181	CGTGGGGAAACCGGTGGGCTCATGTGGTGGATTCCATAGGCGAGGCTAGAGCGAGAGACTTGGCGGCAAGCTTAAAAGCTAATAACTCTTTAACGTCGCTTGATCTTAGATGGAACAAAATAGGCGAGCAAGGAGCAAAGGAATTAGCCTTAATGCTAAAAGATAATTCTACTATTACAGAGCTTAATCTTAGGTATGGTTATCAGACTCCCGACCCGCTTAATTACTTCATTAACGATAAAGCCTTGGAAGTCCGAACATCACAAATCATGGATCTAATATTACCTGAGCGTCCTTTATTAATGAAAGCTTATATGGCGGCTCCTGCGGGAGACGGTTTTATAAATGTCGCTCGAAACCTTAATCCGTTTAAAAGAAAAAGCCAGCCTCCGGTAGCAT…
/Users/barbour/Desktop/MUMmer3.18/seq/fasta.ixodes_scapularis.003	1126271333	YP_001499688.1	DNA ligase, NAD-dependent	Rickettsia massiliae MTU5	116/124	0.93	0.680121	ACTCCATGTGGTGGATTCAAAACTAAATGATTTAGAGGGTATCGGCTATAAGATTTTAGTAGATATTATTGATTTTTTTGACATTAAAGAAAATATTGAACTTATCAAAAAACTTGGTGAAATATTAAATATTGAAGATTATAAAGAGACTAGAGAACAAAGCAGTTTAACAGGCAAGATAGTAGTATTTACCGGTAGCTTACCGACGATATCTAGAGCGGAAGCTAAAGCGACGGCTGAAAAGTTTGGAGCTAAAGTTGCAGCTAGCGTATCATCTAACACGGATTTAGTCGTAGCAGGCGTTGATGCAGGCAGTAAACTTAAAAAAGCTAAAGAGCTGGGAATTAAAATTATTGATGAAGAAGAATGGCTTACGCTCATAAAAAATGTTTAAAACAA…
/Users/barbour/Desktop/MUMmer3.18/seq/fasta.ixodes_scapularis.003	1126271333	YP_001499688.1	DNA ligase, NAD-dependent	Rickettsia massiliae MTU5	116/124	0.93	0.680121	ACTCCATGTGGTGGATTCAAAACTAAATGATTTAGAGGGTATCGGCTATAAGATTTTAGTAGATATTATTGATTTTTTTGACATTAAAGAAAATATTGAACTTATCAAAAAACTTGGTGAAATATTAAATATTGAAGATTATAAAGAGACTAGAGAACAAAGCAGTTTAACAGGCAAGATAGTAGTATTTACCGGTAGCTTACCGACGATATCTAGAGCGGAAGCTAAAGCGACGGCTGAAAAGTTTGGAGCTAAAGTTGCAGCTAGCGTATCATCTAACACGGATTTAGTCGTAGCAGGCGTTGATGCAGGCAGTAAACTTAAAAAAGCTAAAGAGCTGGGAATTAAAATTATTGATGAAGAAGAATGGCTTACGCTCATAAAAAATGTTTAAAACAA…
/Users/barbour/Desktop/MUMmer3.18/seq/fasta.ixodes_scapularis.003	1126272828	NP_360383.1	ATP-dependent Clp protease proteolytic subunit	Rickettsia conorii str. Malish 7	191/197	0.96	0.659138	TCATCGCCACTGTGGTGCATTCGAGAACTGTAAGTTTCGACGAAGCAATCTCAGGAGTTCTATGCTACTTCATGAGATTGCCACGTCGGTTCTCGCAATGACGAAAAGCTATTTAATTCATCAATTTCAGGAGAAAATATTAATGTCGTATGTACCGATAGTAATTGAACAAACATCACGCGGTGAACGTGCTTATGATATATATTCAAGATTGCTAAAAGAACGTATAATCTTTGTATGTAGTACTGTTGAAGATCATATGACAAATTTAATTGTTGCACAATTATTGTTTCTTGAAGCAGAAAATCCTAAAAAAGATATATATATGTATATCAATTCCCCCGGAGGAGTTATAACCGCAGGCCTTGCGATTTATGACACAATGCAATATATAAAACC…
/Users/barbour/Desktop/MUMmer3.18/seq/fasta.ixodes_scapularis.003	1126274258	YP_001499233.1	Membrane protease subunit, stomatin/prohibitin-like protein	Rickettsia massiliae MTU5	135/136	0.99	0.70936	GCTCCAATGGTGGGTGGATTCTAGCAGCCTGATTAATAGCTGCTACAATTGCTACGTTTAAAGTTTCGCGCTCTTCAAAAGTTCTATCTAAAGGGAGTTTACCGATTTCCGAACGCATAGTAGTTTGAGCAAGCTGTGTTATGGCATAGTAAGGATTATTAACACCATAAGATGCTGCCATTGGATCAATGATTTTAACATATAAAACGCCATCAATAGATAATGTTACGTTATCATTTGAAATAGCTGTTTGAGCGGTAACGTCTATTGCTTCTTCTTTTAAAGTATGTTTGTATGCTACTCTTTGAATGACAGGGATTAGTAAATTTAAGCCAGGCTGCAGTACCTTATCGAATTTTCCCAATTTTTCTACTACCCATGCTTGTTGTTGCGGTACAA…
/Users/barbour/Desktop/MUMmer3.18/seq/fasta.ixodes_scapularis.003	1126275092	NP_359704.1	cell cycle protein MesJ	Rickettsia conorii str. Malish 7	224/264	0.84	0.685743	GAGGTCCATTGTGGTGGATTCAAGGAGACACGGAACGCAGCACCGCAGCGTACACAAGCGTACGTGGTGGAGGCATTGTTGCGTGAGGATTCGAGTCTAGGCTCGACGTATAAATTACCTCTAGAGTTTGGAAAAATGTCTAAAGCCGAGATAATCTTACAACAACTCAAAACCAACAAGCTTATAGAAGATAAGTTTAAGCCGGAGTTAATATTAGCAATAGCTGAAGCGGTCAAGATTTTTGAATATGGCTTTGCTTTTCTTGATTTAGTAAAATTTGATAAATTTTTAAATGAGGTGAAAGTACAAATAATTAATTTTTTACTGATAATGATTAGTGGACAATCTAGAGCAGCTCGTTTTTATTCGGTAGAACCTATTTTAAAATTAATTACTCAA…
/Users/barbour/Desktop/MUMmer3.18/seq/fasta.ixodes_scapularis.003	1126277058	YP_001499817.1	Citrate synthase I	Rickettsia massiliae MTU5	250/266	0.93	0.647764	GCTCGACTGTGGTGGATTCTAATTCATTTCTAATTTCATTAAATTAGGGTTATACTTACTGATGTATAAAAATAAGGTATATCCATATGACCAATGAAAATAATAATGATTCAGAATTTGCCGAATTAAAAATCAGAGGAAAAATATTTAAATTACCGATACTTAAAGCAAGTATCGGTGAGGATGTAATCGATATAAGTAGGGTATCTGCAGAAGCCGATTGCTTTACTTACGACCCGGGCTTTATGTCTACTGCTTCTTGTCAGTCTACTATCACCTATATAGACGGTGATAAAGGAATCTTGCGGCATCGAGGATATGATATTAAAGATTTAGCTGAGAAAAGTGATTTTTTAGAAGTAGCATATTTACTGATTTATGGGGAACTACCAAGTAGCG…
/Users/barbour/Desktop/MUMmer3.18/seq/fasta.ixodes_scapularis.003	1126277502	YP_246630.1	FTR1 family protein	Rickettsia felis URRWXCal2	188/261	0.72	0.674419	GTATTCATCGGCCACTGTGGGTGGATTCTAATTTGATTCATTTTTTGTACTGATATTAAGGTATTTCTCTTTTATATCTTAATTTTATTTGTATGAAAATATTTATCAGTAATATAATAGTAAAATAGGCAAGTACTTGTAGCCCGTTAGGTCTTGCAATATAACCGGTAACAATATGTAAGATTTTACCTATCATACTTCTATCTGCTACTAACCATGAACTATCCCAAAGTTGATCGGATAAAAACATAACTAGACCGGAAGAGGTTAAAATACCTGCAGCACTTGCTGCAAATCCGCCTGCTATTAGCATTAATAATACGGTAGAGATTTTAAAAATATATTTTTGATTAGCAATCTTAATTAAACCGAAATATATTACTAAACCAAGTAAGAAGC…
/Users/barbour/Desktop/MUMmer3.18/seq/fasta.ixodes_scapularis.003	1126278425	YP_246399.1	Transposase	Rickettsia felis URRWXCal2	43/57	0.75	0.667034	GCATCATCGCACTGTGGTGGATTCGCTACTTTGCCTATCAATACTCTCTTCCTATATTTTGGTATCTCATATAAGATGTACTTTTAAATCATACTGACTATGACTATTCTTTCTATAACTTCTCATGTTTCTTGATATAAATTCATTGCTAAAGCAATTTCATTATATCTTCCCTTCGCCTGAAGGCGAGGGATTTCTTATCCCCGGAGGGGACATTAATTGAATCGGTAGGGGCAAGTATTTTATTCCTTCCTACTTACAGTCCTGACCTTAATCCTATAGAACATTATTGTTTTAAAATTAAACATCAAATTAGAAAAGATATTAGTAACTTTACATATTTTTTTGATGCTGTTTATCACGTATTACAAAAAGTAACTACCTTACCTGCTTAAGCTA…
/Users/barbour/Desktop/MUMmer3.18/seq/fasta.ixodes_scapularis.003	1126278605	YP_246270.1	Organic solvent tolerance protein homolog	Rickettsia felis URRWXCal2	249/263	0.94	0.669715	CATCATCGCACTGTGGTGGATTCTATTTGGAAGAGCAAGGAGTCTATAAGTCAAGGAGTGGAGCGTACATTTAGTACGTGAGCACCGCAGAACTTATAAGACGACGTAGCCAATTTTTTAAATAAAACGAGTATACTCACATGTTTAAAACTTTTAAACCGATAGAAATAGTCGGCGAAGAGGTAGTTTTTTTGATTCCTCTACTTCCATCGGCTAGATAATCGGAATAAATCTTTGCAGTAATTCTAACACAATCTTTCGCATATGTCACCCTAATAGTTCGAGTAAGCAAATTTGGAGATCGTCTAGAGAGATCAATACGTGCACCAAAGCCTATAGTCCAATTTTCCGCTAACTGATAATTTATGTCCCCATAAAATTGTCGCACTCTATTATTTA…
/Users/barbour/Desktop/MUMmer3.18/seq/fasta.ixodes_scapularis.003	1126279231	NP_359708.1	hypothetical protein RC0071	Rickettsia conorii str. Malish 7	111/121	0.91	0.655242	GGATTCATTCGCCACTTGTGGTGGATTCTACGAATAGTAGCTAAAAATAGTAAAATAAACGTAATAGATACAATATCGCAACGAGATTTTTTAATAGAAAACGGAATCTTATTACGCAAACAAACATTGCAAGACAAGCTTAATTATAGGCATCTTTCCAAACTCGCTTATAGAGAGGAATTTAAAGGAGACACGAAACGCAGCACCGCAGCGTACACTTTAGTACGTGAGGATGCGAGTATTGGATCGACGTATAAATTACCTCTAGAAGTAGAGTTTGGAAAGATGCCTGAGCAAGCACAAATAATAGAAAGACAGGTAGAAAGACTAATATCACCGAAACAAATGGGAACATTATTTAAAGTATTACAAATTATGAATTAATCTAGGTTCTGAGTC…
/Users/barbour/Desktop/MUMmer3.18/seq/fasta.ixodes_scapularis.003	1126279231	NP_359708.1	hypothetical protein RC0071	Rickettsia conorii str. Malish 7	111/121	0.91	0.655242	GGATTCATTCGCCACTTGTGGTGGATTCTACGAATAGTAGCTAAAAATAGTAAAATAAACGTAATAGATACAATATCGCAACGAGATTTTTTAATAGAAAACGGAATCTTATTACGCAAACAAACATTGCAAGACAAGCTTAATTATAGGCATCTTTCCAAACTCGCTTATAGAGAGGAATTTAAAGGAGACACGAAACGCAGCACCGCAGCGTACACTTTAGTACGTGAGGATGCGAGTATTGGATCGACGTATAAATTACCTCTAGAAGTAGAGTTTGGAAAGATGCCTGAGCAAGCACAAATAATAGAAAGACAGGTAGAAAGACTAATATCACCGAAACAAATGGGAACATTATTTAAAGTATTACAAATTATGAATTAATCTAGGTTCTGAGTC…
/Users/barbour/Desktop/MUMmer3.18/seq/fasta.ixodes_scapularis.003	1126279670	YP_246871.1	hypothetical protein RF_0855	Rickettsia felis URRWXCal2	216/278	0.77	0.655307	CTATCCTCGCCCCTTGTGGTGGGAATTCACGACAAAAGAAGAGGCTTCAGGCTCAAAAAATATAGCCGAGTTTTTAGGATCTCAATTTTTTGAAGCTATAAGTCCCAGAAATGGAGCAAAGGTTAATTTAATTGCTCCTGATGATTTTAATAAATCTAAAGCTGTTGATTCGCAAATATATGTCAAATCTGAATTTTTTGAGAATTATAGTAGCGATATGTATGTGGACATGGATAAACATATGTCTGCTAAAACTAAACCGAGTTCTTGGTTTAGAAAGGACGGCGGTAGACCGCTTTTTATGGGGGCTAGAAATAAATTATTTAGAACCTTAGAAAATGCTTTTAAGGAAATTAAGTATCAGAACTTTGAAAACATTATGCCGGCAAGTTTATTGAT…
/Users/barbour/Desktop/MUMmer3.18/seq/fasta.ixodes_scapularis.003	1126280288	YP_001493805.1	Predicted membrane protein	Rickettsia akari str. Hartford	147/167	0.88	0.666667	ACTCATGTGGTGGATTCTTCTTTATTATTCCGTTTACTAATTCTATATCATTTTGATATATTTCAATTATATCCCGATTTTTCTCATTATATAAAAAATCCGTAAATTTAGGGTCTCCGTATACGGTACCTTTCACTATTCCTAAATGAAGATTAAATAAGCGTATTTGTGCTGTTAGTTCATTAACATTTTGAAAATTTAACTTTTTGGCAAGTGATTCAATAATAAATAATGATAGTTCTTCTAAGCGATAAGGTTTTGAAAAATGAGCGTAGTTACTTCTCTCAGCAGTATAAGTAGCTCCTGCAGTCATATCGGCATTGCGGCTTTGAATATCTAATTGATCTTGATACCAACTATCTTGATTATACTCAATATTGATACCTATTTTTGCGGCAA…
/Users/barbour/Desktop/MUMmer3.18/seq/fasta.ixodes_scapularis.003	1126281134	NP_360091.1	hypothetical protein RC0454	Rickettsia conorii str. Malish 7	126/131	0.96	0.711223	GGTCATCGCACTGATGACGTCTCTTTATCTTGAATCTACAGGAGCTGGGAGGTTAGCGGTTCTAGTTCTTCTGGAAGTTCTTCACTATATTTGTTTGCTCCGTTACTGCTCCGCTCATATCAATCGGTAGACCTATTACCACGCCACAAACTTTATATTTTTCGATGATATTAAGCAAGGAAGTAATAACAATTTTTTTATTTATCTCGGTTATAGTATTTGAGGGCTTTGTCATACTACGTTCTTGATTAGATAATGCGATTCCTAATTTTTTGCTTCCGTAATCAATAGCGATAAGCGGAGCATTTGGTATTAAAAGCCGATAAAATTCTTGAAGATTTTTTATGATCATGATAGTTATAAAAATTACTTTATTAATTATTATATATGCTAAAAACT…
/Users/barbour/Desktop/MUMmer3.18/seq/fasta.ixodes_scapularis.003	1126589847	YP_247261.1	UDP-glucose 6-dehydrogenase	Rickettsia felis URRWXCal2	201/243	0.82	0.684543	AAGCCTGATGAGGATGGCATTCTGATCTTCGTCTATACTACTCTTCATTTATTTGAGGTATACACTTGTGAAGGGGGACGTATAATTTAAAAATTTAATATAAAAATCACAAAAAATTATGAATATTACATTTATCGGTAGCGGATATGTGGGATTAGTCTCAGGTATTATTATGGGCTATTTAGGTCATAATGTTACTTGGCTTGATAATGATGAGGTTAAAATATCCAAATTAAATAAGCAAATATTACCGATTTATGAAGCTAAACTTGATGAGTATCTTAAGCAAGTTTTAGAATCTGATAGGTTAAAATTTACAAATATTTATAATAATGAACTTCAAAATGCCTATGCAATATTTATTACGGTCGGCACGCCTTCAAAAGAGTCGGGAGAAGC…
/Users/barbour/Desktop/MUMmer3.18/seq/fasta.ixodes_scapularis.003	1126590247	YP_247260.1	DNA polymerase III subunit alpha	Rickettsia felis URRWXCal2	156/253	0.61	0.626424	GTGGATTATCGCCACTGTGGTGGATTCTAGAAACTTTAATTAAACTAAATTGATTAGATCCCTGCTCTTCGTGATATGAAGTTGAATAAGAAAGCAATTTTGAAATACTTGAAAATAATTGCAATCTATTATCATGTAACTCATCAAAACAGCCTGATTTAATTAAATTTTCCAATAATTTACTGTTAATAGATTTTGGGGGTAATCTTTCAATAAAATCAGTAATTGATTTAAACATTCCTCTTGCTTTTCGCTCGTCCGTTACTAACTTACCGAAATTCGGCGTGACTCCCTTAATAGCACCTAAGGCAAAGATTATTGCATTTTCTTCTTTGTCATATCCAATACCTTCTATGTCATTCCCGCGAAAGCGGAAATCCATTTTCATACTTTTATGAT…
/Users/barbour/Desktop/MUMmer3.18/seq/fasta.ixodes_scapularis.003	1126592320	YP_001496630.1	GTP-binding protein	Rickettsia bellii OSU 85-389	137/151	0.9	0.555789	CTGAAAACATCGCCCCTGCGGGAGCTATTCGCCCCGTCCCCGCTAGAGATAAGCACGCCGTTACGTCTTCCCTCGATATTTCCTTTATAATCAGCGTATCCGTGAAAAATACGGTTCATAATTCCTGTACCACGTGTTTCGGTTAGAAATTGGCTGTGATAGCCGATTAATCCTCTAGACGGTCCAATAAACGTAACACGGCTTTTACCTCCGCCTGACGGTCTCATATCAGTCATTTCGGCTTTTCTAAGTGCTAAAGATTTTATGACTACTCCAACATAATCGTCATCAACGTCAACTTGAATTTCTTCCATTGGCTCTTGCTTATTACCTTTCTCATCGGTTTGGAATAATACTTCCGGTCTACTGATAGATAACTCAAATCCTTCACGACGCATA…
/Users/barbour/Desktop/MUMmer3.18/seq/fasta.ixodes_scapularis.003	1126594332	YP_246716.1	Thioredoxin reductase	Rickettsia felis URRWXCal2	211/221	0.95	0.639738	GGTTTAAAATGATGAGTCCATGTGGTGGATTCAGGAGCAGGTTCATTCGGACCGAATAAACCGCCTCTTGCAAATATTGAAGATTTTGAAAGCAAGTCGGTTTTTTATTTCATCAATGATAAAAGCAAATTTGCGGGTAAAAATATAGTTATAGCAGGCGGCGGGGATTCAGCTGTTGACTGGGCTATTTCTCTTTCGGAGATTGCAAATAAAATATATTTAGTACATAGGCGGGATAAATTTACGGCTGCCCCTGAAAGCGTAAGGCAGTTAAGGCATATTGCAGAAACCGGTAAAATCGAGTTAGTAACCGGTTATCAATTAAATGCTTTATATGGTAATAATAATGAACTTCAATCGGTTATAGTTAAAGATCTACAAAATAATACTCACAAATTG…
/Users/barbour/Desktop/MUMmer3.18/seq/fasta.ixodes_scapularis.003	1126594991	NP_359989.1	hypothetical protein RC0352	Rickettsia conorii str. Malish 7	122/128	0.95	0.652406	GGAAGCTCAATGTGGTGGATTCAGCCTCAGCGTGTGCTTGTTCAAGCTTTGTTTTCTTAATCTGAATTTCTTTTCTAACGTGGCTAACTTTTGCATTAAATTCGTTTACTTTATGCTCAAATTCGGTTTCACTTAAATTAGAACGCTCATTTAGCAGCTTCTCTTCCAGCGGTTTAAATTTTGCTTCTTTTGCAGCAATATCCTCTTGAATTTCATGATTAAGCTTTTCGATTTTATTACGCAAATCTTTTATAGCTATCGAACCTTCCAATATAGATTGTACATCAGCAACAGCTACTCTAACTTTAAAATTATCTTCTTTAATCGGCACGTTTTGTGCCTCCGTGATCATTGAGAAATTTATTATGAATATGCATAAACATAATATTCGGTATATCA…
/Users/barbour/Desktop/MUMmer3.18/seq/fasta.ixodes_scapularis.003	1126602237	NP_359874.1	hypothetical protein RC0237	Rickettsia conorii str. Malish 7	136/149	0.91	0.698647	GCTCATCGCACTGTGGTCTATCACTGTTATTCTATAGATGAAGACGATCTTATCTATAACGTAAGGTATTTGTAGTAGTATATTCTTTCTAATGAGCACGATAGAAGAGAGGAGATTAAAACCGGTATATAGTGAAAAATACAGTAGAAATAATGATTTAGAAGCTATTGAAGTTGAACCGATTAGAACAATTGAAGGAGCTGAGTTTTATCATCGTTTAACTAGTATTTTACCTCAGAAAGCAAAAGCAAAATACCTGCTTAAAGCAGAGCTTATCGCAACAACTATGCCTGCTACTATTGAAAAAAACTCCAATGTTTTAAGGGAATATATTAATCAATTAGTTAGGTATAAATTAATTGATATAGAAAGCCAAAAGGTTTTAATTGAAGAGAAGTT…
/Users/barbour/Desktop/MUMmer3.18/seq/fasta.ixodes_scapularis.003	1126602730	NP_359824.1	aspartyl-tRNA synthetase	Rickettsia conorii str. Malish 7	172/191	0.9	0.604822	TTCTATGGTGGGTGGGATTCTGATCGTATTTCCAATTGCTCCTTGTTTTCGGGATGAAGATGCAAGATGCCGATAGATCACCCGGCGAGTTTTATCAGCTAGATGTAGAAATGTCGTTTGTTACACAGGAAGACATATTTAGTACTATTGAGCCTGTGATGCATGATTTATTTACTAAATTTACAGATGAGAAAGTATCAGAGACTCCTTTCGTTCGTATTCCATATAATGAATCTATGCTAAAATACGGCTCTGATAAGCCTGATTTGCGTAACCCTATTATAATTGCCGATGTAACTGAGATATTTAGAAATTCCGATTTTACAATCTTTAGAGAGAATATTAAAAAAGGTAGCATAGTTCGTGCAATTCCTGCCCCTAAAGCTGCTTCATTACCTC…
/Users/barbour/Desktop/MUMmer3.18/seq/fasta.ixodes_scapularis.003	1126606760	YP_001499689.1	Queuine tRNA-ribosyltransferase	Rickettsia massiliae MTU5	132/139	0.94	0.568807	TGGTCGATGTGGTGGATTCCTCGTTATCATCGACATATTTGCTATTGCGGATATTTACCATACCGTATTTGGTAAAAGCCTGACCGTTGCGACCTGAGCGTGTCGGGATTACGCAGTCAAACATATCTATACCCCTGCTAACCGCACCGATAATATCAGCAGGCTTACCGACTCCCATTAAGTAACGCGGCTTATTTTGCGGCAGAAAATCGGGAGCATAGTCAAGTACTTTAAACATAAGCTCCTGCCCCTCGCCTACCGCAAGCCCGCCTATAGCATAGCCCTCAAAATCGAGTTCTACTAAATCCTTAGCCGATTGCTCACGTAATTCTTCGTAAATACTACCTTGAATAATACCGAATTGTGCGTAGCCTTCCCGCTTAACAAAAGCATTACGCG…
/Users/barbour/Desktop/MUMmer3.18/seq/fasta.ixodes_scapularis.003	1127029742	YP_001499510.1	Hemolysin A	Rickettsia massiliae MTU5	220/232	0.94	0.666341	GATTCATCGCCACTGTGGTGCATTCCTTTCTATTATACCAAATATTTTAAAATTATGCTCTTTCTCAAGCCAATCTTTGATTTTATCACATACTTTTTGATGTAAGAGAGAATTTTTAATAATTCCTTCCTGCTCTACTTCATACTTTTCGACCTCAAACTGCGGTTTTATTAAAGCAATAAGCATGCAATCTTCTTTAACTAAATTTAGTGCAGTCGGTAATATAGTAGTTAAACTAATAAAGCTGGCATCACAGACAATTAAATCAGGAGGGGTAGTTATTTGCTTATCGGTTAAATATCGTGCGTTAGTCTTCTCAAGCACTTTAATTTGTGGATTGTCGCGTAATTTAGGATGAAGTTCGCCATAACCGACATCTACGGCAAAAATTAATTTTGC…
/Users/barbour/Desktop/MUMmer3.18/seq/fasta.ixodes_scapularis.003	1127031509	YP_246251.1	methionine--tRNA ligase	Rickettsia felis URRWXCal2	218/230	0.94	0.626273	GCTCATGTGGTGGATTCAAGGTTTTTATGAAGGATGGTATGCAGTGCGAGATGAGGCTTTTTATGATGAATCAGAGCTAACTGAAGGTAAGCTTGCACCGATGGGTGCTCCAGTTGAATGGGTTAAAGAGCCTAGCTATTTCTTTAATCTTTCAAAATGGCAAGATAAATTGCTTGAGTTTTATGAAGCAAACCCTGATTTTATCAGACCCATATCAAGGCGTAACGAAGTAATTAGCTTTGTTAAATCAGGTCTAAAAGATTTATCCGTATCACGTACTACTTTCAATTGGGGTATCAAAGTCCCAAATAATGAAAAACATGTAATTTATGTTTGGCTTGATGCACTGGCTAATTATATTTCGGTCCTTGATTATCCTGATGAACAAAGTAATTACGG…
/Users/barbour/Desktop/MUMmer3.18/seq/fasta.ixodes_scapularis.003	1127035501	YP_001494571.1	putative dTDP-4-dehydrorhamnose reductase	Rickettsia rickettsii str. 'Sheila Smith'	252/264	0.95	0.658512	CCATCATCGCACTGTGGTGATTCCACACATACGCTTTACAAACTCACGCCATTCAGGAGGCGTATACCCCGTTACCTCGTTAAAACGAGTAGCATCTAGTGATCGATCTATTACAAGCTCATCTGACGGAATAATATCGATTTCTTTATTATATATTTCCGCTACTAATTTTAATAATTCTAACTTGTTAATCGGTTTTGATGCAACATGATAAAGCCCATGCAGCTCTTTATTAGGTAACACAAAATCCCTTATTATTCTTGCAAGCTCTACAGTCGGGAATCCTGAATAAATAGCTTTCTCAAAACCTTTCACTTGCCCTTCTGCACTTAAAAACCAATTTATTAAGCTTCTATTGCCTGCCAGCTCATGACCTATAATTGAAGTACGCAAAGTGAT…
/Users/barbour/Desktop/MUMmer3.18/seq/fasta.ixodes_scapularis.003	1127035696	CAO89862.1	unnamed protein product	Microcystis aeruginosa PCC 7806	77/147	0.52	0.678043	GGGATCAGTAGACTGTGGTGGATTCTTGCTTTTTGTCAACAACCAATAGCAAATTCACTGTTGGTTGTTCCTCGAAAATAAGAATTGAGATTTATTTCAATTCTTTTAGCTTTTCTTTCACTGCTTCTTTAGAACGTCGTCCTGCATAAGAATCATAAGTTTTATTATCTTCAATGAAATGTATAAACCTCAATTCTGGATTAGATAATTTTTAGATATAGCTGGTTTGTTAGATTTCATACAGTAAGCAACAAGAGTAGATAAGATATGGACGAAGGCATTCCAAATTGATCTATGTCTTGTATGTTCAAGTTCAAAAACCCCTTTAGTACACTAAAAACTGTTTCAATAATTGAGCGTTTGCGTAGTAAAATTTTTTCAATTAATGGTATAAGTTTA…
/Users/barbour/Desktop/MUMmer3.18/seq/fasta.ixodes_scapularis.003	1127037011	YP_001498967.1	Proline/betaine transporter	Rickettsia massiliae MTU5	142/174	0.81	0.640152	TTCTATGATTCTTTTTCACGCAGATGCAATCTTTTCTGCTAGAGTCTAAAGACTGGAGTCGTGGATAGGAATAAGAGTAGGACACCGCTCGCTCAAATAGAATAAAAAAACCAAGAAAAGGTATTCTCCAGCCAAAACTATCAAATTGTTTTTGCGTGTGAGAATATTCTTGACTATATAAGAAACAAAAGAACCAAGCAATAAACCGGAGCATATACTAGACATTAAAATACTACCGGTGAAGCCTCGTTGTTTATGGCTAGTATGCTCAATAACAAAGGAAATAGAGCCGGTCAAAGCTCCTCCCACTGATAATCCTTGTAGAATTCGTACACAAATCATTAATATAGTCGCAGTTATACCGATAGTATGGTAAGTTGGTAATATTCCTATTAATAT…
/Users/barbour/Desktop/MUMmer3.18/seq/fasta.ixodes_scapularis.003	1127037762	YP_246033.1	hypothetical protein RF_0017	Rickettsia felis URRWXCal2	137/186	0.73	0.679842	ATCATCGCACTGTGGTGCATTCACAAAGCTTAAACCAAATGATATAGTTTTATTTAACGGTGACCTTGGAGCAGGTAAAACATTTTTTTGTCGTGAAATTATTAAATATTTTTGCGGTGAAAATACAAGCATTATAAGCCCGACTTTTAACTTACTGCAAACATATCAAGTTCCTAATTTCACCATAGTCAATTCAGACTCGTTTGATGACAGGCGTGAGGAGCGAAGCCTATATACTAATAGGCGAGACGACGAGCAACGAAGCAGTAAACGTGGATCAATTGACTATATTTATCATTATGATCTTTATCGTCTAAAATCACCTGAAGAAATTTATGAACTTGGATTTGAAGAAGCATTAAACGGTAATTTAATTTTAATAGAATGGTATGAAATTAT…
/Users/barbour/Desktop/MUMmer3.18/seq/fasta.ixodes_scapularis.003	1127037762	YP_246033.1	hypothetical protein RF_0017	Rickettsia felis URRWXCal2	137/186	0.73	0.679842	ATCATCGCACTGTGGTGCATTCACAAAGCTTAAACCAAATGATATAGTTTTATTTAACGGTGACCTTGGAGCAGGTAAAACATTTTTTTGTCGTGAAATTATTAAATATTTTTGCGGTGAAAATACAAGCATTATAAGCCCGACTTTTAACTTACTGCAAACATATCAAGTTCCTAATTTCACCATAGTCAATTCAGACTCGTTTGATGACAGGCGTGAGGAGCGAAGCCTATATACTAATAGGCGAGACGACGAGCAACGAAGCAGTAAACGTGGATCAATTGACTATATTTATCATTATGATCTTTATCGTCTAAAATCACCTGAAGAAATTTATGAACTTGGATTTGAAGAAGCATTAAACGGTAATTTAATTTTAATAGAATGGTATGAAATTAT…
/Users/barbour/Desktop/MUMmer3.18/seq/fasta.ixodes_scapularis.003	1127088525	YP_001498935.1	Prolipoprotein diacylglyceryl transferase	Rickettsia massiliae MTU5	69/109	0.63	0.674017	CTTCATCGCACTGTGGTGGATTCAGTTTGTCACAACGTAGAATTGGTACAAAAGGTAAAATATTTAATGTAGTAGGGATCAGAAATAAGAAGAGTGAACTTGCAGTCTTAATACATAGTGATGAGATCAAAAATCCTGCTGAGATATATGCTCAAAGATGGCAAATTGAAACAATGTTCAAAGCTTTTAAATCAGCAGGATTCAACTGTGAAGCAACTCATATTACTAATGATTTACGATTAGATACATTGATGCAAATATTGTCTATTGCATTTTGCCTAGCTTATCAAACTGGAGAGATTATAGTTTTAGATAAACCAATAGTTATTAAAAAACATGGTTATAGGCAAAATAGTATATTTCGTGTTGGATTAGATACATTGGTTAATATCTTGTATA…
/Users/barbour/Desktop/MUMmer3.18/seq/fasta.ixodes_scapularis.003	1127088813	AAF66605.1	outer membrane protein A	Rickettsia sp. IRS3	171/177	0.96	0.611955	TAGGGGAAATGGGGGTGGGAATTACCCGTCTATTGTTAATTTTCTTCCTGCGTTTACGGAATTTAAGGTTACTATACCTTCATCATCATTATTAGGATCTATATCTGCACCTAATGTGATTGTACGGTCATTTGCATTTGAAATATTTTGTAATACTAACTCTGCATCTGCAGGGGCAAATTCAATATTTGCTGCCGGTACATTTAAATCACCGCCATTTGCATCAATCCTATAAGTAGCATTGTTTATTTGTATAGCATCAGCATTAAATGCTGTACTACTAGTAAAATCTGCATTATCGTTAATAACCAAGTCATGTATACCTAAATTTACATCGTCAGTTATTGTAACCACATGATTAATAAATAAATTTTCAAATTTATTACCGCCTGCATCACC…
/Users/barbour/Desktop/MUMmer3.18/seq/fasta.ixodes_scapularis.003	1127089117	YP_001498932.1	ATP-dependent metalloprotease FtsH	Rickettsia massiliae MTU5	131/132	0.99	0.637571	TCCATGTGGTGGATTCTAAAGTTACCTCAGGCGCTTCGTCGGATATAAAAGGTGCAACTAATATTGCAAGAGCGATGGTTACAAAAGCAGGTTTAAGCGATTTAATAGGACCGATATTTCATGGTTCAAGTGGTGACGATATGTATGGTAGACAACCTAATAATGAAACCTCGGAAGCTACTGCAGAGTTAATCGATGCCGAAGTTAAAAGAATTATTACACAAGGATATGAATTTGCAAAAGATATTTTAACAAAACATATAGATCAACTTCATACCTTAGCAAATGCTTTAATTGAATATGAGACATTGTCCGGTCAGCAAATTAAAAATTTACTTAGCGGTAGAGCTTTAGATTCAGAAGAGGAAAATAAATTTCCTTTTAATGATTCATCTACTA…
/Users/barbour/Desktop/MUMmer3.18/seq/fasta.ixodes_scapularis.003	1127089117	YP_001498932.1	ATP-dependent metalloprotease FtsH	Rickettsia massiliae MTU5	131/132	0.99	0.637571	TCCATGTGGTGGATTCTAAAGTTACCTCAGGCGCTTCGTCGGATATAAAAGGTGCAACTAATATTGCAAGAGCGATGGTTACAAAAGCAGGTTTAAGCGATTTAATAGGACCGATATTTCATGGTTCAAGTGGTGACGATATGTATGGTAGACAACCTAATAATGAAACCTCGGAAGCTACTGCAGAGTTAATCGATGCCGAAGTTAAAAGAATTATTACACAAGGATATGAATTTGCAAAAGATATTTTAACAAAACATATAGATCAACTTCATACCTTAGCAAATGCTTTAATTGAATATGAGACATTGTCCGGTCAGCAAATTAAAAATTTACTTAGCGGTAGAGCTTTAGATTCAGAAGAGGAAAATAAATTTCCTTTTAATGATTCATCTACTA…
/Users/barbour/Desktop/MUMmer3.18/seq/fasta.ixodes_scapularis.003	1127090181	YP_247328.1	hypothetical protein RF_1312	Rickettsia felis URRWXCal2	52/54	0.96	0.68666	ACTCATGTGGTGGATTCACTTATAAAACAAAAGATTAATACGCTGTTTATACAAGCAGAAGATAATGCTACGGCAGCAGAATTACCTTATTATCAAGATATTATTCTAGAACGTATTAAAATTTATTTAGGCTTTGAAGCAATACATCAAATGAACGTAACGTTTTATAAGCAAAAGCCTAAAGTACGCGAGTTTCGTATTCAAAAAGTCGCTGAATAGCTGATAGTAACTGGGTTACGGGGATCTTGATAATACTGTTTTTGTTATAAAGTGAGTACAAAATACAAATTGCTAATTAAAATATGGTATTTATAGTATTAGAAAAAAGTTTATAGGTTATTGAAAAAACTTTAAGAGCAATAACCTATGATAATGGATTTTACAGAAATATTTTGTTAC…
/Users/barbour/Desktop/MUMmer3.18/seq/fasta.ixodes_scapularis.003	1127090624	YP_247329.1	hypothetical protein RF_1313	Rickettsia felis URRWXCal2	154/165	0.93	0.639035	GTGACTCGCACTGTGGTGGATTCCTAGCTCTACTGTTACTACTGTACCATCGGTTATTTCAGCAGGTGGACAACTTATTATTAATGGTGTTGTGATTCCAGGAGGTGTGTTTACAATTGGTCCTAGCGGCACTGCTACTACAGTATTAGTAAAACATAAACCTACTATTGTAAGTGCATTACTTAACGGTTATGTAGATTTTATTGATTTAAGTATGTTTAAAGTTTTTGCAGGAGCAGGTGTCGGTGCTGCGTTAGTAAAGGAAAAAGTAAATATTTCAACTAAGACTGTTGCTAATAATAATGTTATTAGTAGTACTAATTTTTCAGGAACCACTAAAAACAAAACCAACTTTGCTTATCAATTATCTTTAGGAACTTCATTTGAAGTAGCACAAGG…
/Users/barbour/Desktop/MUMmer3.18/seq/fasta.ixodes_scapularis.003	1127093335	YP_247262.1	hypothetical protein RF_1246	Rickettsia felis URRWXCal2	214/233	0.91	0.70187	AGGTCCGATGTGGTGGATTCTAGGGTATTTGGGCTAATAGGAATTATTAGCTCTATTATTGAATTTGCTGTTCCTTTGATTTTTTTAAGATCAATATTTTGATATGCATCATTTGGAACAAAGGCAATTAAGTCGTTAATTTCACCTTTAGCAGTAGCATTAAAAACAAATTGTGATTTATCTGGTCCTTCCCATTTGAAAGTCATAATACCGTCTGAAACGAAACTTTTACCGCTATATGCTTCATTAATTAGAAATTTTATTTCCAGTCCTGAAATGATTATATTAGTATCAACTTTAGTTAAAGGCGGTAAATCTTTATGATATTTATATTCAAAATTCGAGATATGTAAATTTGCTTTTAAATTATCTTCTACTAAAATATTTTTTTTTAAAAAT…
/Users/barbour/Desktop/MUMmer3.18/seq/fasta.ixodes_scapularis.003	1127093459	YP_001499745.1	Peptidoglycan-associated lipoprotein precursor	Rickettsia massiliae MTU5	145/164	0.88	0.636253	AAGAGGGGAGCGATTAGTCGATGTGGTGGATCGTATCGCTAAAAACAGGGCAATGTGGATCAGTTTTTTCGACCCATCAAGGGAATTACAAAGTAATTGACGAAGCAATCTGCAGAAGTTTGTGGGGTATTTCATGAGATTGCCACGCAGCCTATGGCGTGCTCGCAATGACGATTTGGTGTCCACTCATCAACGCTTTCGCAATAATAACATCAGGTTATAAATAAAAAAAGCCGAGTAGTAAACTCGACCTTTTAGGATACTATAATTAGTAAATAATTTTAGTGATGTACAACTGTTACAGCTCTACGGTTATAAGCAAAAGCTTCTTCAGTATTACCCATCATAGCAGGTCTATCTTTACCATAAGAGATTGTATTTAATCTGTTATGATCAATT…
/Users/barbour/Desktop/MUMmer3.18/seq/fasta.ixodes_scapularis.003	1127093699	EAY55764.1	transposase	Leptospirillum sp. Group II UBA	64/99	0.64	0.620044	GGGAGGACAGGAACGAGTCATGTGGTGGATTCTTGACGAGCAATCTCAGGAGTTTGTTATTATTTCATGAGATTGCTGCGGGGCGTATGGCTCCTCTCGCAAGGCATTGTTGCGTGGACCGGTAAAACCCACTGTGTCACCTAGTTCGCTTGACCACGGGGTCCATAAAAACAATAAAAAATACTAATAATTTTAGTATTTTTAACTGGATCCCGTGGTCAAGCCACGGGATGACAGAGGTGAAATTGACACATGCAACAATACTTTCTCGCAATGACGATTTGGTATCCACCCAATAACCATATCAACCGTATACAAAATATAAACTAAAGAACCCTCAGCTATAAGCTGAGGGGTTATAAAGTGGAATCGATTAGAAATCGATCATCATTCACAGGT…
/Users/barbour/Desktop/MUMmer3.18/seq/fasta.ixodes_scapularis.003	1127093699	EAY55764.1	transposase	Leptospirillum sp. Group II UBA	64/99	0.64	0.620044	GGGAGGACAGGAACGAGTCATGTGGTGGATTCTTGACGAGCAATCTCAGGAGTTTGTTATTATTTCATGAGATTGCTGCGGGGCGTATGGCTCCTCTCGCAAGGCATTGTTGCGTGGACCGGTAAAACCCACTGTGTCACCTAGTTCGCTTGACCACGGGGTCCATAAAAACAATAAAAAATACTAATAATTTTAGTATTTTTAACTGGATCCCGTGGTCAAGCCACGGGATGACAGAGGTGAAATTGACACATGCAACAATACTTTCTCGCAATGACGATTTGGTATCCACCCAATAACCATATCAACCGTATACAAAATATAAACTAAAGAACCCTCAGCTATAAGCTGAGGGGTTATAAAGTGGAATCGATTAGAAATCGATCATCATTCACAGGT…
/Users/barbour/Desktop/MUMmer3.18/seq/fasta.ixodes_scapularis.003	1127096043	EAY55764.1	transposase	Leptospirillum sp. Group II UBA	96/145	0.66	0.647793	CATCATCGCACTGTGGTGGATTCATATATTGCTTAATCTTTTGAAACTGCTTAAAATTAATGTCCCCCTTCGCAATAAGAAATCCCTCGCCTTCAGGCGAGGGGAAGATATAATGAAATTGCTTTAGCATGAATTTATATCAAGAAACATGAGAAGTTATAGAAAGAATAGTCATAGTCAGTATGATTTAAAAGTACATCTTATATGGATACCAAAATATAGGAAGAGAGTATTGATAGGCAAAGTAGCGGAAAGGGCTAGAGATTTACTAAGGCAGATTTGTATGGAACATGAAGTATATATAATTTCAGGGAAAATATCATGTGATCACGTGCATATGTTTATCTCATATAAATCACAAATATCTCTTAGCAAGTTAGTACAGTATTTAAAAGGTAG…
/Users/barbour/Desktop/MUMmer3.18/seq/fasta.ixodes_scapularis.003	1127096271	YP_247092.1	Cytochrome c oxidase subunit III	Rickettsia felis URRWXCal2	79/81	0.97	0.679361	TAGGGTCAACTGTTGGTGGGATTCTAAACCTTTTCTAACAGGACTAGTATGCTGATGTTCGACTATTCCTTCTTTCACTACATCTTTCCACCAAGAATATAAACAGTAACCTACTGAAATAACTCCTGCAGATAAAATATATATATTAAATTTATAGCCATGCATGAACGAGACGCCGCCTATAACCAAAAGAAGTAAAGCAAAAGATGTTAGGACGGGCCAAGGGCTTGGATCTACTATATGGAATAAGTGCGATTTAGTAATAGAATGTGAATTTGAATTCATATTTTATTTTATCATTTTCTAATTATACTTCGAGTAGATATACGAAGATCAACTTGGAAAAGAGCAAGGAGTCTGTAAGCCAAGGAGCAGAACGTATAGTAATATGTGAGCGTA…
/Users/barbour/Desktop/MUMmer3.18/seq/fasta.ixodes_scapularis.003	1127096271	YP_247092.1	Cytochrome c oxidase subunit III	Rickettsia felis URRWXCal2	79/81	0.97	0.679361	TAGGGTCAACTGTTGGTGGGATTCTAAACCTTTTCTAACAGGACTAGTATGCTGATGTTCGACTATTCCTTCTTTCACTACATCTTTCCACCAAGAATATAAACAGTAACCTACTGAAATAACTCCTGCAGATAAAATATATATATTAAATTTATAGCCATGCATGAACGAGACGCCGCCTATAACCAAAAGAAGTAAAGCAAAAGATGTTAGGACGGGCCAAGGGCTTGGATCTACTATATGGAATAAGTGCGATTTAGTAATAGAATGTGAATTTGAATTCATATTTTATTTTATCATTTTCTAATTATACTTCGAGTAGATATACGAAGATCAACTTGGAAAAGAGCAAGGAGTCTGTAAGCCAAGGAGCAGAACGTATAGTAATATGTGAGCGTA…
/Users/barbour/Desktop/MUMmer3.18/seq/fasta.ixodes_scapularis.003	1127097636	CAB56073.1	DNA polymerase I	Rickettsia helvetica	162/173	0.93	0.610849	GGGGGAGAAATGCAGAACATCGCACTGTGGTGATTAATATTATCCGATCTATCGCCGATTAAAGCCATCACTTCACGAATATTGGTCAGAAGTAGTACCGAATTTTTTAACAACATCCTCCTCTGTAATATATTTCCCTTTTAACGGATCATATATTTTGATGTTTTCACTCATTAACTGCAATAGATCTTTATCGGAAGAGATAATAATGACCTCTTCTCCAAGCATGACCGTTTTAGTAGCAAAGGTTGCGATAATGTCATCGGCTTCATAACCGTTCTTCTCTAGAATAGGAAAATTTAAACTACTTGCAACATCACGAACTAAAGGTAATTGTACAATTAAATCTTCAGGAGGAGGCGGACGATTAGCTTTATACTCAGGATAAATATGATGACG…
/Users/barbour/Desktop/MUMmer3.18/seq/fasta.ixodes_scapularis.003	1127100825	YP_247260.1	DNA polymerase III subunit alpha	Rickettsia felis URRWXCal2	219/274	0.79	0.623251	CATCATCGCACTGTGGTGCATTCTATCGGATTAGCATCTTTGTATACCGGTACTATATCGACTAAATCAGTACCTGCTATTACGATTCCTGCGGCATGAGTTGAGGAATGCCTATGTAACCCCTCAAGAATTAACGAATATCAAGCACTAGCTTAATTAACTCCGCCTCACCCTCTAAATTATACAGTCCATTACCTTTAGCGGCATTTGCAAGCTCCGGAACTTCACGTATTGCCTGTTCTAGGCTAACGGGATTAACTGCACTAAAAGGTACAAGTTCTGTTAGATAATCAGCGAATTTATAAGGTAAACTAAGAACACGAGCGACATCCTTAATTACAGCCTTTGCCTGCATCTTACCGAAAGTTATAATCTGTCCTACTCTATTATCACCGTATT…
/Users/barbour/Desktop/MUMmer3.18/seq/fasta.ixodes_scapularis.003	1127100864	YP_001499703.1	(Di)nucleoside polyphosphate hydrolase-like protein	Rickettsia massiliae MTU5	133/141	0.94	0.68083	TGTGGCCGTCGGGGGGGTTAGGCTCCACTGTGGTGGAATTCATAGGAATTTCACAGCTTCGGCTTTTTTACTTAATAATGATAAATTTAAATTTTTATTGATGCACCATAAAAAGCTTGATAAGTGGCTTCAACCAGGCGGTCATTGTGATGGAGATAGTAATATATTAAATGTAGCAGTTAAAGAAGCTATGGAAGAATCTGGAATTAATGAGATCAAAATGATAAATAAGGAGATTTTTGATATAGACACCCATTATATTCCGCAAACTCATAAGGAGCCTGCTCATTATCACTATGATGTACGATTTTTACTAAAAACAGTAAATAATGATAATTTTATAAAAAATAACGAATCGAATGAACTTAAATGGTTTAACTTTTCTGATTATTCAAAATT…
/Users/barbour/Desktop/MUMmer3.18/seq/fasta.ixodes_scapularis.003	1127101284	AAT79544.1	surface antigen	Rickettsia montanensis	130/150	0.86	0.679474	CAGGGGGGGGGGAATTCAAATCAAATTGATTAGAGAGTTAAAGAGCAAACAAACTCCGTTTGAACAATTAGAATTTGCCTATACTAATGCAAAAAACTTCGATCAAGATATATTTGGCAATAGAGTCAAAGAGTTAATTAACAACCCTAATATATTAACTATAGTACAACAAGCTACTTTTTTTAATAACAGAAGATACAAACTTAAGAAAAACAATTAATGCTGATCAAGCACAGGCTAAACTTGATGATTTAAGAATAGCTATTTTAAGCACAATAAAATTTGAAGAATTAATTACAGCAAATTTATCTCAAAATGAGTTTATTGCTATAGTAAAGGAAAAAGAACCCGAATTATTAAAAGAGTTTTTAAAAGCTACTACTATCAAACTAGAAGGTA…
/Users/barbour/Desktop/MUMmer3.18/seq/fasta.ixodes_scapularis.003	1127102176	YP_001498912.1	ATP synthase A chain	Rickettsia massiliae MTU5	116/119	0.97	0.674603	ACTCGATGTGGTGGATTCATAATATGACTAGTAGCAGTAAAGCTATAAGGTGTCATACCAAGTAAATTACAGAATAAAATAAAAATAAATAAACTAAAAACTAACGGAATAAATTTACGTCCTTTTACTCCTATATTCTGATTTAACATATCAGCTACAAGATTATAAACTATTTCAGCACTCACTTGTAATCTAGAAGGCACTAATTTCCGGTTATAAAAAGCTAAGTAAAAATAAGTTAGAGCTAGGATGCTAGCAAGTAACATATAGATACTCGAATTAGTAAAGCTGACGTCAAAACCGAACATTTTGATGTCTATTAATTTTTTGATATTAAATTGTGCTAAAGGGCTATGAGTCATTTCCTTACTTTTTATTATTTACTTTTTGCCTTATAAT…
/Users/barbour/Desktop/MUMmer3.18/seq/fasta.ixodes_scapularis.003	1127102615	YP_001499530.1	S-adenosyl-methyltransferase MraW	Rickettsia massiliae MTU5	217/246	0.88	0.61745	GGGGGGGGGGGGCACGGATCATCGCACTGTGGTGGATTCCAGCCGCAGAATTTGAGAATATTTAAATTCCGCTCAAAATTGTTGGTCATGAAAAGCGTTTAACTCTAAGGAATGCTCATTAATGATACAATCTCATGTGTCTGTAATGCTAAATGAAATGTTAGAGGCCTTAAGCCCAAAAGACGGTGAGTCTTATTTAGATTGTACGTTTGGAGCAGGAGGATATAGCAAAGCAATATTAGAAAGCTATGACTGTTATATCACAGCTTTGGATCGTGATCCGAACGTGATTAAAAGAGCCGAAGAAATTAAACAAAATTACGGTGAGAGGTTTGATTTTATAGAAACGAATTTTGCGGATAGCTTTACAAAACTTAAGAAAAAAAAATTTGATGGGAT…
/Users/barbour/Desktop/MUMmer3.18/seq/fasta.ixodes_scapularis.003	1127124945	YP_246865.1	hypothetical protein RF_0849	Rickettsia felis URRWXCal2	78/85	0.91	0.72661	CGTTCATCGCACTGTGGTGCGATTCAATGACGACTATTTTATTGTTATTTTTACTATATAAATAGCGATAGGGGGACTTCTTCAACTGAAATTTTTGAATTATTATATTTAATTTCCGGTAATTGATTGATAATATATTCAATGTTGTCTGTAACTTTTGATGATTGTATTCCGTTAAAATAATCTTTTAAAGTTATTATGTAATTTAATATAAAAATACAATAAATTATTGACGAAATAAAAGACACGGTAAATAAATATCTTATTCCGTATCCTTGATAGTTTATATATACGTCTTTATAAAACTCTATAGAGCTAATTGATAAACGTAATTGACGGATAATGCATTTAATCCTCCTAATATAAATGATAATAAATACATGTATGAGTAATTTATTT…
/Users/barbour/Desktop/MUMmer3.18/seq/fasta.ixodes_scapularis.003	1127124945	YP_246865.1	hypothetical protein RF_0849	Rickettsia felis URRWXCal2	78/85	0.91	0.72661	CGTTCATCGCACTGTGGTGCGATTCAATGACGACTATTTTATTGTTATTTTTACTATATAAATAGCGATAGGGGGACTTCTTCAACTGAAATTTTTGAATTATTATATTTAATTTCCGGTAATTGATTGATAATATATTCAATGTTGTCTGTAACTTTTGATGATTGTATTCCGTTAAAATAATCTTTTAAAGTTATTATGTAATTTAATATAAAAATACAATAAATTATTGACGAAATAAAAGACACGGTAAATAAATATCTTATTCCGTATCCTTGATAGTTTATATATACGTCTTTATAAAACTCTATAGAGCTAATTGATAAACGTAATTGACGGATAATGCATTTAATCCTCCTAATATAAATGATAATAAATACATGTATGAGTAATTTATTT…
/Users/barbour/Desktop/MUMmer3.18/seq/fasta.ixodes_scapularis.003	1127131808	YP_001499104.1	Cytochrome d ubiquinol oxidase subunit I	Rickettsia massiliae MTU5	123/147	0.83	0.669022	TGGGGTGTTTAGGGCTGAGGAGTTCAATGTGGTGGGATTCTAATTACGGATTCTATCCGAAAGGGTATGATGTAACGCAATTGTCCAATGGTAATATTAATGTTACAGAAGTAAGAATAGTAAATGGTCATTATAATTGGAACTCTAAAAAAGGAAAATTTGTTAAAACTAATCAGATAGAATTTAATAATAGCAAAGGTGGATGATTAAATCAAATACTGTATTGATGTTATTGTGTGCTTCAGTTTTTTTGTCATTGCGAGGAAAAATTGAAAATTTTAACAAAGCAATCCAGTAAAAAATTTTGATTTACAGAATTTTTTATTATTTTTCTAGATTTCTACGCTCCTTTTAGTCGCTCGCAATGACGTTGAATCTTAAAACAGCAGCTTAAATATG…
/Users/barbour/Desktop/MUMmer3.18/seq/fasta.ixodes_scapularis.003	1127131808	YP_001499104.1	Cytochrome d ubiquinol oxidase subunit I	Rickettsia massiliae MTU5	123/147	0.83	0.669022	TGGGGTGTTTAGGGCTGAGGAGTTCAATGTGGTGGGATTCTAATTACGGATTCTATCCGAAAGGGTATGATGTAACGCAATTGTCCAATGGTAATATTAATGTTACAGAAGTAAGAATAGTAAATGGTCATTATAATTGGAACTCTAAAAAAGGAAAATTTGTTAAAACTAATCAGATAGAATTTAATAATAGCAAAGGTGGATGATTAAATCAAATACTGTATTGATGTTATTGTGTGCTTCAGTTTTTTTGTCATTGCGAGGAAAAATTGAAAATTTTAACAAAGCAATCCAGTAAAAAATTTTGATTTACAGAATTTTTTATTATTTTTCTAGATTTCTACGCTCCTTTTAGTCGCTCGCAATGACGTTGAATCTTAAAACAGCAGCTTAAATATG…
/Users/barbour/Desktop/MUMmer3.18/seq/fasta.ixodes_scapularis.003	1127133129	YP_001499359.1	hypothetical protein RMA_0637	Rickettsia massiliae MTU5	92/133	0.69	0.662148	AGGAGGGGTAAGGGCGGTTGGTCAATGTGGTGGATTCAGCAAATTCTTGCAATAAAATTCTTGAGCTACTACCTTTTAAATACTGTACTAACTTGCTAAGAGATATTTGTGATTTATATGAGATAAACATATGCACGTGATCACATGATATTTTCCCTGAAATTATATATACTTCATGTTCCATACAAATCTGCCTTAGTAAATCTCTAGCCCTTTCCGCTACTTTGCCTATCAATACTCTCTTCCTATATTTTGGTATCCATATAAGATGTACTTTTAAATCATACTGACTATGACTATTCTTTCTATAACTTCTCATGTTTCTTGATATAAATTCATTGCTAAAGCAATTTCATTATATCTTCCCTTCGCCTGAAGGCGAGGGATTTCTTATCCCCG…
/Users/barbour/Desktop/MUMmer3.18/seq/fasta.ixodes_scapularis.003	1127133831	NP_359929.1	beta 1,4 glucosyltransferase	Rickettsia conorii str. Malish 7	113/120	0.94	0.665493	GTGGTTTTAACAAAAGCATTAATTATCGCACTGTGGTGACATTCTAGTTACCAACTGCTCAATTGAAGTACCCGAATAATGATAAGCAGCTTCATTTAATAGATAAATTTTACTTGCAAAATCAATATCCAGTATTAAATATCACCGAATCATGAGTAGTATTATTTACGGTATTTGCAAAGCTTGCAAATTTTTTATTATACAACCGAGTACATTTATTAAATGGAGCAAACATTCTTGGCTTTTGGTCATTACGATGCATTATTAACAGCTTTATTTTATAAGCTAGATATTGATCTTGATTCTTAGATGCAAAAATATACTCTATTTCATCTTGTAACTCTTTAGATAACTCCTCATCGGCATCAATATTAAGGACCCAATCATTTACGCAAAGGC…
/Users/barbour/Desktop/MUMmer3.18/seq/fasta.ixodes_scapularis.003	1127134782	YP_001499361.1	ATP-dependent protease La	Rickettsia massiliae MTU5	270/285	0.94	0.628906	CGGGGGAAAAAAGGGATGCATCTCGCACTGTGGTGATTCTATCGGTGTTTCTACCAAAGCATGCTTAAGTATTTGATCAATATTTGACACAGATATAATTTCTAGGCTTTCTTTTATATTCGGCGGTATATCTTTTAAGTCTTTAACATTCTCCTCAGGAATCAACACAGTTTTAATACCTCCCCTACTTGCAGCAAGTAACTTCTCTTTAAGACCACCGATAGGTAAAACATTTCCTCTTAAAGTAATTTCGCCTGTTATTGCCACGGTGCGGTGTACGGGTATTTTAGTCATCAACGAAACAATAGTCGTAAACAAAGCACAGCCGGCAGACGGTCCATCTTTTGGAATAGCTCCGGCCGGTACGTGAATATGAATATCAAAATCTTTATAATTGTC…
/Users/barbour/Desktop/MUMmer3.18/seq/fasta.ixodes_scapularis.003	1127135670	YP_001499498.1	Ribosomal large subunit pseudouridine synthase	Rickettsia massiliae MTU5	111/113	0.98	0.698821	GGGGGTCAAAAAACTAAATTAACGCGATGGATTCAATCACATAATATGGTATTTGGTGAAGTCACAATTATTAAATACGGCATCTGTTAGTATTGTACCTTGGAAATTGGCATTTGCTAAATCTGCGTTAATTTCCATATTTTCTAAACTGGTAATGATAATTTTATCATTATCTTCAGCGAAATAATATTTATTTTTGATAAAATCATTTAGTGAGACATTAGGGTTATCTTTTATATAACCAAGATAATCGTTTAAGTCTTTTTCTTCACATTTATATACATTAAGATTTGTCATATTATGTTTTCTATATGATTAGTTAAAATGCGTTAATAATAACACATTACTAATTATTTTTCCAGTATTTTATTATTTATTTCTTTATAATCTCCGGGTTTT…
/Users/barbour/Desktop/MUMmer3.18/seq/fasta.ixodes_scapularis.003	1127138425	YP_001492183.1	replicative DNA helicase	Rickettsia canadensis str. McKiel	51/57	0.89	0.58589	CACTCCCATACAATGTTATCGCGCTGTGGTGTGATTCCCGGGCGTTGCGGAGAAACGCGAGTTGATTTTGAGTGGGGCAGCTTTTTCGGTTAACTCGAGTGTCGCGAGGGCGACGCGACTCCGAAGATATCGAGATTGCGAGTTTGCATGGTCGGCGCACGAGGTACCTTTCCAAAGAAAAGAAAAAACAGACTTCATTTTAACGTAGTTTCAACATGCGAGAAAGATTTTAGAAACGCCGTGAAAACCTCAACCGCAAGAACCAGTTTTTCTTTCTTTTTTTTTTAAGCCTAGACTAGAAATTCGCCCTCTATTGCAGAGTCGCAGCACTAAAGAGCGGTAGAACTACGTGAGGATAAAAAACCTATGCTATCAGATCTTCGAGAATCAGGAACTATA…
/Users/barbour/Desktop/MUMmer3.18/seq/fasta.ixodes_scapularis.003	1127141565	YP_247245.1	guanylate kinase	Rickettsia felis URRWXCal2	187/191	0.97	0.683007	GATTTCATCGCACTGTGGTGGATTCAGCAGAAGTTAATCGTGAATTTAATCCTGAAATAGATACTATTTTAAAAATAGCAAAATATTTTAATTGTACTATGGATGAGGTAATAAAAAGAAAAGTACAGAATAATTCATAAAGCTTGATACAAGCGAATTTTGCATGACTCGCCTGTACTCACAGTTTACCTAGTGCTTTCGCAGGCTCGCATTTAAATTCATCTTGTCTGAATCTTTCTGAAATATGCTGTACCTACGAAATAAAACATAAAATATGACAATAAAAAATAAAGGACTGATTATAATTTTATCTTCCCCTTCAGGTACAGGTAAGTCAAGTTTAGCTAAAGCATTATTGAAAATAGATAATAATTTGCGTTTATCTATTTCGGCAACTAC…
/Users/barbour/Desktop/MUMmer3.18/seq/fasta.ixodes_scapularis.003	1127141565	YP_247245.1	guanylate kinase	Rickettsia felis URRWXCal2	187/191	0.97	0.683007	GATTTCATCGCACTGTGGTGGATTCAGCAGAAGTTAATCGTGAATTTAATCCTGAAATAGATACTATTTTAAAAATAGCAAAATATTTTAATTGTACTATGGATGAGGTAATAAAAAGAAAAGTACAGAATAATTCATAAAGCTTGATACAAGCGAATTTTGCATGACTCGCCTGTACTCACAGTTTACCTAGTGCTTTCGCAGGCTCGCATTTAAATTCATCTTGTCTGAATCTTTCTGAAATATGCTGTACCTACGAAATAAAACATAAAATATGACAATAAAAAATAAAGGACTGATTATAATTTTATCTTCCCCTTCAGGTACAGGTAAGTCAAGTTTAGCTAAAGCATTATTGAAAATAGATAATAATTTGCGTTTATCTATTTCGGCAACTAC…
/Users/barbour/Desktop/MUMmer3.18/seq/fasta.ixodes_scapularis.003	1127144446	NP_359783.1	hypothetical protein RC0146	Rickettsia conorii str. Malish 7	114/115	0.99	0.672619	CAGGTCCAATGTGGTGGATTCTAGAGCAACTTATAAAGAGCTTAAAGATCATTTCAAAAGAGATGATATCAAGATCGAAGAAATGCCGGCATTAATAGCACAAAAAGTTAAAGATACCGCCGAGGGAGCTGAAATAGATCAAAAGATTACGGAAGAGCTTAATAACTTTAATGCTGATGTTAAAAATTATGAGTATAGTACTGAAGTATTAAATAAAATAGAGGATAGAAAGCAAGCCATTACCGATGAAGTCAATGCTCAGATCGATCAGATTAATAAATATAGAGAAAATGCAAAAATGCAAACCTATGTAAAGCCTATAGTAAACGAGGGTAGAAAGCTAAGAAAATTAGAAGATCATTTAAGAAATATGAATTAGAAGAGTTGGTACTGCCTAAA…
/Users/barbour/Desktop/MUMmer3.18/seq/fasta.ixodes_scapularis.003	1127144926	YP_001499829.1	DNA mismatch repair protein MutL	Rickettsia massiliae MTU5	247/265	0.93	0.650993	GCATCATCGCACTGTGGTGGATTCGATATCCTTAAGCTTCAACTCAATATACGTAGGTCTACCGTGATTACATTGACCTGAAAACGGCGTATTTTCCATTTGACGCAGTAAAGCATTCATCTCGTCCACTGATAATTTTTGTCCTGCTCTAATAGAGTAATGACAGGCATAAGTTTCCGTCACATGCTCTATTAACTCCGTTAAAGCTATATTCTCACCAAAATCCGATAAATGATCAGCGAGATCCTGAATTAACTTTTGTACGTTTACGTCTCCAAGGATATTTGGAATTTCAGTTACTATAATAGATTTTTCGCCGAATTTTTCTAGAGTTAAACCGAGTTTATATAGTTTTTCTCTATGTTCATATAAACAATCTGCTTTTTTTTCATTTGGCAG…
/Users/barbour/Desktop/MUMmer3.18/seq/fasta.ixodes_scapularis.003	1127147322	NP_359691.1	acetoacetyl-CoA reductase	Rickettsia conorii str. Malish 7	95/110	0.86	0.583231	GAGGGGGGGGGGAGGGGTTAATCCCCGCCTGTGGTGGATTCTTTTGAAACATCATCCTAAAGACTCTATCGGAATACACGCGTGGTGGAAGTGTAAACCGGGAGTAACTAAGTCGGGTGTCACAGCTTAAACCAAGTATAACCCCAGCGGGGAAATTTAATAAAAGTCAAACTATATGTGTGGAGAAATAATGTCAGAACTTGCAATTGTAACCGGCGGTACTAGAGGAATAGGTAAAGCTACCGCTCTAGAATTAAAAAATAAGGGTCTTACTGTAGTTGCTAATTTTTTCAGCAATTACGACGCTGCTAAAGAAATGGAAGAAAAATACGGTATAAAAACCAAACGCTGGAATGTTGCAGATTTTGAAGAATGCGAGCAAGGCGTAAAGGAAATTGA…
/Users/barbour/Desktop/MUMmer3.18/seq/fasta.ixodes_scapularis.003	1127147588	YP_001499070.1	2-oxoglutarate dehydrogenase E1 component	Rickettsia massiliae MTU5	183/198	0.92	0.593439	GTTTTAGGAGACGATGCATCATCGCACTGTGGTGGATTCGGTAAAAAACATTACAAGATTTAGGAACTAAACTATGTGAAATACCGAAAGATTTTGCTGCTAATCCAAAACTTGTAAAACTATTTGAAGCTCGAAAAGCCACTCTAACAGCTGATCGACCTATTGATTGGGCGACGGCAGAGCAGCTAGCTTTTGCAAGCTTGCTTGCTTCAGGCACAAATATAAGGCTAACCGGACAAGATTCGGGACGCGGTACTTTCTCGCATCGTCATTCAGTATTGCACAACCAAATTGATGATACTACCTATATACCTCTAAATAATTTATCTAAAGAACAAGCAAAATACGAGGTAGCCGATAGTAATTTATCTGAATATGCGGTGCTTGGTTTTGAGTATG…
/Users/barbour/Desktop/MUMmer3.18/seq/fasta.ixodes_scapularis.003	1127148172	YP_001498922.1	hypothetical protein RMA_0056	Rickettsia massiliae MTU5	195/217	0.89	0.603837	GGGGGGTGGGGAGGGGCTCGGTCCGTTGTGTGGGATTGGTAGCGTAAACTTTTAATGCCGCTAACTTTATTTACATTATAAAATTTAAGTTTCTTTTCATAATCTAGTTGCTTTTTCATACCTGCTTTAAGGAGCTTAGCCAGCAAATTATGACAATGTATTATATCATTTTTTCTAGCAATTCGTACTTTATCGGCAGCTTTAGTACCGGAAAAATTAGCTGAATGGCGAGTTATTTGCCGTCCCCTATCATCTCTTTTTATATCGGCAAAATGCCCAAGTTCTTGAGCCGCGATAATCTGAAGTCTTGCTGCCGCAGCAAAACCGTTGCCGTAAGTCGGATGATCTTTATTGTTTTCAGCAAAAGGATTACCGCCGCATGAAACAAAAATAGCCACG…
/Users/barbour/Desktop/MUMmer3.18/seq/fasta.ixodes_scapularis.003	1127148784	ZP_00142012.1	hypothetical protein	Rickettsia sibirica 246	197/240	0.82	0.687225	GAATCATCGCACTGTGGTGGATTCTATTTAGCTGTAATTCCCCTTTAGTTTCAAAATAGATTTCTTTGCAGTTTTTTCGGCGTTCTATATCAAATAAAATAAAAGCTTTACTGAAAGCCGTGAGTTTTATTTGCCAAGTTTTTTTTGTGTAGTTTGGTAAAATAGTGCTATATAAAATATGATTACCGATATTTATTAAAGCATTTTGTTTATCAAGCAAATTTAAATTAATATATTGTTTGTCGTGATTTTTAGAATATTCCTCTAAAACTTTATGAATAAAATTACCGAAATCCGATATTTTAGGCTCTTCCCATATATTATCTTTTTTACGTAGTCCAAGAATTTTCTTAGCATAAAAACCGTATGAGTTTCTTATTAATGTTTCTATGTCGGTTA…
/Users/barbour/Desktop/MUMmer3.18/seq/fasta.ixodes_scapularis.003	1127148784	ZP_00142012.1	hypothetical protein	Rickettsia sibirica 246	197/240	0.82	0.687225	GAATCATCGCACTGTGGTGGATTCTATTTAGCTGTAATTCCCCTTTAGTTTCAAAATAGATTTCTTTGCAGTTTTTTCGGCGTTCTATATCAAATAAAATAAAAGCTTTACTGAAAGCCGTGAGTTTTATTTGCCAAGTTTTTTTTGTGTAGTTTGGTAAAATAGTGCTATATAAAATATGATTACCGATATTTATTAAAGCATTTTGTTTATCAAGCAAATTTAAATTAATATATTGTTTGTCGTGATTTTTAGAATATTCCTCTAAAACTTTATGAATAAAATTACCGAAATCCGATATTTTAGGCTCTTCCCATATATTATCTTTTTTACGTAGTCCAAGAATTTTCTTAGCATAAAAACCGTATGAGTTTCTTATTAATGTTTCTATGTCGGTTA…
/Users/barbour/Desktop/MUMmer3.18/seq/fasta.ixodes_scapularis.003	1127149363	YP_001499033.1	Aminopeptidase A	Rickettsia massiliae MTU5	259/290	0.89	0.619672	GGATCATCGCACTGTGGTGGATTCAGATATTTGATAATAGCAAGTCTTGGGAATGAAGAAAAATTAACTGAAGCAAAAATTGAAGAGTTAGGCGGCAAAATTTTACAGCATGCAACCGGTTGTAAAATTTCTACTATCGGCTTAAAACTTACAAATAGAATTAGCAGGTTTACATCTCAAACATTTGCATCTTTAGTTGCTAGTGGTGCGTTTCTTGCTTCTTACAGATTTAATAAATATAGAACTACCTTAAAAGAAGCAGAGAAGTTCATAGTAGAATCAATTGAAATTTTTACCGATAATAGCACTGAAGCGGCAAAATTATTTGAAGTCAAAAAATTAATTGCTGAGGCAGTATTTTTTACAAGAGATATAAGTAATGAACCGTCAAATATTAAA…
/Users/barbour/Desktop/MUMmer3.18/seq/fasta.ixodes_scapularis.003	1127150263	ZP_00142765.1	hypothetical protein	Rickettsia sibirica 246	53/59	0.89	0.733516	CATATAATCGCGCGTGGAATTCTAACGATCTTGCCGTTTTTAACTTAAAATATGATTTAATCATCTCCAGTAAGAGAGAATCTATCGCAATTATTATTAAGAATTTTATATAATATTTTTTTATCAAAATATGCAGGTATTATTTTTAAATCCTTATTAATAATTTGCTGTTTGTAATAAGATAACTAACGCATAAAAACGATAACGGTAGCTGTAAAACCTGCAACTAAGATAGAGTATAAATTTAGTGAAAAGCATATTTTTAATATATTTAATTATAACTACCAACGATAGTATAGCATTTTTTGCTTTTCAATCTAAAAATGAACCATTACTGTATATTACTTATTTTTTCTTTCAATTAGTTTATTTATCACATATTTATTGTGCTGCTACTAG…
/Users/barbour/Desktop/MUMmer3.18/seq/fasta.ixodes_scapularis.003	1127150319	YP_247112.1	Na+/H+-dicarboxylate symporters	Rickettsia felis URRWXCal2	213/256	0.83	0.620921	GTTGGGGGGACAATCAGTCCATGTGGTGGATTCTGTCGATGAGCATTAAGATAAATATACTTCCTTATCTAAAGTATCTTCGCTGTTATCTATAATCATAGTAATTGTTGCATCGCCGGTAATATTGATAGTAGTACGTAGCATATCAAGTATTCGGTCAATACCGGCAATAATTGCTACTCCCTCTATAGGTAAGTGAACCGAAGAAAGAACCATAGGAAGCATTATCAAAGAGGCACCGGGAATACCGGCACCGCCGATAGATCCAAGTGTTGAGGTGAGAATAATTACTAAATAGTCGTGAGGAGCAAGCGTTACTCCCATCATCTGAGCAAAAAATATGGTAGTAAGAGATAAATTTATAGCAAAGCCGTCCATATTAATTGACGCACCTATCGG…
/Users/barbour/Desktop/MUMmer3.18/seq/fasta.ixodes_scapularis.003	1127151095	YP_001499476.1	hypothetical protein RMA_0809	Rickettsia massiliae MTU5	175/235	0.74	0.696319	AGGGGGGAAAAACGGAATGTTCTCGCCCTGTGGTGGAATTCAATATCTTTTTTATAGGCAATAGTAATATTTATCTTATCTTCTTTTACTCTTTATCATAATAGATCCGATATTTTAAAACTGTTTAAAAGTGAAAATAAAGATTTAAGCCAAATTTCTGATCAAGCAGTAGAAAATAAAGAAAATACTACCCTGGAAGAAAAGGAAGCAGCCCCTCTATTATCTACCAAGTCGCTTTTAAATTACGTAAGTTCTTTAAAGTTTCCTGAAGCACCGACTAATTTAGTAGAACCAAAATTAGAAACTGTAGTCAATTCAGCTTCATTCGGATACAAGGAACAAGGAGCGAAGCCTATAACTAATAGGAGAGCGACGAGTGACGATGTAGGCGGATGGGGA…
/Users/barbour/Desktop/MUMmer3.18/seq/fasta.ixodes_scapularis.003	1127152101	YP_001499309.1	Putative glutamine amidotransferase	Rickettsia massiliae MTU5	230/241	0.95	0.655773	AGGTTCAATGTGGTGGATTCCTTTATGACTGTCCGGTACTATGAGGAATGACATAGCTGAAAGAAAAATAGTAAAACGATAATAAAATGCATAAAAAACCGATAATAGGTGTTACACCTAATTTAGCTCAAAATTGTGAAAAATATACTTACGCTGCTTTTCCATGGTACGCCTTGGAAAGAAACTATACCGATGCGATTATTGCAGCCGGTGGTGTACCGCTATTATTACCTTATCAAAGTGATACAATAAATCAGCTTATGGAACTTGTTGACGGTGTTGTAATTCCAGGCGGTGACGAGGACATACATCCTAAATTTTATGAGCCGGAATACGCCGAAGATGTAGTAGTTTCCAATGAAGAACGTGATAATTTTGAGATATTAGTTTTAAAGAAAG…
/Users/barbour/Desktop/MUMmer3.18/seq/fasta.ixodes_scapularis.003	1127152711	YP_001499036.1	Aspartyl-tRNA synthetase	Rickettsia massiliae MTU5	229/295	0.77	0.61087	AGGTCCACTGTGGTGGATTCTAGCTTGGGGCGTTCATTAGTAAATCTTCAGCCTGTTGGTTTAAAGGAAACGCAATTATTTCCCTTATATTTGTTGCTTCCGCAAGCAGCATAACGATTCGGTCAATACCGGGGGCTATTCCACCATGTGGTGGAGCTCCAAACTTAAACGCTCTAATCATCCCTCCAAATCTCTTATCAACTTTCTCTTCACTATAACCTGCTATGGAAAATGCTTTATACATAATTTCCGGCTTATGATTTCTAATAGCACCGCTGGAAAGTTCAATACCGTTACAAACAATATCATATTGGTATGCGGTAAGTTCTAATAACTCTTCAGTGGTCTTAGCTTGCTCTAAAGCATCTATTCCGCCCTGCGGAATAGAAAACGGATTAT…
/Users/barbour/Desktop/MUMmer3.18/seq/fasta.ixodes_scapularis.003	1127154683	YP_001499473.1	1-acyl-sn-glycerol-3-phosphate acyltransferase	Rickettsia massiliae MTU5	153/154	0.99	0.652688	TGGGGGGAGGGGCGGTTTGGCCCCTGTGGTGGATTCTCAATGTTTATGCAGTTGATTATTCCTAAACATTCTTGGGTATTAAAGCGTGAATTATTTAATATACCCTTGCTTGGTTGGGGACTTCGGATGGTTAAACCTATTGCGGTTGACCGTGGTACTAATAGCTCGGTTGCTCAGATTTTAAGAGAAGGTCAGGAAAAAATAAAAGAAGGATTATGGTTAATAATATTTCCGGAATCAACTAAAGTTCCGCCTGATAGAACGGTGAAATTTAAGCCAAGTGCCGTAAAGCTTGCTTCAATTACTAAAGTTCCAATTGTAATGATGGCTCATAATGCCGGTTTATTTTGGCCTAGAGGGTTTTGGTTTAAGCAGCCTGGAACTATAAAGGTAAAGATT…
/Users/barbour/Desktop/MUMmer3.18/seq/fasta.ixodes_scapularis.003	1127283805	YP_001498916.1	Putative methyltransferase	Rickettsia massiliae MTU5	158/168	0.94	0.609641	GAAGTCTATGTGGTGGATTCCACGTATTGTTCTCTGCATATTCCAGCCCGGGAGCGTATTATAGCTTACAAAAGCTATGCCATTCGGATTTAGCAGTTTATTACAGACTTCGAGTATTTTATCTTGTACTTCTTCAGGTACCCATGAATATACGCCGTGACAAACTATGTAATCAAACTTACCGTATGACTCATCAAGGTCTAATATAGATAATGCCTTTAGTTTGGCATTTTTTATTTTTAAATCACTGGTAATTTTTTTACCTAATTCTATTTGTGTTTTGGATAAGTCAACACCTAGAGATTGTGATTTAGGATATGTTTCAGCAAAGTTAAGCAGATTAACACCAACCCCGCAACCGATATCAAGTACTTTAGCAGTTTCAAGAGGCGGAGGGTT…
/Users/barbour/Desktop/MUMmer3.18/seq/fasta.ixodes_scapularis.003	1127288261	YP_247315.1	UbiD family decarboxylase	Rickettsia felis URRWXCal2	229/269	0.85	0.608028	GATCATCGCACTGTGGTGTATTCATAAGCTATTGATGCGTTGGTTAAGTTACGAGGTGGAGCAGAGCATCATAAACGTTGGAAAGAAGCAAAAAAAGAACCGTTTCCTGCTGTTATCGTTATTGGGGCAAATCCGGCGGTAACTTTGGCAGCGGTTACGCCGATACCTGAGAATATCTCAGAGTATAATTTTGCAGGTTTACTCGGTAATGAAAAAGTAGAGCTGGTGCAATGCAAAACTATTGACCTCAAAGTACCTGCACATAGTGAAATAGTGCTGGAAGGCTATGTAAGTTTAGAGGAGTATTTGCCTGAAGGTCCTTTTGGAGATCACACCGGATATTATAATGATGTTGAGGAGTTTCCGGTATTTACCGTAACGGCAATAACGATGAAGAAA…
/Users/barbour/Desktop/MUMmer3.18/seq/fasta.ixodes_scapularis.003	1127288521	YP_001499860.1	Proline/betaine transporter	Rickettsia massiliae MTU5	129/130	0.99	0.686035	GAATGTGGTGGATTCTAGCCGCTCCCGTTCCTTCACCGCTAATACATAAACCTTGAATAAGCCGCATTATAACTAGAGTTATAGGGGCATAAATCCCAATACTTGCATATGAGGGTATGAGACCCATAACAAAGGTCGGAATAGTCATACCTAGCATCGAGATTATTAAGGCAATACGTCTACCGTATCTATCACCGATATAACCAAATAATATGCCCCCTATCGGTCTTGTCAAAAAGCCAACCGCAAATACTCCAAGGCTTAGAAGAATTCTAATGAATTCTGATTCGCCTGGAAAAAAAACTTGTCCAATAATCAGCGAAAAAACTGAATATACCGTAAAATCATAATATTCGAGTACATTACCTGAAATAGCAGATAAAAAAATGAACTTAGACC…
/Users/barbour/Desktop/MUMmer3.18/seq/fasta.ixodes_scapularis.003	1127288552	YP_001499379.1	ATP/ADP translocase	Rickettsia massiliae MTU5	268/310	0.86	0.695975	CTCATCGCACTGTGGTGCATTCAGCTGCATATTCGGTTGGAGTTTTATAAATTTTAGTAGCTGCTGCTTTCCAAGGACCTTCTACTAAATTAATGGCAATGCCATAGCAGATAAGCAAAGTTGCAATTAATCTAATATGTCTTGACGATAGAATCATTTGAAAACTTTCGGCAATAGTCATAGATTTTTTCTTTGCTTTAAACCTGAGTAACGCCATATGCTCTTTGTCTAGTACTTTATGATTAAGCAGCCAAAAAGTTTTAATAGCTATTATACCTAAAATTAATACTATAGTTAGTATAATTTGTATAGAAAGTGTATGAAAAGACGATTGCAATGCAAATTTATTAGTTACGTAATCATTAATATTACTTAGATTTTCTAAAAACTGCCCTGCTA…
/Users/barbour/Desktop/MUMmer3.18/seq/fasta.ixodes_scapularis.003	1127290505	YP_246052.1	Pyrroloquinoline quinone (Coenzyme PQQ) biosynthesis protein C	Rickettsia felis URRWXCal2	151/173	0.87	0.69606	AAGGTTGTAAAGATTGCTGTTCTCGCACTGTGGTGTATTCCTAAATTACCTCTAGAAGCGAAGTTTGGAAAGATGTCTATTATATTTTTTATTAAATCTTTAGATGATTTTTGGCAGATAATAAAACCTTTTACTGATAAGAAAATTTTTATGGTTGGGGGGACAGAAATAGCGACTCTTTTCCTAGAGCAAAATCTTATTGATGAATTTTTACTTACAAAAATAAATAAAAATTATAATGGAGATACTTTTTTTCCTCTTAATCTTTTAGCAGAATTGTATTCTGTAATAATAGATACAACAAATAATTATCAGATTTATAAATTTACTAAAAGGAGGTAAGATGAAATTTTTAGAACAGCTTAATATAGATCTTGAACGATATAATCTTTTAAATCA…
/Users/barbour/Desktop/MUMmer3.18/seq/fasta.ixodes_scapularis.003	1127291223	YP_246737.1	Polyribonucleotide nucleotidyltransferase	Rickettsia felis URRWXCal2	279/284	0.98	0.623188	TTCCATGTGGTGGATTCTGAACAAAGCCGTCTTTATTACCTAAATAATTAATAAAAGCACCGGAATCTAAGACTTTCATTACCGTACCGTTAAATATTTCACCGATTTCAGGTTCAACGGCAATAGCTTTAATTTTATCTAAGGCAACTTTTAGCTTATCTCTATCTGAAGCATAAACAGAAACGCTGCCGTCATCGCTTATATCTATTTTAGCGCCACTAGTTTCACAAATTTCCTTTATTACTTTACCGCCCGGTCCTATAATATCTCTAATTTTATCCTTATCTATTTTTATAGTAGTAGTAGAAGGAGCATTTTTACTTAGTTCGCTATTTGGTTTACTGATAACTTTATTCATTTGCTCCAGTATATGCAAACGACCGAGTCGTGCTTGCTCTA…
/Users/barbour/Desktop/MUMmer3.18/seq/fasta.ixodes_scapularis.003	1127291290	ZP_00143042.1	hypothetical protein	Rickettsia sibirica 246	167/185	0.9	0.670423	GTATCCTCGCCACTTGGTGGTGGATTCTAGATAAAGCTATCTAATAGTGCTAATGATTCTTCTAATACCCATATTATGTATACGGAAATTAGATATGAAGGTTATGCCCCGAATGGTATTGCTATAATAGTTGAAGCTTTAACCGATAATAAAAACCGCACTGCTGCAGAAGTACGCTCTAGTTTTACTAAATATGGTGGAAGTTTAGGCGAAACCGGTAGTGTCAATTATTTATTTAAACATTGCGGCGTTATTCAATATCTAAGCAATATAGCATCGAATGAAAATATTTTAGAAGCAGTTATAGAGTTAGATGTAGATGATATTATCTCTGATGATACCACCCATACAATCTATACGGATATTGAAAATTTTTCCAAAGTTCTAGAATTTTTAACC…
/Users/barbour/Desktop/MUMmer3.18/seq/fasta.ixodes_scapularis.003	1127292088	AAR00514.1	transposase	Acinetobacter baumannii	71/172	0.41	0.632874	CTGCCCATTGTGGTGGAATTCGTAGACTGCGTGGGAATCTCATGAAATAATAACAAACTCCTGAGATTACTTTGTAATTTCCTCGCAATGACGAAAAGTTAGAACCACGCAACAACGCCCTGACTTCGCGGGAATGACATTTAGTAGAATATCCCTCTTTGATAAATTAATCAATTTTAAGCTTACTACATGACAATTTTTAGAGATGTAAGGACTAAAGGATTGAATTTTGCTGATAATTCATGATGATAACGGGGAAAGAACTTGGTTTACATATGAAAGATCATTCCGCCCCTCTAGTCGAATTATTACAAAAACATATTTCGCTTAATTTATCAAGAGCAAAATGTTTAGGATTATTTATCATTTCAATGCTTAACAGCAGGACAGTAAACATGT…
/Users/barbour/Desktop/MUMmer3.18/seq/fasta.ixodes_scapularis.003	1127402611	YP_246814.1	UDP-N-acetylglucosamine pyrophosphorylase	Rickettsia felis URRWXCal2	202/210	0.96	0.678019	CTTCATCGCCACTGTGGTGGATTCAAGAGTTTTCGGGAATTATGAGTTATCTGATGATGTTTATGAAATAATACAAGGAGAACAATGACTTATAACGATACAAATTATCAAATAATTATTTTAGCAGCCGGTAAAGGTACTAGAATGGAGTCCGATTTACCGAAAGTAATGCATAAAGTTGGCGGAGTTCCAATGCTTGAAACGGTATTAAAGAATTCGCTTAACGTCACAAATGATGTAATTATAGTTTATTTAGAAGAACTTAAAAAACATTTAACGCCCTATGAAAATATGTGTTGCTTTGTACTGCAAGAAGAACCTAAAGGCACAGCTCATGCTACTTATGCAGCAATAGATTTAATTGATAAAAATAAAACAATATTAGTTTTATACGGCGAT…
/Users/barbour/Desktop/MUMmer3.18/seq/fasta.ixodes_scapularis.003	1127405894	YP_246744.1	Glutamine synthetase	Rickettsia felis URRWXCal2	211/225	0.93	0.708686	GCTCCAATGTGGTGGATTCATAAATAATGCGGTAATATCTTTCTTCAAGGGGATATTCTTGTTTTTTTGCTAAAAACTTATATAGAATATCTTCTATCCCTTGTAAATACTTCCATTCCTACCTCTTTTAATCCAGAATTCGGGTTTTTAGTTGTAAAAAAACAATTGTTTTTTAGTTTTTAGGTTTTGTGAACAAAATACAAATTATTTAAAAAACTCCGGTTTAAATAACATAAAGCTATCCTGAGATGATGTAGGTAATGGAGTTAAATTATATTGCGGATCGAAAGCGTTCCCATAAATTTTTTCTATTTTTTGGAGCGAATTTGGAGATTTTAAAGCCAATAATATTGATTTTAAAATAGTAAAAATTGCTATATACGGATCGGTTTCGGGGGA…
/Users/barbour/Desktop/MUMmer3.18/seq/fasta.ixodes_scapularis.003	1127406593	YP_001499033.1	Aminopeptidase A	Rickettsia massiliae MTU5	256/264	0.96	0.658084	AGTGGGGGGAGGTTTGATCTCGCACTGTGGTGCATTCATGCATATTACTTGACGGTTTTAATGAAATACCGCCTGTATCAAAAATCACTCCTTTACCAACCAAAGCAATAGTCGGAGCATCTTTACTGCCGCCTTTATATTCCATAACTACTAACTTTGACTCGTTTTGTGAACCTTGCCCCACACCAAGCAATGCTCCCATACCAAGATTTTTCATCTCACGTTCACCGATAACATCAACATCTACTCCTAGCGGTTCAAGTATATCAACTATTCTTTCGGCATAGACTTGCGGAGTTTTAATATTTGACGGTTCATTACTTATATCTCTTGTAAAAAATACTGCCTCAGCAATTAATTTTTTGACTTCAAATAATTTTGCCGCTTCAGTGCTATTAT…
/Users/barbour/Desktop/MUMmer3.18/seq/fasta.ixodes_scapularis.003	1127406802	ZP_00142802.1	hypothetical lipopolysaccharide biosynthesis protein	Rickettsia sibirica 246	46/47	0.97	0.676531	AGGGGGGCTGGGCCCAATGTGGGTGGATTCTGTCTATGTTGGATAAAATATTATTGCTTAAAAAAGCATTAATCCGATACGGTGTTTAGTAAAATTAAACTATTGGGGAAGTTTGATTTATTCAAGGCATAGATCAGTTACAAATGCCTTTGTGCATATGGTTGCAGCACTGATAAATTATCAAATGTCTGATAATAAACCTTCTATTACATCTCTCTTGATATGCTAAATCCTATGCTATATTAATTCGAAACTCGCGTTGTTTAGAAATATCCACAAAACCTAGATTAAGGTTGTAAAATTTACGTTATTTAATGTGCTCTTCCCATTTCAAATATAATTAAATGTTGCATGTATTAAAAAAGGCGAAGTGACATAGGCTTGCACTTCATTATGCAT…
/Users/barbour/Desktop/MUMmer3.18/seq/fasta.ixodes_scapularis.003	1127406837	YP_247217.1	hypothetical protein RF_1201	Rickettsia felis URRWXCal2	68/74	0.91	0.663918	AGGGGGTGGGGCATGAGTCATGTGGTGGATTCCAGAGATATAAATAAAGAAAAAAAGATAACGGTAGAAATAAAACACATTCCGGAAATATCAGCATCTATAGCTAAACTACCAAAAGACATACTTCAAGAAGCCATGTTGATAGGAGAAAAAACTAGAGGATTTATTCATAAACCAACAAATAAAGAGACAAAATCCTTTGCTGAACAAGTTAAAAGCTCTAATAAACCGAAAGGAAGATCTATCTAAATAAAAATATGTTTTTCAATATTGATCCCTAAAACCTTACTTGATATTCTAAAATGGAGAATAACTTCAAAACGACCAAAATGGCCGACAACACTGCCACTTACTTCTACTGATATTCCACCCCAAAAAATAACTAGCAACGAAAATATA…
/Users/barbour/Desktop/MUMmer3.18/seq/fasta.ixodes_scapularis.003	1127407430	YP_247330.1	Putative outer surface protein	Rickettsia felis URRWXCal2	161/167	0.96	0.651256	GGGGGGAAGATCGCATGATCATCGCACTGTGGTGGATTCGTTCCAGTTGATTTAGGTATCGGTTATTATATTTCCGAAATTTTTAGAGCCGATTTAACTTTAGGTACTATAATCGGTGGGAAGTTAAAGAAATCCGGAGCTGCGACTAATGCACCTTTTACCGGTACTAATGTTTCAGCAAGCCATAAACCTACTATTACACGTTTACTTATTAACGGTTATGTAGATTTAACTAATTTTGATATGTTCGATGTTTTTGCTGGTGCCGGTGTTGGTCCTGTATTAGTTAAAGAAAAAATTACATATAATGGGATAACCGGTCTTTTATCTAACACTAAAAACAGAACTAATATCTCTTACAAGCTAACTTTAGGTACTTCTGCGCAAATTGCCGACGGT…
/Users/barbour/Desktop/MUMmer3.18/seq/fasta.ixodes_scapularis.003	1127408304	YP_246887.1	translation initiation factor IF-2	Rickettsia felis URRWXCal2	159/161	0.98	0.638639	ACTCATGTGGTGGATTCAACGGAATCCGATGTATCTCTTGCCCATGCTTCTTCGGCTATTATTGTCGGCTTTAACGTTAGAGCAGGGGCAAATGCTTTAACTGCTGCAGAAAAAGAAAAAGTCGATATTAGATATTATAGTATAATATATAATTTAATTGATGACGTAAAAGCCATTATGAGCGGTATGCTTGATCCGATAGTTAGAGAGCAGTATATCGGAAGCGTAGAAATTAGACAAATATTCAATATTACCAAAGTCGGTAAAATCGCCGGTAGCTATGTAACTAAAGGGATTATTAAGAAAGGGGCGGGCGTACGCTTATTACGTGATAATGTAGTCATTCATGAAGGAAAACTCAAAACTTTAAAACGCTTTAAAGATGAAGTTAAAGAGGTT…
/Users/barbour/Desktop/MUMmer3.18/seq/fasta.ixodes_scapularis.003	1127408841	YP_246888.1	transcription elongation factor NusA	Rickettsia felis URRWXCal2	266/314	0.84	0.647812	CTTCATCGCACTGTGGTGGATTCTGAAACAATATCATGACTTTAAAGATAGAAAAGGCGAAATTATAAACGGGATAGTTAAGAGAATAGAATACGGTGATATAATAGTTGACTTGAGTCGTGCTGAAGCAATAATAAAAAAAGATCAATTAATTAAGGGTGAGAATTTTAAACCTAATGATCGTATAAAAGCATATGTACAGGATGTAAGGCAAGAAACAAAAGGACCGCAGATTTTCTTGTCTAGAGTAGATAACCAGATGCTGGTTAAGCTATTTAAGTTAGAAGTACCTGAAATTCTTGAAGATATTATTCAAATAAAATCAATAGCACGTGATCCCGGTTCAAAAGCAAAAATAGCGGTATTTGCTTCGGATAGTAGTATAGATCCTGTAGGCTC…
/Users/barbour/Desktop/MUMmer3.18/seq/fasta.ixodes_scapularis.003	1127409061	YP_246887.1	translation initiation factor IF-2	Rickettsia felis URRWXCal2	71/108	0.65	0.641133	CCTCCATGTGGTGGATTCAATCCCAGACGGCATTCTATTGCATAACAATGACATGTTTACTGTCCTGCGTGTTAAGCATTGAAATGATAAATAATCCTAAACATTTTGCTCTTGATAAATTAAGCGAAATATGTTTTTGTAATAATTCGACTAGAGGGGCGGAATGATCTTTCATATGTAAACCAAGTTCTTTCCCCGTTATCATCATGAATTATCAGCAAAATTCAATCCTTTAGTCCTTACATCTCTAAAAATTGTCATGTAGTAAGCTTAAAATTGATTAATTTATCAAAGAGGGATATTCTACTAAATGTCATTCCCGCGAAGTCAGGGCGTTGTTGCGTGGTTCTAACTTTTCGTCATTGCGAGGAAATTACAAAGTAATCTCAGGAGTTTGTT…
/Users/barbour/Desktop/MUMmer3.18/seq/fasta.ixodes_scapularis.003	1127410539	YP_001499761.1	Putative methyltransferase	Rickettsia massiliae MTU5	232/273	0.84	0.632674	CATCATCGCACTGTGGTGGATTCAATATTAGAGCTTGGTTGTGCAGCAGGCGGTAATTTAATACCACACGCAGTTCTTTATCTAAAGCTCATTTTGTTGGGGTTGATTTGTCTAAGGTACACATTGACGAAGCAAATAAAAATGTCAAAGAACTTGGACTGAAAAATATAGAATTTCATCATTGTTCGATAACCGATATTGATGATTCTTTCGGGAAGTTTGATTATATAATTTGCCATGGCGTAATTTCTTGGGTGCCAAAAACCGTTAGAGATAAAATTTTTGAAGTTTGTAATAAAAATCTTAGCCCAAACGGAATAGCATATATTAGCTATAATACGCTACCGGGTTGGAATATGGTCCGTACTATTAGAGATATGATGATGTATCATTCTAGCT…
/Users/barbour/Desktop/MUMmer3.18/seq/fasta.ixodes_scapularis.003	1127410820	YP_001495300.1	NADH dehydrogenase subunit L	Rickettsia rickettsii str. 'Sheila Smith'	208/254	0.81	0.618719	AAGCTCATGTGGTGGATTCAATCCCAATAACAATTCCCACTATACCGACTGCCATAGGTAGTAATCCTTATATAAAGGCGGGTGGCTAATTAGTAATTTATAAATATGTAAATTAAATAGGCTTTCATGGAAATAACCGTTTGGTTTGTCCATAGAGAGTAAATAATAGCCTATCATACCGCTAAGAAAGCTCCCAGCGACAAGTAATATAAGTGGATTATTCATTACTTTAGCCGGTTCGTGAGCATGCTCAAAAACATCTTTTTCTAGCTTAGTTTTGCCATGAAATACCAACATAATAATCTTCATTGAATAAATAGCGGTAAGTATTGCTGCTGCTATCCCAAAAATGAACATGAATGAGCCGCTACTATAAGCCGCTTCTAAAATCGAGTCTTT…
/Users/barbour/Desktop/MUMmer3.18/seq/fasta.ixodes_scapularis.003	1127413256	ZP_00142741.1	hypothetical protein	Rickettsia sibirica 246	49/54	0.9	0.704268	TCCAATGTGGTGGATTCTTTACTAAAACAGTAAATAATGATAATTTTATAAAAAATAACGAATCGAATGAACTTAAATGGTTTAACTTTTCTGATTATTCAAAATTAGATATTGAGCTAGAATGTTCCGTTACTAGAATGATAGAAAAGTTTATAAAAATTAACCATCCTGCTTGTTAAATATAAATTATTTCCCTATAATGGCGTTTTTTAAATAAAATGTAAATCAAATGCCATTATCTAGAATTTTTTCATTCCGTAACGCGAGTTTCGTATTAAGATGCCTAAATTATGGTTAATGAATATGCTATAATGCTTATCCTTTCAAGGTTTGTAAGAGGTGTGACAAGTTTTACAATTTAATAGTTATAGTCAAAAAAGACAATTTACTAAAAATTTA…
/Users/barbour/Desktop/MUMmer3.18/seq/fasta.ixodes_scapularis.003	1127413596	YP_001499015.1	Periplasmic serine protease	Rickettsia massiliae MTU5	62/98	0.63	0.619776	GGGGACTCATGTGGTGGATTCTAAATTACTTCGGACAATGAAGAGGTACCAAAAGAAGAAACACAGTAGGAAAAAATAACAAACAAAGAAGTAAATAATATGACTCTTTGTAATTTGACTGAAGAACTAAGACAAAAATATACTATTCCTCAAGATAAAATGGGAATAGTTATAACCAATATTAATCAGGAAAGCATAGACGATATAAGTAAGCTAGAAGAATTATATGAAAATGCTAAAATCAGATAAGCAAAATATTTTGCTCTTGATTGAAAGGGGTGATACAAGTGTGTTCGTGCCGTTATCGGCGCTGTGATTAAATGTCATACCGTGGCTTGACCACGGTATGACACCTAATTAATTATTATTGAAAAAATAGCAATTTTAAGTGCATATAGT…
/Users/barbour/Desktop/MUMmer3.18/seq/fasta.ixodes_scapularis.003	1127413787	YP_247175.1	succinate dehydrogenase	Rickettsia felis URRWXCal2	219/249	0.87	0.607438	GGATCATCGCACTGTGGTGGATTCATTTTTTCTTGTCATATCGCGGCTTGACCGCGGTATCTAGAAAAATAAGGATTTTTGGATCCCATGATTTAATCGCGGGATAACATTAAAGGTTTCTAGATTCCTGCTTTCGCAGGAATGACATAAGAACATTAATTAATACACTCTTTTTGCCGGTGGAATTGCACTGATTTCATCGGTTAAAGTGGTTAATGTTACAGGTTTATAATCAAGAACTACTTTACCCGCTTCATCGATAGAGCTAAGAGTATGTTTCATCCAATCTCCATCATTACGATCAGGATAATCTTCACGTGCATGAGCTCCTCTGCTTTCTTTTCTTGCAGCTGCTGAATATACCGTAACCAAAGCTTGATCAAGTAGATTATCTAGTTC…
/Users/barbour/Desktop/MUMmer3.18/seq/fasta.ixodes_scapularis.003	1127413866	AAT79544.1	surface antigen	Rickettsia montanensis	112/125	0.89	0.696819	TCATCGCCACTGTGGTGCATTCAGCTGACGAGAAAACTCTTGTAAATTTATTTAGCATTTCAACCCTCTAGAAGAGTCGAAGAAAAAGCTAAAGAAGCTTTTAACAAACTTGTTCAAGACCCGTATATACAAGATATAACTGTAAATGGTAAGAAAGCAACAACAAGCGAAGAGATAATTAAAAATCTTTTCAATGAAGACACTGATGATGCAGTAAAACGTATTTTATTATCGTCATGTAAAATATCTGAAGAATTAAAGAGACCTATTAAACTTGAATTAAATAAATCAAAATTGATTAGAGAGTTAAAGAGCAAACAAACTCCGTTTGAACAATTAGAATTTGCCTATACTAATGCAAAAAACTTCGATCAAGATATATTTGGCAATAGAGTCAAA…
/Users/barbour/Desktop/MUMmer3.18/seq/fasta.ixodes_scapularis.003	1127419525	YP_246732.1	Phosphomannomutase	Rickettsia felis URRWXCal2	195/214	0.91	0.642151	TCCGCATGTTGGTGGGAATTCATCCTTATTAGCTGATTCAGCCCTTGCAACTATAATAGATTCGGCATTTGAGGTACGGAGAGCCACCAACCATGCTCAGTATTTACCCGTACACCGTCAATATCGTTAAATTCTATTTTATCATCAAGTAACTTTTGCTTTATTTCTTCTATAATTTTTAGTTTTAACTCTGAAGAAACAAATATTTTAATTTCCGGTGTACTATAGCTTTTGGGTAACTCGTCTATTATCTCATCTAGAGTTTTATCCGATTTGCTAAGTAAATCTAAAAATCTAAGAGCTGCATAAATTGCATCATCAAAGCCAAAATATTTATCGGCAAAGAATATATGCCCACTCATTTCACCGGCGAGTAAAGTCTTTGTCTCAAGCATTTTG…
/Users/barbour/Desktop/MUMmer3.18/seq/fasta.ixodes_scapularis.003	1127431490	YP_001499745.1	Peptidoglycan-associated lipoprotein precursor	Rickettsia massiliae MTU5	75/81	0.92	0.681319	CATCATCGCACTGTGGTGATTCCTTGTCTCTCTAACTCTTCTTTAGCCTTTGGTGATAAAGCACGATGCTTATCAAAAGCAAACCATACCGCATTTCCTGCATGCTTCTCAAAATCTTTCATTAATGAGGTTTCTTCACCTTGGTTCATATTACCGTCAAATTGCGGTGCTCTTTTTGTTGTATTACACCCTGCAAGCACAAATAATGCAAGAAAAGCTAATGTAATTTTTGTTTTCATAATTAAACTCCTTGAGATTATAATTTATTAATATTGAATTCATTTTAGCTAGTTCATAAAACTAAACTAACCAAAAGCTATGTGAGTTAGTATATATCATTATTTTATTAGTTTAAAGGCTAAAATATTATAAAATGCAATTACTCATGTATAAATGTGG…
/Users/barbour/Desktop/MUMmer3.18/seq/fasta.ixodes_scapularis.003	1127431490	YP_001499745.1	Peptidoglycan-associated lipoprotein precursor	Rickettsia massiliae MTU5	75/81	0.92	0.681319	CATCATCGCACTGTGGTGATTCCTTGTCTCTCTAACTCTTCTTTAGCCTTTGGTGATAAAGCACGATGCTTATCAAAAGCAAACCATACCGCATTTCCTGCATGCTTCTCAAAATCTTTCATTAATGAGGTTTCTTCACCTTGGTTCATATTACCGTCAAATTGCGGTGCTCTTTTTGTTGTATTACACCCTGCAAGCACAAATAATGCAAGAAAAGCTAATGTAATTTTTGTTTTCATAATTAAACTCCTTGAGATTATAATTTATTAATATTGAATTCATTTTAGCTAGTTCATAAAACTAAACTAACCAAAAGCTATGTGAGTTAGTATATATCATTATTTTATTAGTTTAAAGGCTAAAATATTATAAAATGCAATTACTCATGTATAAATGTGG…
/Users/barbour/Desktop/MUMmer3.18/seq/fasta.ixodes_scapularis.003	1127431743	YP_001499237.1	dTDP-4-dehydrorhamnose reductase	Rickettsia massiliae MTU5	135/139	0.97	0.629225	GGGTTGGAAGAGATGTTCTCGCACTGTGGTGGATTCTAAGTTTCTTGGTGAGGTAGATTATCCTCATGCTATCACTTTGCGTACTTCAATTATAGGTCATGAGCTGGCAGGCAATAGAAGCTTAATAAATTGGTTTTTAAGTGCAGAAGGGCAAGTGAAAGGTTTTGAGAAAGCTATTTATTCAGGATTCCCGACTGTAGAGCTTGCAAGAATAATAAGGGATTTTGTGTTACCTAATAAAGAGCTGCATGGGCTTTATCATGTTGCATCAAAACCGATTAACAAGTTAGAATTATTAAAATTAGTAGCGGAAATATATAATAAAGAAATCGATATTATTCCGTCAGATGAGCTTGTAATAGATCGATCACTAGATGCTACTCGTTTTAACGAGGTAAC…
/Users/barbour/Desktop/MUMmer3.18/seq/fasta.ixodes_scapularis.003	1127432206	NP_360418.1	similarity to N-terminal of biotin-protein ligase	Rickettsia conorii str. Malish 7	177/189	0.93	0.65475	TGCGGTGTCGGCATAGTTCGCATTGTAGTGATAGCCAATCCTAAACATTTTGCTCTTGATAAATTTTGCGAAATATGTTTTTGTAATAATTCGACTAGAGGGGCGGAATGATCTTTCATATGTAAACCAAGTTCTTTCCCCGTTATCATCATGAATTATCAGCAAAATTCAATCCTTTAGTCCTTACATCTCTAAAAATTGTCATGTAGTAAGACTATGTACAAAAATTGCAAGGTAAAGGAAATGCTAATATAAAAAATTATTTAAAAAATGGCGGTAATTTTCTTGGGATATGTGCAGGCAGTTACTATAGCGGTAACTATGTAGAATTCGCTAAAGGAACAAATATAGAGGTTATAGGTGAAAGAGAATTAAAGATTTTCAATGGAACGGTTAGAG…
/Users/barbour/Desktop/MUMmer3.18/seq/fasta.ixodes_scapularis.003	1127432388	AAG48562.1	AF236795_1 RNA polymerase beta subunit	Rickettsia pulicis	273/286	0.95	0.61393	GTATCATCGCACTGTGGTGATTCGTACTAGGACCGTCAGCTATAATATCGTTTTTCTTAACGTAATGACCGACCTTAACTAAAGGCTTTTGATTTATACAAGTATTATGATTGGATTTTTGGAATTTTAATAAATTATAAATATCAACCGAAGGAGAACCGTCAACTTTTTGTTCTAGAGTTCTAATCACGATTCTATTTGAATCTACCTGCTCAACAATACCGTCATGTAATGCAAGCACTGACGCTCCGGAATCTTTAGCTACTACCCCTTCAACTCCGGTACCTACAAAAGGTGCATCCGTTTTAATTAAAGGAACGGCTTGTCTTTGCATGTTTGAACCCATCAAAGCACGGTTAGCATCATCGTTTTCTAAGAAAGGTATAAGAGAAGCCGCAA…
/Users/barbour/Desktop/MUMmer3.18/seq/fasta.ixodes_scapularis.003	1127435497	YP_001494303.1	aspartyl-tRNA synthetase	Rickettsia rickettsii str. 'Sheila Smith'	217/222	0.97	0.618762	AAATCATCGCCACTGTTGGTGGATTCAAAATGCATAAATACAGAACTCATAATTGTAACGAATTACACAATATCTGATGTAGAAAAAGAAGTTAAGTTATCCGGTTGGGTACATAGAAGAAGAGATCACGGGAATCTACTTTTTATAGATTTACGTGATCATTACGGTATAACTCAAATCGTGTTTACCGATCAAAACCCTCAGCTTATGGAGGATGCAAGTCGTTTGCGTTATGAGTCGGTAATTACGGTAAGGGGTACAGTTGTAGCAAGATCAGAGGACACAATTAATAATACGCTTCCGACAGGTCATGTTGAAGTGCTAGCTGTGGAATTTATTATTGAATCAGCTGCGGACACTCTACCTTTTGTTATTAATACCGAAAAAGACGCTCCCGAA…
/Users/barbour/Desktop/MUMmer3.18/seq/fasta.ixodes_scapularis.003	1127435666	NP_360602.1	3-demethylubiquinone-9 3-methyltransferase	Rickettsia conorii str. Malish 7	135/148	0.91	0.633369	TGGGGGGGGGGCGGCTAGTCCATGTGGTGGATTCCTTATGCTAAGGAAAACGACGTAAAAATAAATTATTTACAATCTCCTATAGAAGAATTACAGAGTGACAAACTATATGATGTGGTAATTTGTCTTGAGGTTATTGAGCATGTAGAAAACGTGCAGCAATTCATACTGAATTTGGTGAAGCATATTAAGCCCAACGGTATGGCAATAATTTCTACGATTAACCGCACTAAAAAAGCTTATGTACTTGGAATAATAGTTGCTGAATATGTTTTAGGTTGGGTGCCTAAAAACACTCATGATTATAGCAAATTCCTAAAACCATCGGAAATTTACGAAATACTTACGGATACCGATGTTGAAATTAAAGAGCTAAAAGGCTTGGTATATGATCCGATT…
/Users/barbour/Desktop/MUMmer3.18/seq/fasta.ixodes_scapularis.003	1127435666	NP_360602.1	3-demethylubiquinone-9 3-methyltransferase	Rickettsia conorii str. Malish 7	135/148	0.91	0.633369	TGGGGGGGGGGCGGCTAGTCCATGTGGTGGATTCCTTATGCTAAGGAAAACGACGTAAAAATAAATTATTTACAATCTCCTATAGAAGAATTACAGAGTGACAAACTATATGATGTGGTAATTTGTCTTGAGGTTATTGAGCATGTAGAAAACGTGCAGCAATTCATACTGAATTTGGTGAAGCATATTAAGCCCAACGGTATGGCAATAATTTCTACGATTAACCGCACTAAAAAAGCTTATGTACTTGGAATAATAGTTGCTGAATATGTTTTAGGTTGGGTGCCTAAAAACACTCATGATTATAGCAAATTCCTAAAACCATCGGAAATTTACGAAATACTTACGGATACCGATGTTGAAATTAAAGAGCTAAAAGGCTTGGTATATGATCCGATT…
/Users/barbour/Desktop/MUMmer3.18/seq/fasta.ixodes_scapularis.003	1127437094	ZP_00142348.1	50S ribosomal protein L1	Rickettsia sibirica 246	141/142	0.99	0.678963	AGTTCCCATTGTGGTGGAATTCAGCTAAAGTGCTGGAGCAGATTTAGTAGGTTCAACAAATATCATTGATGAAATTAAATCAGGGAAAATTAATTTCGATGTATGTATAGCTACTCCCGATATGATGGTAGCTATAGGTTCAGTTGCAAGAATTTTAGGACCAAAAGGTTTAATGCCTAACCCTAAACTTGGTACCGTAACTTTAGATATTAAAAATGCTATTAAAAATGCTAAAAGCGGTCAGGTAGAATATAGAGCAGAGAAAGCAGGTATAATTCATGCAGGGCTTGGAAAATTATCTTTCTCAGACCAAGATTTATTAAAAAATTTAAATGCGTTTATTGAGGCAGTAATTAAAGCAAAACCTGCCGGATTAAAAGGAAGTTATTTAAAAGCAAT…
/Users/barbour/Desktop/MUMmer3.18/seq/fasta.ixodes_scapularis.003	1127437375	YP_001499724.1	Proline/betaine transporter	Rickettsia massiliae MTU5	58/107	0.54	0.665327	CGGTAAGAATCATCGCACTGGTGGTGGATTCTTTTATTGCATAATTATTACCTATTAATTAGCCGGTATTACTACTGACGTACGCTTTTCGGAAAAAATAACATATACTTTTTGACCGTTTCTTATATTTACGTCTGTACCTTGTACTACGGTAATTAAACCGCTTGTAAATGCAGCAGAGATAACATTACGCATAGCAGTACTACCTTCATAATAGTCACTTTTTATTTTAGAAGTATCAACTTTAATTAAATATTCATACCCTTTACTCTGTCCGAGTTTATCTTGTAATATAGTTCCAACAGCTGCCCCTGCAAGTGCACCTCCGACAATTGCAGCAGTAGTACCGTTTCCTTGACCTACTGTACTACCAAGTACACCTCCTGCTATACCTCCTGC…
/Users/barbour/Desktop/MUMmer3.18/seq/fasta.ixodes_scapularis.003	1127437961	CAB56073.1	DNA polymerase I	Rickettsia helvetica	195/207	0.94	0.62004	TCCGAATGTGGTGGATTCCTGTTACTGCCATGAAATTAACGCCGCTTCTTTAGAATTTTGTAAAGTTTCACGTTGTTTTATGCTTGAGATTTGGTCTAAAGAGTTAAATATATTTTCTACAGAACCAAATTGTGTTATAAGACTACTTGCCGTTTTTGGTCCGATAGATGGCACACCCGGAATATTATCCGATCTATCGCCGATTAAAGCCATCACTTCACGTAATTTATCAGAAGTAGTACCGAATTTTTTAACAACATCCTCCTCTGTAATATATTTCCCTTTTAACGGATCATATATTTTGATGTTTTCACTCATTAACTGCAATAGATCTTTATCGGAAGAGATAATAATGACCTCTTCTCCAAGCATGACCGTTTTAGTAGCAAAGGTTGCGAT…
/Users/barbour/Desktop/MUMmer3.18/seq/fasta.ixodes_scapularis.003	1127438537	YP_001494793.1	pyruvate phosphate dikinase	Rickettsia rickettsii str. 'Sheila Smith'	267/280	0.95	0.6294	GTATCATCGCACTGTGGTGGATTCGTAGCTCAAAATAGCTGTAAAAATTGCTTCAATTTGCACATGGAAATTTCCGGCGAACATATACCAAGTCTACATCCACGGTGACCGAGCATAGGATTTACTTCATGCATAGCATAAGGACGTTGATTAATCATGGATAAAGGTAGATTTAAGCTATTTGCCAAATTCTTTTTATCTTCTTCGGTGGTAGGTAAAAACTCATGCAACGGCGGATCAAGTAATCTAATATTTACTGGTTTATCTTTCATTACTCTGAATAAAGCTTTAAAATCCTCAGTTTGCAGAGGTAATAATTTCTGCACAGCAAGCTTTCTCCGTTCTATATCAGGAGCAATAATCATTTCCCTTACTAAAGGAATTTTATTTTTATCAAAA…
/Users/barbour/Desktop/MUMmer3.18/seq/fasta.ixodes_scapularis.003	1127438903	YP_246497.1	hypothetical protein RF_0481	Rickettsia felis URRWXCal2	142/177	0.8	0.636535	TGGCGTTTGAAATAAGTCTGAACTCGCACTGTGGTGTATTCTAGGTATAGTTACTACTATTATAACACCGAAATCCAAATTACTTTTAGGGGGAAATAATTCTTATATAAATGTTACTGGATATCTATATGGTCTTGCAGCGGATGACGCATCAGTTAATAAAACTATTGCAAGATTGATAGTGCAGCGTCAAATGATGCTTGTTGAATCTAAGTGGGTAGATTTAATTAATAAAATGAAACAGGCAGGTGCAAGAGTTTTAGGTCTTCCCGAAATAACGGCTCCGTGTAATTTAATTGACAATTATGCAGGATGGTTATATACCTTACTTTACGGACTCCATATTAATTTTACTAATAAGGATAAAGATAAAGATGTATTTAGATTTAATCCAAGCGA…
/Users/barbour/Desktop/MUMmer3.18/seq/fasta.ixodes_scapularis.003	1127439925	YP_247229.1	NAD-specific glutamate dehydrogenase	Rickettsia felis URRWXCal2	224/313	0.71	0.674872	TGGAGTCCCAATGGGGGTGGATTCAATTCAGCAGGTGTTGATTGCTCTGATCATGAAGTAAATATCAAGATTGTTTTAAGTAGTGCGGTAACCTCAGGAAAAATTACTTTAGAAGAACGTAATAAACTTCTAAACGATATGACAAAGCAAGTTGAAGAGTTAGTATTGCTTGATAATTATAAGCAAACCGAAGCAATAACAATTATGCAACTATCTCCTACTTTAACCGTTAATATACTTAGTCAATTTATAGATATTTTAGAAGAAGAAAAAGTATTAGAGCGGGAAAATGAATTTTTGCCTAGTGCAGAAGAATTGAATAGAAGAGCTATTAGCGGTGAAGTATTAACTCGTCCTGAGCTTTGCTTACTGCTATCATATAGTAAAAGGTCGGCTTAT…
/Users/barbour/Desktop/MUMmer3.18/seq/fasta.ixodes_scapularis.003	1127440531	YP_246558.1	hypothetical protein RF_0542	Rickettsia felis URRWXCal2	143/155	0.92	0.70715	GGGGGGGGGGGCGAGTCCATGTGGTGGATTCTTCCCTTCCGGTTCATTAAAAGGTACATTTACTATTAATCGTTTTTTATATTTAAGATTAAGCACCAGATTTAACCCATCTTTAATATGCTCAAGTGCATGTCTTGATACAATATAATCATATTCTTCTGCCTTTTTAATAAAACTAACTAAATCAGATTTAATATATTTTATATTAGATGCTCCATAATTTTGTTCAGCATAAATTATAGATTCTTTACTGATATCTATTGTTGTAATTTCTACTCCTAATATATCGCTAAGCATGAAAGTTCCGTGTCCTGTTCCACAACCTATATCTAAAATTTTTATTTTTTGATTTAGCATTAATGGGCTATTAAGTATATCGACTTCTATAATTTTTTTAAA…
/Users/barbour/Desktop/MUMmer3.18/seq/fasta.ixodes_scapularis.003	1127559644	YP_247229.1	NAD-specific glutamate dehydrogenase	Rickettsia felis URRWXCal2	147/152	0.96	0.694861	CGGTCCAATGTTGGTGGATTCATATTATTATTACTTGAGAAATCATGACCCCAAAAACAACCTCTTTAAATTTTAGTCGTTTAAATTGTCAAATTCCGAATTATAAAACTAAAATTCTAGAACTTAGCAAGGAACGTGAGTCAAGTTCCATATATATAGATTTTGTTCAAAAGTTTTTAAATTATATTCCGATAGATTATGATTTTGAGAATAGAGAAAAATTATTCCAAAATTTTGCAGATGAAGCCTTTAAGTTTTTTAAGCAAAGGGTAGAAAGAGCAAGAAAAATAGCAATAACAAAGGCAGTTATCGAAAATGATCCGGCAATAAATGTCTTGATATTACTTGATAATAAGCCGCATATTGTTGATTTTATCATATGTCTGCTTAAAAACATGA…
/Users/barbour/Desktop/MUMmer3.18/seq/fasta.ixodes_scapularis.003	1127560805	YP_246318.1	DNA-directed RNA polymerase alpha subunit	Rickettsia felis URRWXCal2	96/135	0.71	0.620991	GGTTGGGGGGGGGGGGAGCCGACGGGGTGGATTTCAGGGGCAAGAAAACCAACACCTTATGAGCTAAGTAACAATTCATTGAGCGTCGGAAAAAGCAAAAGAAATGGTCTAAAAACGATTTCTATTAGGATTGGAGGACCGGGAGCTCAGCGTGAATCAGCAATGAGAGCTTTATTCGGACAGAATTTTGTGGTTACATCAATTTTAGATGTATCGTCAATTGCTCATAATGGAGTAAGACCGCCAAAAAGAAGAAGAGTATAAGAGAATCATAGGTATTAAATGTTATCGTTAAGTAAAAATTGGAATACTTTAATAAAGCCGAATAAAGTCGCTTATGAAAATTTTCCGGAAACCAATAATAAAGCTAAAATTGTAGTTGAACCTTTAGAAAGAGGT…
/Users/barbour/Desktop/MUMmer3.18/seq/fasta.ixodes_scapularis.003	1127561249	YP_247092.1	Cytochrome c oxidase subunit III	Rickettsia felis URRWXCal2	121/122	0.99	0.679307	CATCATCGCACTGTGGTGGATTCTCCCTGCTTTACAACCCATACACCGTCTAAAAGACCTACGGGGGATAGACTTGATTTAAAAAAAGAAGCAAAAAATACACCAAAAAATACTATTTCCGTTAAGATAAATAACGCCATACCTATTTGTAAACCTTTTCTAACAGGACTAGTATGCTGATGTTCGACTATTCCTTCTTTCACTACATCTTTCCACCAAGAATATAAACAGTAACCTACTGAAATAACTCCTGCAGATAAAATATATATATTAAATTTATAGCCATGCATGAACGAGACGCCGCCTATAACCAAAAGAAGTAAAGCAAAAGATGTTAGGACGGGCCAAGGGCTTGGATCTACTATATGGAATAAGTGCGATTTAGTAATAGAATGTGAA…
/Users/barbour/Desktop/MUMmer3.18/seq/fasta.ixodes_scapularis.003	1127561249	YP_247092.1	Cytochrome c oxidase subunit III	Rickettsia felis URRWXCal2	121/122	0.99	0.679307	CATCATCGCACTGTGGTGGATTCTCCCTGCTTTACAACCCATACACCGTCTAAAAGACCTACGGGGGATAGACTTGATTTAAAAAAAGAAGCAAAAAATACACCAAAAAATACTATTTCCGTTAAGATAAATAACGCCATACCTATTTGTAAACCTTTTCTAACAGGACTAGTATGCTGATGTTCGACTATTCCTTCTTTCACTACATCTTTCCACCAAGAATATAAACAGTAACCTACTGAAATAACTCCTGCAGATAAAATATATATATTAAATTTATAGCCATGCATGAACGAGACGCCGCCTATAACCAAAAGAAGTAAAGCAAAAGATGTTAGGACGGGCCAAGGGCTTGGATCTACTATATGGAATAAGTGCGATTTAGTAATAGAATGTGAA…
/Users/barbour/Desktop/MUMmer3.18/seq/fasta.ixodes_scapularis.003	1127563668	YP_001499729.1	NAD-specific glutamate dehydrogenase	Rickettsia massiliae MTU5	269/272	0.98	0.654158	TCTTCCTCGCCCCTGTGGTGGATTCACGCTCAGGACGAGTTAATACTTCACCGCTAATAGCTCTTCTATTCAATTCTTCTGCACTAGGCAAAAATTCATTTTCCCGCTCTAATACTTTTTCTTCTTCTAAAATATCTATAAATTGACTAAGTATATTAACGGTTAAAGTAGGAGATAGTTGCATAATTGTTATTGCTTCGGTTTGCTTATAATTATCAAGCAATACTAACTCTTCAACTTGCTTTGTCATATCGTTTAGAAGTTTATTACGTTCTTCTAAAGTAATTTTTCCTGAGGTTACCGCACTACTTAAAGCAATCTTGATATTTACTTCATGATCAGAGCAATCAACACCTGCTGAATTATCAATAAAGTCGGCATTTATGCGTCCGCCTTTTT…
/Users/barbour/Desktop/MUMmer3.18/seq/fasta.ixodes_scapularis.003	1127568687	YP_001499078.1	DNA polymerase III, delta subunit	Rickettsia massiliae MTU5	143/167	0.85	0.709677	GGCTCCAATGTGGGTGGATTCAATACAGTAGAATAATGATTTAGAAGCTATTGAAGTTGAACCGATTAGAACAATTGAAGGAGCTGAGTTTTATCATCGTTTAACTAGTATTTTACCTCAGAAAGCAAAAGCAAAATACCTGCTTAAAGCAGAGCTTATCGCAACAACTATGCCTGCTACTATTGAAAAAAACTCCAATGTTTTAAGGGAATATATTAATCAATTAGTTAGGTATAAATTAATTGATATAGAAAGCCAAAAGGTTTTAATTGAAGAGAAGTTTTACCAAAACACGTCATATAATGCTATTTTTACACCATATGCAACAAATGTTGAAAGAGATGAAACAGGAATAGACTTGGCATATCAAGCAGCAGAAGAAATTCGTAGCAGATTAAT…
/Users/barbour/Desktop/MUMmer3.18/seq/fasta.ixodes_scapularis.003	1127681329	YP_538112.1	hypothetical protein RBE_0942	Rickettsia bellii RML369-C	42/49	0.85	0.698903	CGGGGTTCATGTGGTGGATTCAGGGTAGATTACAAATCCCACTTGATTAATTACCCACTATGTATTATTCTATAAGCTATGATATAAAAAGTAATTTGTATGACTCAAGCATGTATATTAAAACCGGATACGAAAGGAAGAATAAAACTTGGTAAATTAGCTAAAGGGGTAAGTAGCTTTCACGTTGTTGTTGATAGTAAAAAACGCAATTAAATAACGGTATTAAAGATTCCGCTAAAGGGCAAGTTAAATTTATAGAAGATTTTAGTAAATATTTAGATGATGACTTTTAAAATTCTTTTTACTATTCAAGCTAGTAAAGATTTGGAAGAACTCGAAAATAATAAAGGATTAGAAAAACGCTTAAAAGCAGTAAGAAAAACATTAGTATATTTACAA…
/Users/barbour/Desktop/MUMmer3.18/seq/fasta.ixodes_scapularis.003	1127683667	ZP_00143082.1	hypothetical aminopeptidase	Rickettsia sibirica 246	206/271	0.76	0.622087	AATCATCGCACTGTGGTGCATTCCCTACCCCATGACCCGTACCGTGCGGATAATCTAGCATTTCTTGCCAGTGAAATATTGCCGAGCTAGTATATCAAGATTAGCTCCTGTAACGATATTTTTAGGGAATTTGGTTTTAGCTAAAGCAATATGTCCTTTAAGTACTTGCGTATAACGCTTTTTCTGCTCATCATTCGGCGTACCTATCACTATTGTTCGAGTTATATCGGTAGTAGCACCTTGGTACTGACCCCCGGAATCTATTAGTAATATCCCCTGCCCTATAATTTTTTTAGCAGTTTTTTGATCAGCTCTATAATGAATAATGGCACTATTTTCCTGAAATCCACAAATAGCAGGAAAACTATCCGAAACATATCCCTCTTGTTTAGCTCGATA…
/Users/barbour/Desktop/MUMmer3.18/seq/fasta.ixodes_scapularis.003	1127683776	ZP_01420842.1	hypothetical protein CaulDRAFT_2561	Caulobacter sp. K31	20/30	0.66	0.667347	ATCATCGGCACTGTGGTGCATTCTATGCAGAAGTTTAATAAAATAAAAATAGCTAGCTAAACGCTTTTATGCAAGGGTAAAATAAATAAATGGTTTGGAAGATTGAATTTATGATAAACTTACCGATGTCATTTGTGAAAGGGCGTTGTTGCCTGGCTCGAAAAACATGTTCTATGTCATTCCCGCGTAGCCGAAATCCAGAATAAATAGCTTCAATATTGATATAGATTACATATTTGATAAAATAAACAGATAAAAAAATAAGTTTTTTATCTGCTTTACTGGATTCCCGCCTACGCGGAATTGACATAAAACGAGTTATGCAACAGGGCCTTGCGAAAGAGGGAATGACATCCTAAACATTCAGGTTAATACTGAAATAGTTTTAATATTTCTTAA…
/Users/barbour/Desktop/MUMmer3.18/seq/fasta.ixodes_scapularis.003	1127685021	YP_246882.1	DNA repair protein RadA	Rickettsia felis URRWXCal2	223/248	0.89	0.582192	CCTCCATGTGGTGGATTCCGCTTAGCGAAACCACGACCGCGCGGAGCGAACACCCGCCGCCGTAGAGAAATCCCGGGCACACTCCCGATGTCGTCCCTGATGCCGTCGCCGCGGGTGCGCCAGGCGTCGGTAGCACGCTTAGCGAATACCACGACCGCGAAGTTCAAATAAAGCAATTGTTAAAACAGGTAGCAAACAAGATTTCGATAAGCTTTCAGGTCATGTAGCCGAGCAGTTACGCATCCCTACCCCTATAGGTGAATTAAATAGAGTACTAGGCGGCGGTTTAGTGCTTGGTTCTGCTATATTAATAGGAGGAGACCCTGGCATAGGCAAATCTACTTTGTTACTACAACTAGCAGCAAGTAACTTTGCATCAAAGATTAATTGCTTATATAT…
/Users/barbour/Desktop/MUMmer3.18/seq/fasta.ixodes_scapularis.003	1127685126	NP_906534.1	TRANSPOSASE	Wolinella succinogenes DSM 1740	32/80	0.4	0.647287	TCTCCACTGTGGTGGATTCACGGGATGACACACAGAAAAGCATAAATATATTTAAGAGCTCGTAGTTCAGTCGGTAGAGCATTTGACTTTTAATCAAAGGGTCCCGGGTTCGAATCCCGGCGAGCTCACCACATCTCTATATTGTGGGTTTGTAGCTCAGCTGGTTAGAGCACACGCCTGATAAGCGTGAGGTCGGAAGTTCAAGTCTTCTCAAACCCACCACTAAATCTACCGCAACTATAATGGTACCCAAAAACTGGACTACTAAAATGATAGAATGAGATATAATTTTCAAATACAAAAGAGAAATTATATGTCTAAAAAAGCAAAACAATATAGTGCAGCAGAAAAAACAAAGATAGTTTTAGAAACAATAAAAGCTGAAATGACAATAGCTCA…
/Users/barbour/Desktop/MUMmer3.18/seq/fasta.ixodes_scapularis.003	1127685972	YP_001499542.1	UDP-N-acetylglucosamine 1-carboxyvinyltransferase	Rickettsia massiliae MTU5	114/118	0.96	0.645411	CAACATCGCACTGTGGTGTATTCTGGGTTTGCCACAGATTTACAAGCACAATTTATGAGTCTTATGACGCTTAGCAACGGTGTTTCAATAATCACCGAAAATATTTTTGAAAATCGTTTCATGCATGTCCCTGAATTATGTAGGATGGGAGCAGATATAGTAGTACGAGGTAATAAGGCGGTCGTCCGAGGTGTAGAAATGTTAAAAGGAGCGGAAGTTATGGCAAGTGACCTTAGAGCTTCGGTATCGCTAATACTCGTCGGTCTTAGTACTAATAGCAAAACCGTATTACATCGAATATATCACTTAGATCGTGGCTTCCAAGATTTAGAAAAAAAATTAAGTAATTGCGGTGCGGATATAAAAAGAGTATAATATACTCGATCAACTTCAAAAATT…
/Users/barbour/Desktop/MUMmer3.18/seq/fasta.ixodes_scapularis.003	1127688606	YP_001499538.1	Preprotein translocase secA subunit	Rickettsia massiliae MTU5	244/250	0.97	0.617	CACTATATGTGGCGCGTTCTGAGAGCCTACCGGACTGAAAGTTAATACTATCTTTTTGGCGAGTTCCTCAGGAGTACTATTTAAGAAACCGTGACTATCTTTAGATTTAATAATTTCAGTACGTTGCTCGTATATTATCTTACGTTGGTCATTCATTACATCATCAAAACGTAATAAATTTTTACGCATCTCGTAGTTATGTCCTTCAACTTTTTGCTGAGCTTTCTCAAGTGAACGACTAATCATCGGATGGTGGATAGCCTCTCCGTCTTTCAATCCAAGCGTTCTAAGAACTCCTGATATACGATCTGATGCAAAAATACGCATTAAATCGTCATCAAGCGATAGGAAAAACTTAGTTTTACCAGGATCACCTTGTCTACCTGATCTTCCTCTTAG…
/Users/barbour/Desktop/MUMmer3.18/seq/fasta.ixodes_scapularis.003	1127787994	YP_001499661.1	Valyl-tRNA synthetase	Rickettsia massiliae MTU5	215/318	0.67	0.637584	AGTCAATTGTGGGTGGAATTCTACCGATCTTAAAGAAAGTGTTGTCTGCTCAATTGTAAAAAGTAATTAATTGTGCAAGCACCACTTGCACAAATCCTAAATATCCATATCCTTCCAAAGAAAAGCATCTATTGTCATAATCACATATAACCTTTATAATAATATTCTTGAATCAACTACAAAATCTATGAAAGAATTTCCAAAAAATTATAATTTTACCGAAAATGAAAAAAAGTGGCAGCAAATTTGGCAAGAGAAACAAATTTATGCTTATAATCCAAACGTTTCAAAAGAAGAAACCTATGTAATCGATACTCCACCTCCGACAGTTTCGGGGCAGTTACATATCGGTCATGTTTATAGCTATACGCAAACAGATTTTATTGTACGCTTCCAGCG…
/Users/barbour/Desktop/MUMmer3.18/seq/fasta.ixodes_scapularis.003	1127789182	YP_001499033.1	Aminopeptidase A	Rickettsia massiliae MTU5	233/239	0.97	0.623439	AGTTACATGTGGGTGGATTCTTTGTGAATGAAGAATCATCTACTAATCAAGGTCTAGTAGTTTTTATTGATGAGCGGTTAAAGCTTGATAGTAATTTAATAGGACTTGATCAACAACATCACGGATTAATTTCTAAAACTATTCAGAATAAACTGCAATTTACCGGTAAATATGGACAGATCAAGGTTATTCCGTCTGTCATTAAATCAGGCGAGGTTAGATATTTGATAATAGCAAGTCTTGGGAATGAAGAAAAATTAACTGAAGCAAAAATTGAAGAGTTAGGCGGCAAAATTTTACAGCATGCAACCGGTTGTAAAATTTCTACTATCGGCTTAAAACTTACAAATAGAATTAGCAGGTTTACATCTCAAACATTTGCATCTTTAGTTGCTAGTG…
/Users/barbour/Desktop/MUMmer3.18/seq/fasta.ixodes_scapularis.003	1127790907	YP_001494887.1	hypothetical protein A1G_04375	Rickettsia rickettsii str. 'Sheila Smith'	129/195	0.66	0.645455	CGGCGGCCCGGGAACGCCGGTAAGTCTTATTATGGCTTTAATAAAATTGCTTATATTTCTCATGAACTTTATTTTCTTTTTTTATTTGTTGTTCTGAAAAAGATAACTTTTCCTCTAATAATTTATGAATTTCGGTACAGTCGCTCCAAGGTAATTCTATTATTAGCTGCTCTTCCTGATATTCAAAATTATCTTGAATATTGTTAAAATCGGTATTTACTTTTACCGCACTTACTAATATTAAAAAACATGTAATTAATTTAATATTCATAGAATTAATTAATTTTAGCAGGAACCGGCATCATAATACTACTTCTGTATCTTTTATTGCCACTAAAAAGTGATTTTTTTTGAACTTTGTTATTATTTACCGGAATTGTATCTTTTAAAGCCCCTTCA…
/Users/barbour/Desktop/MUMmer3.18/seq/fasta.ixodes_scapularis.003	1127793496	CAM76027.1	Aspartyl-tRNA synthetase	Magnetospirillum gryphiswaldense MSR-1	82/164	0.5	0.59508	GTAATCACCCCCACTGTGGGTGGATTCTTCTAATAACTCTTCAGTGGTCTTAGCTTGCTCTAAAGCATCTTTTCCGCCCTGGGGATAGAAAACGGATTATGGCTAAAATCAATTTTTCCTGTTTCTTCATTTAGCTCATAGAATGGAAAATCGGTAATCCAGCAGAATTTAAAACAATCTTTTTCAAGTAAATCAAGCTCTTCACCAAGTCTTATTCTAACCTTACCGGCAAGTTTAGCAGCTTTCTCTTTCTTATCGCTAGCGAAAAATACAGCATCACCGTTACTAATGCTAGCTGTAGCTTTTTAGACTCTCTAATTGCTGCGGGCTTAAGAATTTTGCTACCGGTCCTTTTGCTTCACCGGTTTCACTAAACTGAATATAGCCGAGTCCACCTGC…
/Users/barbour/Desktop/MUMmer3.18/seq/fasta.ixodes_scapularis.003	1127794125	YP_246242.1	Predicted ATPase	Rickettsia felis URRWXCal2	57/65	0.87	0.706037	CTTTGTTTTCCCTTTTTTTGCTGACTGGGCTACTATATCCGATAAGAAACCGGTGCTTAATATTAGATGAAATTCATAAATATAAAGATTGGAAAAATCTTGTAAAAGGGTTTTATGATAAATTCGGAGAAAATATTGAATTTATTATAACAGTAGTGCCAAATTAAATATATATAAAAAAGGCGGCGATAGCCTAATGGGGCGTTATATAAATTTAACCGTGCAGCCGTTATCGGTATCGGAAATAGCTAAAAATTTTGATAATAATATTGATTATATAAAAAGCCCCAAAAATATCACTATGGATGAATTTGAAGCTCTAATAAATTTTGTAGGATTGCAGAAAGCTATTTAAATGCAACTGCTAAATTTCATAGAAT
/Users/barbour/Desktop/MUMmer3.18/seq/fasta.ixodes_scapularis.003	1127937747	YP_246270.1	Organic solvent tolerance protein homolog	Rickettsia felis URRWXCal2	99/126	0.78	0.61194	CAGGGGGGGCGGGATGGTCTCGCACTGTGGTGTATTCTTTCCATCCGACTCCTACGCACCTGCAACTTCCGGATTTTAGTGCCTGACATCAAAAATAAAGGCTTGGTGGGCCTTTTTATCTACGGGCAAAACCTAATATGGATTTTACTCTCACTCCAAGGATGTTTAGTAAATATCAAACTTATGAGCTAGAAGCACGGTATCGGCGGAATGATACCGATAATATGAATTTTCAAGGTAGTTACGGTAAATTACCGTATTTTCTAAAAATAGATGGAAGGGTTGTGAAAAATAATAAAGTTTCTTCTTATCATTATATAGCAAGCGGTAATTTTATTAGTACCGATAAAGTTTATGATTATGGTTTCAGGGTGGAACGTACATCGGATAAAGCTGTTT…
/Users/barbour/Desktop/MUMmer3.18/seq/fasta.ixodes_scapularis.003	1127938266	YP_246841.1	1-acyl-sn-glycerol-3-phosphate acyltransferase	Rickettsia felis URRWXCal2	121/160	0.75	0.670678	AGCTCCATGTGGGTGGATTCATAATTGAATTATTAAGTTCTGATGGCTTAATATTAACCGTGATATGCATGCAAATCTGCTAAGAAGAAAAAACAATTATATTCTTCCTGTATTTTAACCCAGTTTCTAATTGAACCTAAATAGTTACCGAGATGTAAAGAACCGGTTGCTTGCACACCGGAAAGAACAGTTTTTTTCATTTAATACCTTTTTATTTTACTCATTGTAAAATTATGTTATAAATACCATTTTAATTAATATAATTATCTTAATAATTATGCTCTGGCGTTTAAGAATTTTATCATTTTACGGATTATTATCGTTATTTACATTTATTTTTTTTCTTATATGTTACATACCCGTAACATTTTTCAATGTCAACTATCAAATAAGATATAG…
/Users/barbour/Desktop/MUMmer3.18/seq/fasta.ixodes_scapularis.003	1127945610	ZP_00142765.1	hypothetical protein	Rickettsia sibirica 246	108/117	0.92	0.752847	CGGAGAGAGGAGTCATGTGGTGGATTCGTTTTTATGCGTTAGTTATCTTATTACAAACAGCAAATTATTAATAAGGATTTAAAAATAATACCTGCATATTTTGATAAAAAAATGTTATATAAAATTCTTAATAATAACTGCGATAGATATTCTGCTCTTGAAATGATTAAATCATATTTTAAGTTAAAAACTGCAAGATCGTTATCATATGAAGAACTTGAAAATGATGAGCAATTAAGCGAATTATTTAGAGATTCTTTAAACTATTTTATTGATGATTTTATATCAAAATCCGATAAATCAGTTTCAGCAAATAAAGCGTTTAGTATACAAGATGAACATAACAATACTCACAAATTATATGCGTTTTAGAGAAAAATAATATATCGGACAAAACAC…
/Users/barbour/Desktop/MUMmer3.18/seq/fasta.ixodes_scapularis.003	1127946740	NP_360351.1	hypothetical protein RC0714	Rickettsia conorii str. Malish 7	137/217	0.63	0.713816	GGAATTGGATCATCGCACTGTGGTGGATTCATAATAATGTACTCTTTTTTCTAAATCAAGTAGTACGGAAGCAAGTGGAGTGTCCTACCAACCATAAGTGGCTGGAGAAGTTGGTCCATTATTGAGAAAAAACCTTCTGCTATGATGGTAAAAGAACAAGATAAAGCTCTAATTTTAGAGAAATTAAACTATTTAATCGATTTTCTTTATTCAGAAAAATTTATGCAGGAGTTTGTAAATAAAGATGTTTAGGTTATTATTAATATGTGCTACTTTTTTACTGCTTTATTTCGGGTTTACTTTAATAGAGAGCTTTGATTCAAAAGTTTTTATTAGTTTATACGATTATAATATTGAGATTACTTTGTTCTTTAGTCTTATTTTAGGATTATTATTACT…
/Users/barbour/Desktop/MUMmer3.18/seq/fasta.ixodes_scapularis.003	1128252351	YP_001499589.1	2-acylglycerophosphoethanolamine acyltransferase	Rickettsia massiliae MTU5	232/249	0.93	0.683299	AAACTTCAATGTGGTGGATTCATTCGACTACGATGAGTAGGGTTTGCGTAATGCTGTAATATCGCAATAAAGAGGAACGATATATAAACCGCCTATTGCTGCTAAGAAAAATAAATCTATAACTATTCGCCAATTATGTCTTTTCGATAAAAATACTAAAATACTTTTTAGCTGAGTAGGTTCGTAGTTAACTGAGCTAATTCTACTTGCAAAGAATAAATCAATACCGAAAATACTAATGCCTAGGGCTGAAATAAATAGATATTTAACGGTAATCTCATCTTCAAATATTTTGCTACATAAAAACGAACCGACCCCAACACCAAGCGAGAAAACCGCTAAAAATAAATTAGCAACATTCTCATCGGCTTTAAAAGTTATCTTAGTAAGTAAAGGTAT…
/Users/barbour/Desktop/MUMmer3.18/seq/fasta.ixodes_scapularis.003	1128255350	YP_246434.1	Propionyl-CoA carboxylase beta chain precursor	Rickettsia felis URRWXCal2	202/204	0.99	0.630817	CATCATCGCACTGTGGTGGATTCGGTTTTTACTACATCGGGACCGGTTACAAACATATAAGAGCTATTCTTAACCATAAATATAAAATCGGTTAAGGCAGGAGAATATACCGCACCACCGGCACAAGGTCCCATAATTAGGGTAATTTGCGGGATAACACCCGAAGCTAAAACATTACGCTGAAATAATTCACCGTATCCGGCAAGAGCATCAACCCCTTCTTGAATTCTTGCTCCCCCTGAATCGTTAATACCGATTACGGGAGCACCGGTTGCTATAGCTTGATCTATAATATCGCAGATTTTCTTAGCATGATATTCGCCTAGAGAGCCGCCGAGTACGGTAAAATCTTGGCTATAAATAAATACCAATCTACCGTTTATCGTACCATGTCCCGTT…
/Users/barbour/Desktop/MUMmer3.18/seq/fasta.ixodes_scapularis.003	1128353840	YP_246598.1	lysyl-tRNA synthetase	Rickettsia felis URRWXCal2	182/199	0.91	0.589645	AGATCATCGCCACTGTGGTGGGATTCGAAGATGCTATTAAGTCAAATGCTTTGCTTTTGTCGAGGCTAAGAAGATATTAGACAGCTTAAACGGTAAAACTCCTGAAAAAGGTTATGTATTATTTGAAACGGGTTACGGTCCTTCAGGTTTACCTCATATCGGTACTTTTGGTGAGAATGCTCGTATGGTGATGGTGCAGAAAGCGTTTGAGCAATTATCCGATATTCCGACTAAGCTAATTTGCTTTTCCGATGATATGGACGGGCTTCGTAAAGTGCCAAGTAATATCCCCAACCCTGAAATGGTAGCACAGTATATGGATATGCCGCTTACCTTTATCCCTGATCCGTTCAAGGAATGTGAAAGTTATGGGCATTATATGAATGCAAAGCTTCGCTC…
/Users/barbour/Desktop/MUMmer3.18/seq/fasta.ixodes_scapularis.003	1128354651	YP_001499499.1	hypothetical protein RMA_0846	Rickettsia massiliae MTU5	117/133	0.87	0.698174	ATGTGAAAGCTGAAAAGGATATCGCCACTGTGGTGGAATTCGAACTTATAAACTTACTCAAAAACTTTTACGCAATCTTCAGGAATCATTTAAAAATTTGACTAGCAGTATAGATAAATATATCTCACCGCCTCCTGAAAATATTGATGAATTAGTAACAGAAAAACAACAAGCAAGACAAAAAGCTGAGACAGAAAAATCTAAAGAATGGGAAGAAAATTTAAATAATGTAAATAATAATATTGATAAAGGTAAAGAACAAGATATTTTAAAACAAGCACAAAATAATTTAAACCAAGAAACGCCAAAAGTAGAAATAAAAGAAAAGAAATATAAAACTGTAGAAAAACAACAAACAAAATCTAATACATTCGCAGCAAAATTTAAACCTAACACTAA…
/Users/barbour/Desktop/MUMmer3.18/seq/fasta.ixodes_scapularis.003	1128355368	YP_001495165.1	hypothetical protein A1G_05965	Rickettsia rickettsii str. 'Sheila Smith'	192/231	0.83	0.637871	ATTCATCGCACTGTGGTGCATTCGCATTTGGGTTGCAATTAGTAGGATTTTTACGGTACTTTTACCCCTCTTGGCATTACTATATCCATTGTTACGCTATTTGGGTTAGTAACATTACCTAAATTATTTAAGTACGATAAAGCCTTTGAGGTTTCTAGTAACGTGTAGATGTCTTTACTTCATCAATTGTGTCGTCATTGCGAGGAAAAACTGTAAGTTTTGACTAAGCAATCTCAGGAATTTGTTATTATTTCATAAGATTGCCACGCAGCCTACGGCTCCTCACAATGATAAAAAAGCTGATTCACGCAGGAATAACCTAGAAACGGATGTAAGAAAAAATAAAAAAATGATCAATAACAATTTTATCTTCAAGATAGCTTTCAGATATTTTAGAGC…
/Users/barbour/Desktop/MUMmer3.18/seq/fasta.ixodes_scapularis.003	1128356931	YP_246433.1	acylglycerophosphoethanolamine acyltransferase	Rickettsia felis URRWXCal2	260/266	0.97	0.667742	TATCATCGCACTGTGGTGCATTCTGTTGGGGTCGGTTCGTTTTTATGTAGCAAAATATTTGAAGATGAGATTACCGTTAAATATCTATTTATTTCAGCCCTAGGCATTAGTATTTTCGGTATTGATTTATTCTTTGCAAGTAGAATTAGCTCAGTTAACTACGAACCTACTCAGCTAAAAAGTATTTTAGTATTTTTATCGAAAAGACATAATTGGCGAATAGTTATAGATTTATTTTTCTTAGCAGCAATAGGCGGTTTATATATCGTTCCTCTTTTTGCGATATTACAGCATTACGCAAACCCTACTCATCGTAGTCGAATTATTGCCGTTAACAATCTTATCAATTCCATTTTCATGGTGGGATCAACTTTATTATTTTATCTAAATTTCACTATA…
/Users/barbour/Desktop/MUMmer3.18/seq/fasta.ixodes_scapularis.003	1128357935	YP_001499592.1	Ubiquinone biosynthesis O-methyltransferase	Rickettsia massiliae MTU5	195/200	0.97	0.63449	AGTCCATGTGGTGGATTCAGAATTATTGCCATACCGTTGGGCTTAATATGCTTCACCAAATTCAGTATGAATTGCTGCACGTTTTCTACATGCTCAATAACCTCAAGACAAATTACCACATCATATAGTTTGTCACTCTGTAATTCTTCTATAGTAGATTGTAAATAATTTATTTTTACGTCGTTTTCCTTAGCATAAGCAGTTGCCGTTTCAATGTTACTTTGCAATGCATCAATGGCTGTAACGTTAAAACCTTGAGCCGCTAAAGGCGTTGCAATTAATCCTCCACCGCAACCGACGTCTAATATTTCTAATTTAGAAATATCGTTAGACATCTTCTCAAACTCTACTTCTAGAGGTAATTTGTGCGTCAATCCGCTGCTCGCATCCTCACGTACT…
/Users/barbour/Desktop/MUMmer3.18/seq/fasta.ixodes_scapularis.003	1128357935	YP_001499592.1	Ubiquinone biosynthesis O-methyltransferase	Rickettsia massiliae MTU5	195/200	0.97	0.63449	AGTCCATGTGGTGGATTCAGAATTATTGCCATACCGTTGGGCTTAATATGCTTCACCAAATTCAGTATGAATTGCTGCACGTTTTCTACATGCTCAATAACCTCAAGACAAATTACCACATCATATAGTTTGTCACTCTGTAATTCTTCTATAGTAGATTGTAAATAATTTATTTTTACGTCGTTTTCCTTAGCATAAGCAGTTGCCGTTTCAATGTTACTTTGCAATGCATCAATGGCTGTAACGTTAAAACCTTGAGCCGCTAAAGGCGTTGCAATTAATCCTCCACCGCAACCGACGTCTAATATTTCTAATTTAGAAATATCGTTAGACATCTTCTCAAACTCTACTTCTAGAGGTAATTTGTGCGTCAATCCGCTGCTCGCATCCTCACGTACT…
/Users/barbour/Desktop/MUMmer3.18/seq/fasta.ixodes_scapularis.003	1128360994	YP_001495049.1	isoleucyl-tRNA synthetase	Rickettsia rickettsii str. 'Sheila Smith'	167/173	0.96	0.682099	CAATTATCCGCCCCTGTGGTGGATTCGTGACGATCTAGAGAATTACGCAAACAAAAAACTATCGATTAATTTCCCAATGCTTGGTAAACGTTTGCCGCATAAAATGAAAGAGATTATAGCCGCTTCTAAAAAAGGTGAGTGGGAAGCTATCGCAGACGGTTTAGCTATATGCGGTGAAACCTTAAACAGTGACGAATATAAGCTAGTTTTAGAGCCATATTCACATATTAAAGGAGCAGCAAGTTTTGAGAATAATAGTAGCTTGTTAATACTTGATTTAGAGCTAACACCTGAGTTAATAGAAGAAGGATACGCAAGAGACATTGTACGCTTCATACAACAGGCTCGAAAAGATGCCGATTTTTCTATAACTGACAGGATTTTAATTGAGATAATAAG…
/Users/barbour/Desktop/MUMmer3.18/seq/fasta.ixodes_scapularis.003	1128361537	YP_246600.1	phosphate acetyltransferase	Rickettsia felis URRWXCal2	254/267	0.95	0.624148	AGCTCCAGTGTGGTGGAATTCTTGCACAATCACGATATAAATAACCTTTTCTCTGAAGTCTTTTATATAAATAATCAGTATATTTCTCTAAACTATCGCTTAAGGCCGCATTCATTATTTGAATTCCGTCTAAGCTAATATCTTGACCTATCTTTTTTAACGTAGCCTCAATTCGTTCAACACGACCAATTATAATCGGATGGCCGTATTTCTCGTCTTGCATCATAAGAGCGGCAGAAATTACTTCTTCTTCTTCACCTTCAGCAAAAACAATCCGTTTAAGCGGTGCATTATGAATTTTTTCAGCTAAGAAATTCATATAGTTAGCAGTAGGGTTTAATCTGCTACCTAATTCTTTCTTATATTTACCTATACTAAAATCTTTAACCCTAGCAACGC…
/Users/barbour/Desktop/MUMmer3.18/seq/fasta.ixodes_scapularis.003	1128362020	YP_001499791.1	UbiD family decarboxylase	Rickettsia massiliae MTU5	78/91	0.85	0.658586	GATCATCGCTCTGTGGTGGATTCATCTCTGCATCACAAGATCCTCCTCCCCCTGGCCCCGGGCATAGGGGCAACGTTATCGTTGGTAAAGAAGTCCTTGAAATTCGTAATTGGCAAGAAGTAATTTGGGCCTTAGCAACAAGAAGTGATCCAAGGCGTGATACGAGCTTCATAGATAATTCCCCGATAGATTATTTGGATTTTGCATCACCTGATTTAGGGCTTGGTAGTAAAATGGGAATAGATGCAACCGATAAAATATACCCTGAGACAAATAGAAAATGGGGCAAAAAAATAGAAATGAGTCAGGAAGTTATCGACAAGGTTGATAGTATATGGAATAGTTTAATTACATAAGGTATACTCGTTTAATTTGAAAAATTGGCGTCGTTGTTTTATA…
/Users/barbour/Desktop/MUMmer3.18/seq/fasta.ixodes_scapularis.003	1128362020	YP_001499791.1	UbiD family decarboxylase	Rickettsia massiliae MTU5	78/91	0.85	0.658586	GATCATCGCTCTGTGGTGGATTCATCTCTGCATCACAAGATCCTCCTCCCCCTGGCCCCGGGCATAGGGGCAACGTTATCGTTGGTAAAGAAGTCCTTGAAATTCGTAATTGGCAAGAAGTAATTTGGGCCTTAGCAACAAGAAGTGATCCAAGGCGTGATACGAGCTTCATAGATAATTCCCCGATAGATTATTTGGATTTTGCATCACCTGATTTAGGGCTTGGTAGTAAAATGGGAATAGATGCAACCGATAAAATATACCCTGAGACAAATAGAAAATGGGGCAAAAAAATAGAAATGAGTCAGGAAGTTATCGACAAGGTTGATAGTATATGGAATAGTTTAATTACATAAGGTATACTCGTTTAATTTGAAAAATTGGCGTCGTTGTTTTATA…
/Users/barbour/Desktop/MUMmer3.18/seq/fasta.ixodes_scapularis.003	1128362709	YP_001499587.1	Propionyl-CoA carboxylase beta chain precursor	Rickettsia massiliae MTU5	153/154	0.99	0.61465	TGAAGGAGTTTTCAGAGTCGATGTGGTGGATTCAGCCTTGTTGATGTACCTGGATTTCTGCCTGGTACATCTCAAGAGCATGATGGTATTATTAAGCACGGGGCTAAGCTGTTATACGCTTATGCGGAAGCTACAGTGCCGAAGATTACCGTAATTACCCGTAAGGCTTACGGAGGTGCTTATATAGTTATGAACTCCAAGCATCTTAGAGGCGATATAAACTATGCTTGGTTTAATTCAGAAATCGCCGTTATGGGGGCAGAGGGAGCAGCCGAGATAATATTTAAGGAAAAATGTAAAAACCCTGAAGCTAAAAAACAAAAAATCGATGAATATAGGAAAGTAGTAACATCGCCTTTTGTTGCGGCATCTAGGGGATATTTAGATGATATTATAAGA…
/Users/barbour/Desktop/MUMmer3.18/seq/fasta.ixodes_scapularis.003	1128362709	YP_001499587.1	Propionyl-CoA carboxylase beta chain precursor	Rickettsia massiliae MTU5	153/154	0.99	0.61465	TGAAGGAGTTTTCAGAGTCGATGTGGTGGATTCAGCCTTGTTGATGTACCTGGATTTCTGCCTGGTACATCTCAAGAGCATGATGGTATTATTAAGCACGGGGCTAAGCTGTTATACGCTTATGCGGAAGCTACAGTGCCGAAGATTACCGTAATTACCCGTAAGGCTTACGGAGGTGCTTATATAGTTATGAACTCCAAGCATCTTAGAGGCGATATAAACTATGCTTGGTTTAATTCAGAAATCGCCGTTATGGGGGCAGAGGGAGCAGCCGAGATAATATTTAAGGAAAAATGTAAAAACCCTGAAGCTAAAAAACAAAAAATCGATGAATATAGGAAAGTAGTAACATCGCCTTTTGTTGCGGCATCTAGGGGATATTTAGATGATATTATAAGA…
/Users/barbour/Desktop/MUMmer3.18/seq/fasta.ixodes_scapularis.003	1128475508	YP_001499600.1	Ribonuclease PH	Rickettsia massiliae MTU5	128/138	0.92	0.620549	TGTATCATCCGCACTGTGGTGGATTCTAATAACTAGGTGCAATGCTACATAGCTCCCTGTTATTGCTGCTCGTTCTAGTACCGCCGTCAGCATTAATAACATCACAATCTATGATAATTTGCCTCTCCCCTAGTTTCTTCAAGTCAATTACACATCGCATCGCCCTACCTATCAAACGCTGTATCTCTTGCGTTCTTCCGCCTTGTTTTCCGAGTGCTGTTTCTCTTTTAATACGCTGTGATGTAGAACCGGGAAGCATACCGTACTCGGCAGTAATCCAACCTTGATTTTGTCCCCTCAAGAATGGCGGTACGGTAGTTTCACAAGTAGCACTACACATAACATGCGTATTACCGATTTTAATAAGGCATGAGCCTTCCGCATTAACAAGCGGGGATA…
/Users/barbour/Desktop/MUMmer3.18/seq/fasta.ixodes_scapularis.003	1128475508	YP_001499600.1	Ribonuclease PH	Rickettsia massiliae MTU5	128/138	0.92	0.620549	TGTATCATCCGCACTGTGGTGGATTCTAATAACTAGGTGCAATGCTACATAGCTCCCTGTTATTGCTGCTCGTTCTAGTACCGCCGTCAGCATTAATAACATCACAATCTATGATAATTTGCCTCTCCCCTAGTTTCTTCAAGTCAATTACACATCGCATCGCCCTACCTATCAAACGCTGTATCTCTTGCGTTCTTCCGCCTTGTTTTCCGAGTGCTGTTTCTCTTTTAATACGCTGTGATGTAGAACCGGGAAGCATACCGTACTCGGCAGTAATCCAACCTTGATTTTGTCCCCTCAAGAATGGCGGTACGGTAGTTTCACAAGTAGCACTACACATAACATGCGTATTACCGATTTTAATAAGGCATGAGCCTTCCGCATTAACAAGCGGGGATA…
/Users/barbour/Desktop/MUMmer3.18/seq/fasta.ixodes_scapularis.003	1128477885	YP_247008.1	hypothetical protein RF_0992	Rickettsia felis URRWXCal2	141/142	0.99	0.687929	TTCCATCCCCCCTGTGGTGGGATTCACAGGAGATAATGAAGAGTTAGCTTTTAATACTTTAGAGAATTTGGTTACTACTAGTAATACTAAAATAAAAGAAATAGCTGCATTAGAACAAGTAGCCATAAAGATTTCGGAAAAAAAATATTCAGAAGCAAAAGATCTGCTTAATAAAATTATTGAAAATAAAGAATATTCCGAAATTTCTACTTCTTATGCACGTATTTCATGGTGTGGTCTTGTTATTGATGATCAAAATCTAGATATTCAAGATAAAGAAAAATTGACAAAATATTTAAACTATTTTGATGACGAGAAAAAACCTTTTTGGGCTACGGCAACTATTATAAAGGCTATGTGGGATATTAAGAATAATATGAAACCGCAAGCAGAAAAAAA…
/Users/barbour/Desktop/MUMmer3.18/seq/fasta.ixodes_scapularis.003	1128479230	NP_359969.1	UDP-N-acetylenolpyruvoylglucosamine reductase	Rickettsia conorii str. Malish 7	108/115	0.93	0.627202	GTCCATGTTGGTGGATTCCAAGTTTAGTTGATAAGATTACTAAGAATAAGCATCACGATAAAGCAAATTTTCTAGCACAGCTAGATGATGCGGTTGGGGTTATTATAGATAATGCAGCTTCTGGTGATATGATAATTATGATGGGAGCAGGTAATATTTCAAGTTTTGCTAATGAATTAGATGGGAGATTGTCATCCCGGGCGCCTTAAGCTGTCATACCGTGGCTTGACCGGTCTTGTTGCATGGCACTTATGTCATTCCCGAGAAAGCGGGAATCCAGGGTAAAGCGAGATAAATCGAGCTTTAAAAAAATCTTTTAGATCAAGATTTTACTTATCTAAATAAAGCTTTTAAAAAGCTTTAAAGTACTGGATTCCCGCTTTCTCGGGAATGACATCG…
/Users/barbour/Desktop/MUMmer3.18/seq/fasta.ixodes_scapularis.003	1128479230	NP_359969.1	UDP-N-acetylenolpyruvoylglucosamine reductase	Rickettsia conorii str. Malish 7	108/115	0.93	0.627202	GTCCATGTTGGTGGATTCCAAGTTTAGTTGATAAGATTACTAAGAATAAGCATCACGATAAAGCAAATTTTCTAGCACAGCTAGATGATGCGGTTGGGGTTATTATAGATAATGCAGCTTCTGGTGATATGATAATTATGATGGGAGCAGGTAATATTTCAAGTTTTGCTAATGAATTAGATGGGAGATTGTCATCCCGGGCGCCTTAAGCTGTCATACCGTGGCTTGACCGGTCTTGTTGCATGGCACTTATGTCATTCCCGAGAAAGCGGGAATCCAGGGTAAAGCGAGATAAATCGAGCTTTAAAAAAATCTTTTAGATCAAGATTTTACTTATCTAAATAAAGCTTTTAAAAAGCTTTAAAGTACTGGATTCCCGCTTTCTCGGGAATGACATCG…
/Users/barbour/Desktop/MUMmer3.18/seq/fasta.ixodes_scapularis.003	1128603533	YP_001499827.1	hypothetical protein RMA_1340	Rickettsia massiliae MTU5	182/186	0.97	0.65667	AGGAATATCGCCACTGTGGTGTATTCTAATCCTAAAATTCTATAAAGAAACTTGTAAAAAGAATTTGGTAAACTAGGTTCTGTGTATAAAATTTAAAATATTTTTGTGCGAAAATTAATAAGATTTTTGCAGGAATAGCAGTTCCTATTTCAAAAAAATCTTATAATTTGCAGTTAAAAAGAGCTAAAATAGATTAATTTAAATTTAATATACAGAACCTTATATGAGCGAAGTTTTTGAAGTACCAAACGGTGAAAGCAAGGTTTTACTCCATTGTTGTTGTGCTCCTTGTGTTGGCCCTTTAATGGAAAAAATGATCGATACCGGCATTAAGTTTACACTTTTTTTCTACAATCCTAATATTCACCCTAAAAAAGAATATGAGCTTCGTAAAAACGA…
/Users/barbour/Desktop/MUMmer3.18/seq/fasta.ixodes_scapularis.003	1128603717	YP_247361.1	Putative translation factor protein	Rickettsia felis URRWXCal2	163/176	0.92	0.634091	GGAGTCGATGTGGTGGATTCATCGATTATCGTTGACTCTAGCCCATATTCAGATTGATAAATTTCAGGTGCTAAAATAAAGATTTCTGCGTTTTCTGAAAAATGTTTTGTAACATGCTCGACGTTAGTCGGACTAATATAGTTTGAGGGGTTAGCACTTGGGGCAGCTATAGGTACGCCTGATTGTCTGATAAGCTCTAATGCTAGTGGATAAGACGGCATTCGAATCGCTATTGTATTAAGCCCTACCGTTACGCTAGGAGCAATATTTGCATTCACTTTTAAAGGGACAACTATAGATAACGGTCCAGGCCAAAATTTTTCTGCTATTTTTGTAGCTAAATCGTTAAACTCCCCTATTTCTTTTGCTTGCTCTATGGATGCGACATGCACTATAAGC…
/Users/barbour/Desktop/MUMmer3.18/seq/fasta.ixodes_scapularis.003	1128604291	NP_360066.1	alkaline protease secretion ATP-binding protein AprD	Rickettsia conorii str. Malish 7	177/178	0.99	0.639378	GTCATCGCACTGTGGTGGATTCAGTCGGGGTATGGAAAGAATCATCAGGTTCCGTACGTTTATGTATAGTGCTGAAATTTATCGTTGGAATAGAGAAGATTTCGGTAGACATGTCGGCTATCTTCCTCAAGGAATAGAACTTTTTAGCGGTAGTATTAAACAAAATATAGCTAGAATGGAAGAAGATGCCGATCCACAAAAAGTTATTGAAGCAGCTAAAATAGCCGGAGCTCATGAAATGATATTAAGATTCCCTGATGGTTATGATTCTGATATCGGTCCTGCAGGCTCTAATCTATCAGGTGGTCAAAGACAACGTGTCGGACTTGCTAGAGCTTTTTACGGTAATCCAAAACTCATCATTTTAGATGAGCCTAATGCTAATTTAGATGAAGCAGG…
/Users/barbour/Desktop/MUMmer3.18/seq/fasta.ixodes_scapularis.003	1128604291	NP_360066.1	alkaline protease secretion ATP-binding protein AprD	Rickettsia conorii str. Malish 7	177/178	0.99	0.639378	GTCATCGCACTGTGGTGGATTCAGTCGGGGTATGGAAAGAATCATCAGGTTCCGTACGTTTATGTATAGTGCTGAAATTTATCGTTGGAATAGAGAAGATTTCGGTAGACATGTCGGCTATCTTCCTCAAGGAATAGAACTTTTTAGCGGTAGTATTAAACAAAATATAGCTAGAATGGAAGAAGATGCCGATCCACAAAAAGTTATTGAAGCAGCTAAAATAGCCGGAGCTCATGAAATGATATTAAGATTCCCTGATGGTTATGATTCTGATATCGGTCCTGCAGGCTCTAATCTATCAGGTGGTCAAAGACAACGTGTCGGACTTGCTAGAGCTTTTTACGGTAATCCAAAACTCATCATTTTAGATGAGCCTAATGCTAATTTAGATGAAGCAGG…
/Users/barbour/Desktop/MUMmer3.18/seq/fasta.ixodes_scapularis.003	1128605002	YP_246822.1	Biotin synthesis protein BioC	Rickettsia felis URRWXCal2	110/136	0.8	0.653887	GAATCATCGCACTGTGGTGGATTCAAGATCAAGAACTACTTTATCTTTATTAGCTAGCATTTTTTGTAAGTCTAGTTTTACATCTGCAGTAATACCTATACTCTCAAAATGCTTTAGAGCTTCTTCATATTTTTCAGAGGAATTAAGTAAAGCTTTCGACGGTATGCATCCTATATTTAAACAAGTGCCGCCAAGAGTATCGTTTTTCTCAATACACGCTACTTTCATACCAAGCTGAGCAGCCCTAATACTGCCTGTATAACCGGCCGGACCGCTACCTATTACCACTAAATCAAATTCTTGCATATTTTTACCTTATATTATCCTCCCTTTGTCACCCCGTGGATTGACCATGGTATCCAGAAAACAACTTAAAATACTAATAATTTAGTATTTTTA…
/Users/barbour/Desktop/MUMmer3.18/seq/fasta.ixodes_scapularis.003	1128605002	YP_246822.1	Biotin synthesis protein BioC	Rickettsia felis URRWXCal2	110/136	0.8	0.653887	GAATCATCGCACTGTGGTGGATTCAAGATCAAGAACTACTTTATCTTTATTAGCTAGCATTTTTTGTAAGTCTAGTTTTACATCTGCAGTAATACCTATACTCTCAAAATGCTTTAGAGCTTCTTCATATTTTTCAGAGGAATTAAGTAAAGCTTTCGACGGTATGCATCCTATATTTAAACAAGTGCCGCCAAGAGTATCGTTTTTCTCAATACACGCTACTTTCATACCAAGCTGAGCAGCCCTAATACTGCCTGTATAACCGGCCGGACCGCTACCTATTACCACTAAATCAAATTCTTGCATATTTTTACCTTATATTATCCTCCCTTTGTCACCCCGTGGATTGACCATGGTATCCAGAAAACAACTTAAAATACTAATAATTTAGTATTTTTA…
/Users/barbour/Desktop/MUMmer3.18/seq/fasta.ixodes_scapularis.003	1128606623	YP_001494527.1	hypothetical protein A1G_02330	Rickettsia rickettsii str. 'Sheila Smith'	254/264	0.96	0.675837	CAGCTCCAATGTGGTGGATTCTTATGCCGACGTCCGGAGTATGTTTATCGTAATCAAAATGCAACTACTCATTATGCGATTAATAAAGGTATAGATTTCATATTTAACTATAAGAAAAAGCATATAAATCAAGCATTTATAGAAAAAAATCAAGAAATTTTTAATGAACCTGCAGGAGCGGGGTTATGGCTATGGAAGCCTTATATTATACTTGAAACAATGAAAAATGCACCGGAAGGAGCTATTATAGTATATTTAGATTCAGCATTTGTTATTAAAAAGCATATCAGTAATTTAACAAATCTTTTAGACGATAATGATATATTACTGGTACATGATCGCAATCGTAAAAACGGTAGTTTTGTTAAAGGTGAAACTTTTGCTTTAATGGATTGTCTT…
/Users/barbour/Desktop/MUMmer3.18/seq/fasta.ixodes_scapularis.003	1128609519	YP_001499200.1	Thymidylate synthase, flavin-dependent	Rickettsia massiliae MTU5	154/158	0.97	0.618772	CTAATCATCGGCACTGTGGTGGATTCAATGTAGGGAGGGGATAGCTTACCGAAAGAAGTGGCTGAAAAGGTCCTTGCAATTTTAGAGGAAGATGCTAGACAGTGCTACGGGCATTATAAGGAACTGATGAATGCCGATGAAGAAGGTAATATTATAGATGAGAACGCCACAGGGATAGCAAGAGAGCTTGCTCGTATGAATTTAACTTTAAATTATTATACGGAATGGTATTGGAAGATTAATTTACATAATTTACTTCATTTCTTAAGGTTGCGTGCCGCCCCTCACGCACAATATGAAATTAGAGTTTATGCCGAAAAAATGCTTGAGATAGTTAAAGCTTGGGTACCTTTTACTTACGAAGCTTTTGAGGAATATCGTTTGCAGGGAGCGAATATT…
/Users/barbour/Desktop/MUMmer3.18/seq/fasta.ixodes_scapularis.003	1128609519	YP_001499200.1	Thymidylate synthase, flavin-dependent	Rickettsia massiliae MTU5	154/158	0.97	0.618772	CTAATCATCGGCACTGTGGTGGATTCAATGTAGGGAGGGGATAGCTTACCGAAAGAAGTGGCTGAAAAGGTCCTTGCAATTTTAGAGGAAGATGCTAGACAGTGCTACGGGCATTATAAGGAACTGATGAATGCCGATGAAGAAGGTAATATTATAGATGAGAACGCCACAGGGATAGCAAGAGAGCTTGCTCGTATGAATTTAACTTTAAATTATTATACGGAATGGTATTGGAAGATTAATTTACATAATTTACTTCATTTCTTAAGGTTGCGTGCCGCCCCTCACGCACAATATGAAATTAGAGTTTATGCCGAAAAAATGCTTGAGATAGTTAAAGCTTGGGTACCTTTTACTTACGAAGCTTTTGAGGAATATCGTTTGCAGGGAGCGAATATT…
/Users/barbour/Desktop/MUMmer3.18/seq/fasta.ixodes_scapularis.003	1128609607	YP_246524.1	Guanosine polyphosphate pyrophosphohydrolase/synthetase homolog	Rickettsia felis URRWXCal2	198/209	0.94	0.726434	GTCCCAATGTGGTGGATTCCCGATAACTGTACTTTATTAATAGCAAGTATATTAAAAAATCCCGGAACTTTATGAAAAGCAAATAAAGTAAAACAAAGGGAGATTAATATAAATAATAAGGTTTTTAGTACTTTATAAAAGATAATCATAAGAGAACCAATAAAATAATATATAGAATTAGGAGATTTTATGAAAGATATAAAATATTGGGAAAAAAATTTTGAAAGCTGTAAATATTCAGATAAATTAATCGAAAGGCTTTTATTTTTAAATACCCAAGTAAAACAACCTATCGATATTAGAGAAGTTAAAAAAGGTATTTATTATGCTCGTAAATATCATGGTGAGCAAATGCGTCAATCGGGTGACCCTTATTATTCTCATCCAATCGCAGTAACA…
/Users/barbour/Desktop/MUMmer3.18/seq/fasta.ixodes_scapularis.003	1128715413	YP_246338.1	Transporter	Rickettsia felis URRWXCal2	249/264	0.94	0.688298	GGCCCAATGGTGCTGGATTCGTATAGTTTTCTTAATATTATTACTAGTATGTGGGTCTAATTTTTGTTCTACCTTCATAAGTCATTATGTAGGTATATACATATATCAATTCGATTTATCAATGATCTCTCCTATAGAAAATGATAGCTTAAAGCCTTTATGGTTACTTAATTTTCCTAATATTATTTCTAATGATAAAATCGTATTTAGTAGTATTATCTTAGGCTTTATTTCCTCAAAATTTTGTGCTGAAGTTGCAATTGGATTGGCTTTCAAGATAGAAGTATTTGTTGCAAAAATATTGCGATTGTTTATCTATGTAATCCCCTTATTTATAATGGGCTTTATCGTAAAACTACAGTTTGATGAAGTATTAAGTATAATTATTAAAGATTATAT…
/Users/barbour/Desktop/MUMmer3.18/seq/fasta.ixodes_scapularis.003	1128715413	YP_246338.1	Transporter	Rickettsia felis URRWXCal2	249/264	0.94	0.688298	GGCCCAATGGTGCTGGATTCGTATAGTTTTCTTAATATTATTACTAGTATGTGGGTCTAATTTTTGTTCTACCTTCATAAGTCATTATGTAGGTATATACATATATCAATTCGATTTATCAATGATCTCTCCTATAGAAAATGATAGCTTAAAGCCTTTATGGTTACTTAATTTTCCTAATATTATTTCTAATGATAAAATCGTATTTAGTAGTATTATCTTAGGCTTTATTTCCTCAAAATTTTGTGCTGAAGTTGCAATTGGATTGGCTTTCAAGATAGAAGTATTTGTTGCAAAAATATTGCGATTGTTTATCTATGTAATCCCCTTATTTATAATGGGCTTTATCGTAAAACTACAGTTTGATGAAGTATTAAGTATAATTATTAAAGATTATAT…
/Users/barbour/Desktop/MUMmer3.18/seq/fasta.ixodes_scapularis.003	1128720223	YP_246212.1	tetraacyldisaccharide 4'-kinase	Rickettsia felis URRWXCal2	233/246	0.94	0.704272	AGCTCCATGTGGTGGATTCAAGTTAGAATGTAAGTTTTGTAATAGTAACTAAGGCTTATGGTAGTAACCTTAAAAGTGCAACTACCATACATCAAGGACATACAGCATTAGAGGTAGGAGATGAGGGAGTAATACTTGCAAAGCATGGAACAGTTATTGCTACTAAAAATATTAAAGAGATTTTACCGTTAATTAACGAACTTAAACCTGATATAATAATAGTTGATGATTTCCTACAAAATCCTTATTTTCATAAAGATTTCACTATAGTTTCAGTAGATAGCCAAAGGCTTTCCGGCAACGGCTTTCTAATTCCTGCCGGTCCTTTAAGGCAGTATCCAAATAAAGCCCTTGATGCAGCTGATTTAATTTTTTTAGTCAATAGCACCAATGATAAAA…
/Users/barbour/Desktop/MUMmer3.18/seq/fasta.ixodes_scapularis.003	1128721056	YP_247340.1	excinuclease ABC subunit A	Rickettsia felis URRWXCal2	118/124	0.95	0.65	TATATATCGCACTGGTTGTTTTATTCACTATTCTATCAACGATGACTTCTATATTATGCTTCTGATTTTTATCAAGTTTCGGTAAATCATCAATTTCGCAAACCTCACCGTTAACTATTAATTTCTGAAAGCCTTGCTTTTTCAGATTCATAATTTCACGTTTGAACTCACCCTTATGTCCTCTAACAATAGGAGCGAGTAAATATACTTTCGTACCTTTAGGTAGTTCATTAATTATATCTACCATCTCGGAAATTGTTTGGCTACGTATCGGAAGACCGGTTGCCGTAGAGTAAGGAATACCCACCCTTGCATATAATAACCTAAGATAATCGTAAATTTCCGTTATAGTTCCAACCGGAGAACTAGGATTTTTAGAAGTAGTTTTTTGGTCAATTG
/Users/barbour/Desktop/MUMmer3.18/seq/fasta.ixodes_scapularis.003	1128721902	YP_001495549.1	hypothetical protein A1I_00540	Rickettsia bellii OSU 85-389	86/103	0.83	0.70359	GGGAATGTAACATCGCCACTGTGGGTGGATTCGCAGATAGATTATCGTTATATATAAGGATAAAATACTTGATATATTCGGTAAGGTAGTAATTCCTTTATCGGTTAATATAGTTGATGATAAGACATAACAACTGTGTCATTCCTGCAAGGATACCAAGTCGTCATTGCGAGGAAATTACGTAAGTAATTGACGAAGCAATCTCAGGATATTTGATGAGATTGCCACGCTCCTTTCAGTCGCTCGCAATGACGAAAAAACTGCTCTACACTAATAAAGTAAGGTAAGCACAAAATGTTTGAAAAATATATTATGTATTTAAAGAATCTTATATTCTTTCAATTTATTATATATTTCTTCTTTATTTCCTTAACTATCTGGATAATAAAAAATTTCCAG…
/Users/barbour/Desktop/MUMmer3.18/seq/fasta.ixodes_scapularis.003	1128722165	YP_001499684.1	Bacterioferritin comigratory protein	Rickettsia massiliae MTU5	154/166	0.92	0.701863	GATACTTCGGCCACTGTGGTGCATTCGTGGTCAGCCACGGGATGACAGTGGTGGAATTGATCCACGTTTCAACACTTAAGAAAGCATAGTCCGTAATTTTTCAAGTACCTCTTGAGCGTGATTTTTAGCATTTACCGACCGCCAAATATGCTTAACTATGCCCTCCTTATCAAGTAAAAACGTAGCTCTATCAATGCCCATATATTTTTTACCGAACATTGATTTTTCTATCCATATCCCTAATTGTTCACATAAATTTGAATTTGCATCAGAGGCTAAATCAAATCCTAAACTATATTTTTCTTTAAATTTATCATGAGAGTCAAGCTTATCTTTGGATACTCCGATAATTACCGTATTAAGTTTATCAAATTCTGGTTTTAGCTTGTTAAAATCTTG…
/Users/barbour/Desktop/MUMmer3.18/seq/fasta.ixodes_scapularis.003	1128723116	YP_246220.1	Guanosine polyphosphate pyrophosphohydrolase/synthetase-like protein	Rickettsia felis URRWXCal2	188/196	0.95	0.646617	AGCTCGATGTGGTGGATTCCATGGATCGGCTTATCCGTCATTGCGAGGGGAAACTGCAAGTTTTGACGAAGCAATCTCAGGATATTTAACGAGATTGCCATGCTTCCTACGGTCGCTCGCAATGACGAGGCGGTGTTACGCTGGCAATACCTGCTCGCAATGACGAAAAAACTACTCTTCGTTAAATATTAGCACTTCAGCAGTATTTTCCCATTTTAGCATTTCGTCGTATTTAGTATGCCAAATACGCATAATTTCTTTTTCATATTCTACAATTTGCTCTTCTAATCCTTCAAATTGTTTCACCATTTGACGTGCTTTAGAAAGTATCGTGTCATTAGTAACGTCAAAAACTTTTTTCAAATGAAGGTCTTGTTCTTCTTTGTAATTTAAATGAGC…
/Users/barbour/Desktop/MUMmer3.18/seq/fasta.ixodes_scapularis.003	1128724038	YP_001499098.1	Methionyl-tRNA formyltransferase	Rickettsia massiliae MTU5	78/85	0.91	0.684989	CGGGGAGAGCCGAATACATCTCGCACTGTGGTGGATTCTTGAGTTTTAACAAACAATAATTTACCGCCTTTTCTAAAGACTAGATTTTCATCAATTTCAAAATCTTTAGTTATACTTAAATTACCGTTCTTATCAAATTTACCTAAAACATTTTTCTGTAAATCAGCAAATTCGGCATGAGCGTATAATTTTGAAATTTGTTTTATTTGTTTTGAATCGTTTATATGTTCGCCGGCTTTGTTAATAAAGCCGCTAATTTCATATTGAGATGTTTTACCGTGTGGAGTTTTTTTCACAAGAAATTGAGTTTCCGTAAGTAGCTTAGTTTGATCCTCTACTTCATCATCTACTATATTAATTACTTTTCTTTTTACAAAATAAATATCACTATTCTTTTCA…
/Users/barbour/Desktop/MUMmer3.18/seq/fasta.ixodes_scapularis.003	1128724057	YP_247365.1	Proline/betaine transporter	Rickettsia felis URRWXCal2	225/247	0.91	0.626419	TGGGCAGGGCCAATGGGGTGGGATTCAATATTATACTACTAACAATTGTGCTTTGTTGATTAGTATAACCGAGTGTTTGCATAAAATTACCGATAAAAACCGTAGAAGTATAAAAAGGAGCAGTTACGGTAATATAAAGACCAAGTGTGATAATTAGTTCTTTTGGGTATTTTGTTAATGTTTCTCGTAAAGGAAAACGTGCTAAACGTCCTGTTTCGTTAGCTTTTTTATAAATAGGACTTTCTGCTAGGTTTTTTCTAATATATAAACCTACGGAACTAATAAATAAACCGGCAATAAAAGGTATCCTCCAACCCCATTCAAATAGCATATCGGCAGGCATAAAATAAGAAAAACCGGCTGCTGTACCAAGTCCAAGCAGCATACCGCCGCACATAC…
/Users/barbour/Desktop/MUMmer3.18/seq/fasta.ixodes_scapularis.003	1128725314	NP_359873.1	hypothetical protein RC0236	Rickettsia conorii str. Malish 7	68/87	0.78	0.715215	TCTCGATGTGGTGGATTCCTTCCGATCCCTTGCACTTCTACTATCAATTTACGACCCTCGGAATCTATTAGAGTCTTTTCATAATTGCCATTACGTCTATTATCTGACTCCTTGGTATTCTTAGAATGCTTCTCATAACCTATATGAGATTCCATTTCTTTTTCTAAAATCTTATTTACTATCTGCTTTTTAATTTCCTGAAATATTCCTTCTTTGCCAAATATCTCAGATGGATCACTTTGTGATAGTATTTCTGATACTACTTTTTCTATAGTCGGATTTGATACTTTACTCTTATTCTTCATATTAGCCTCATGTAAGTTGTTTTAATTAATTTTATTCTTAACTATTTTTATAACTTACACAAACTTTCTGACACCCCCAAGATTAAAAATTATA…
/Users/barbour/Desktop/MUMmer3.18/seq/fasta.ixodes_scapularis.003	1128727019	ZP_00142666.1	hypothetical protein	Rickettsia sibirica 246	171/178	0.96	0.663462	GTTATGTTGGGGGGTGCTTTAATATAAGGCCCGAAAAACCACTCAAAGAAGTAGATCTTAATAATGCTTCAGAATCCTTAAAATTCTTCTTAAACGGTAATAAAGACTCTAACTTAACAACTAGTTCGCCTTATATGAAAGCTATTTTATACACTTTTAGCGAGAATCTAAATAATCCGTTAAGCTTTGAGAAAATAACCGCTGAAGCTAATAAAAAGCTACATAATACTAAATTAAACGAAATTAAAGCTGAGCTTTTAAATAATGCAATGAAGCTAGTATTACAAGGTTATATTAGTATTACAAATCAGAAGCATCGAAATAACCCTGAGCTTGATAAGCCTAAAACAACAAAAATGGTAATACATCAAGCAACCCATACACCTTCTATGTGGGTTA…
/Users/barbour/Desktop/MUMmer3.18/seq/fasta.ixodes_scapularis.003	1128730485	YP_247388.1	hypothetical protein RF_1372	Rickettsia felis URRWXCal2	174/188	0.92	0.695519	CATCATCGGCACTGTGGTGTATTCTAATCATCGATGCCGTTAACGTGATCGGAATGATAATGTGTTAATATAGCACAATCGAGCTTATTTATCTTTTCTCGTAATAGTTGATTTCTAATATCAAAACCGAAATCAACTAATATTTGACTATTTTCATCTTTAATATATATTGCTGATCTAGTCCTTTTATTGTACTTTGAAGGAGATGTGCATATACTGCAATCGCACCCGATCACCGGTACGCCTATAGATGCTCCACACCCAAGTATTGTTACTTGCAACATAAATATTTAAAATGATGTTTGAAGTTTTTTATAATTTTTGCGGCTTAAATCAAGAAATATTCTTATTTTTGAATAACATTACTAACATTGGTCTAATACCTTATTTTTTAAAAAT…
/Users/barbour/Desktop/MUMmer3.18/seq/fasta.ixodes_scapularis.003	1128731145	NP_360984.1	succinyl-diaminopimelate desuccinylase	Rickettsia conorii str. Malish 7	184/248	0.74	0.641206	TCCTTGAACTCATGTGGTGGATTCGTTGTCGGTGAACCTACTTGTGAAAAGAAATAGGCGATACAATTAAGATCGGCAGAAGAGGAAGTGTTAACTTTAAATTAAATATAGAAGGTTTAGCAGGGCATGTAGCTTATCCTCATAAAGCAAATAATCCGTTGCCTTGCTTAATAAGAATATTGAACGAGTTAACAAATATAAAATTTGATCAAGGGACTAGACCTCTTCGGAAACTCGCTTATAGGGAGGAATTTGAAGGAGACACGGAACGCAGAACCGCAGCGTACACAAGCGTACGTGAGGATTCGAGTACCGGATCGACGTACAAATTACCCCTAGAAGTAGAGTTTCCGAAGAGGTCTAATGAATTTTTTCAAAGCTCTAACCTTGAAGTAACGA…
/Users/barbour/Desktop/MUMmer3.18/seq/fasta.ixodes_scapularis.003	1128731145	NP_360984.1	succinyl-diaminopimelate desuccinylase	Rickettsia conorii str. Malish 7	184/248	0.74	0.641206	TCCTTGAACTCATGTGGTGGATTCGTTGTCGGTGAACCTACTTGTGAAAAGAAATAGGCGATACAATTAAGATCGGCAGAAGAGGAAGTGTTAACTTTAAATTAAATATAGAAGGTTTAGCAGGGCATGTAGCTTATCCTCATAAAGCAAATAATCCGTTGCCTTGCTTAATAAGAATATTGAACGAGTTAACAAATATAAAATTTGATCAAGGGACTAGACCTCTTCGGAAACTCGCTTATAGGGAGGAATTTGAAGGAGACACGGAACGCAGAACCGCAGCGTACACAAGCGTACGTGAGGATTCGAGTACCGGATCGACGTACAAATTACCCCTAGAAGTAGAGTTTCCGAAGAGGTCTAATGAATTTTTTCAAAGCTCTAACCTTGAAGTAACGA…
/Users/barbour/Desktop/MUMmer3.18/seq/fasta.ixodes_scapularis.003	1128731145	NP_360984.1	succinyl-diaminopimelate desuccinylase	Rickettsia conorii str. Malish 7	184/248	0.74	0.641206	TCCTTGAACTCATGTGGTGGATTCGTTGTCGGTGAACCTACTTGTGAAAAGAAATAGGCGATACAATTAAGATCGGCAGAAGAGGAAGTGTTAACTTTAAATTAAATATAGAAGGTTTAGCAGGGCATGTAGCTTATCCTCATAAAGCAAATAATCCGTTGCCTTGCTTAATAAGAATATTGAACGAGTTAACAAATATAAAATTTGATCAAGGGACTAGACCTCTTCGGAAACTCGCTTATAGGGAGGAATTTGAAGGAGACACGGAACGCAGAACCGCAGCGTACACAAGCGTACGTGAGGATTCGAGTACCGGATCGACGTACAAATTACCCCTAGAAGTAGAGTTTCCGAAGAGGTCTAATGAATTTTTTCAAAGCTCTAACCTTGAAGTAACGA…
/Users/barbour/Desktop/MUMmer3.18/seq/fasta.ixodes_scapularis.003	1128731145	NP_360984.1	succinyl-diaminopimelate desuccinylase	Rickettsia conorii str. Malish 7	184/248	0.74	0.641206	TCCTTGAACTCATGTGGTGGATTCGTTGTCGGTGAACCTACTTGTGAAAAGAAATAGGCGATACAATTAAGATCGGCAGAAGAGGAAGTGTTAACTTTAAATTAAATATAGAAGGTTTAGCAGGGCATGTAGCTTATCCTCATAAAGCAAATAATCCGTTGCCTTGCTTAATAAGAATATTGAACGAGTTAACAAATATAAAATTTGATCAAGGGACTAGACCTCTTCGGAAACTCGCTTATAGGGAGGAATTTGAAGGAGACACGGAACGCAGAACCGCAGCGTACACAAGCGTACGTGAGGATTCGAGTACCGGATCGACGTACAAATTACCCCTAGAAGTAGAGTTTCCGAAGAGGTCTAATGAATTTTTTCAAAGCTCTAACCTTGAAGTAACGA…
/Users/barbour/Desktop/MUMmer3.18/seq/fasta.ixodes_scapularis.003	1128731683	YP_007605.1	probable peptidoglycan-associated lipoprotein precursor (pal)	Candidatus Protochlamydia amoebophila UWE25	54/168	0.32	0.671676	ACTCGATGTGGTGGATTCCGGTAAACTAATATTTCCTTGTGAGCGATCATATTTTTATTATATCCGCTAACATGACGCACAGAAGTTACTTTTGTACAGCCTGAAGTAATAAAAACTAATAAAACATACAATACTAGGTTTTTTAATTGCATAATTATTACCTATTAATTAGCCGGTATTATACGAGTACGCTTTTCGGAAAAAATAACATATACTTTTTGACCGTTTCTTATATTTACGTCTGTACCTTGTACTACGGTAATTAAACCGCTTGTAAATGCAGCAGAGATAACATTACGCATAGCAGTACTACCTTCATAATAGTCACTTTTTATTTTAGAAGTATCAACTTTAATTAAATATTCATACCCTTTACTCTGTCCGAGTTTATCTTGTAAT…
/Users/barbour/Desktop/MUMmer3.18/seq/fasta.ixodes_scapularis.003	1128734144	YP_001499765.1	NADH dehydrogenase I chain M	Rickettsia massiliae MTU5	87/90	0.96	0.627392	CGGAAAGAAAAAAACATGGCTAAATATTACCTTAATATATTTTTTCGTTTGGGGGGGGGAAGCTTCCGATTATACAAATAAGAGTAAGAAAGGAAGTTAGAGCCACGAAAAATATTGATATACCGTCAACGCCAACATGAAATTCAAGCCCGATTTTATCAAGCCAAGCGTAGCGTTCAACAAATTGATAAGCGGGGGTTGAGGAGTCAAACTCTATTAAAATATAAATAGTTGAGATGAATGTTAAAACAGAACTAAGCACTGCAACATACATTACATATATTGGTTTATCTGCCTTTTTACTTTGACTAATAAACAGCAAAATATATAGCACGCTTATTAGCGGCAGAAAAATACTGATAGATATAATAGGAAGTTCTAACATTCTTTTAAGATTTT…
/Users/barbour/Desktop/MUMmer3.18/seq/fasta.ixodes_scapularis.003	1128734390	YP_247229.1	NAD-specific glutamate dehydrogenase	Rickettsia felis URRWXCal2	238/250	0.95	0.680634	ACATCATCGCACTGTGGTGGATTCGGGAGAATGAATTTTTCGCCTAGCGCAGAAGAATTGAATAGATTAGCTATTAGCGGTGAAGTATTAACTCGTCCTGAGCTTTGCGTACTGCTATCATATAGTAAAAGGTCGGCTTATCACGAGTTACTTAATTCTACTTTTTCCCATGATAAATATTTTGATGCATATCTTATAGATTATTTTCCTGAAATGATGCAAAAAAAGTTTTATAATGAAATTTTATCTCATCCTCTTAAACATGAGATTATTAAAACCGTTACTATAAATAAAATAATTAATCAGCTTGGAGGACCGCTTATTAGTATTGTAAAGCGTGAGATTGGGGCTCCTCTTTGTGATATAATAAGGTCATATACCATTATTTGTGAAATTTTT…
/Users/barbour/Desktop/MUMmer3.18/seq/fasta.ixodes_scapularis.003	1128756058	YP_246737.1	Polyribonucleotide nucleotidyltransferase	Rickettsia felis URRWXCal2	268/312	0.85	0.614778	GGGGGTGGAACCTGAGTCATGTGGTGGATTCCTTTATTTTATCTAAGGCAACTTTTAGCTTATCTCTATCTGAAGCATAAACAGAAACGCTGCCGTCATCGCTTATATCTATTTTAGCGCCACTAGTTTCACAAATTTCCTTTATTACTTTACCGCCCGGTCCTATAATATCTCTAATTTTATCCTTATCTATTTTTATAGTAGTAGTAGAAGGAGCATTTTTACTTAGTTCGCTATTTGGTTTACTGATAACTTTATTCATTTGCTCCAGTATATGCAAACGACCGAGTCGTGCTTGCTCTAAAGCTACTTTCATTATTTTAAAATCTACTCCGGATATTTTGATATCCATTTGTAATGCAGTAATCCCTTCACTAGTTCCTGCAACCTTAAAGTCCA…
/Users/barbour/Desktop/MUMmer3.18/seq/fasta.ixodes_scapularis.003	1128758918	YP_246740.1	ADP,ATP carrier protein	Rickettsia felis URRWXCal2	193/328	0.58	0.67795	AGAAGATCATCGCACTGTGGTGTATTCATAGCACTATTCCGTTATAGCAATTAAAGCAGGATCGGACGGTTCAAGAGAGATTGCTATTATTAAGCCGGCAAATCCTTCAAAATCTTTGTGAACGGCAAAAAATAATATACCGGTAATAAAAACTATTAAAGGTGTGATAACAGCTGCCGTAAACCAGCCAAGTCTTCTAACTATATTTGAACCAAGTACGACAAATAAAATAGTAAATACTCCGGTATAGCTCAAATAACTTCCTATAAAAGCTGCATATTCGGTTGGAGTTTTATAAATTTTAGTAGCTGCTGCTTTCCAAGGACCTTCTACTAAATTAATGGCAATGCCATAGCAGATAAGCAAAGTTGCAATTAATCTAATATGTCTTGACGATAG…
/Users/barbour/Desktop/MUMmer3.18/seq/fasta.ixodes_scapularis.003	1128759103	YP_247360.1	tRNA (guanine-N(7)-)-methyltransferase	Rickettsia felis URRWXCal2	192/230	0.83	0.646789	GATCTTCGCCACTGTGGTGGATTCATCTCTGATTTTTCGCTGTGAGATATATAGGGTGGGTTGCTAACTATAAGATCAAATTTTTGCTTTCCTAGATTTTCAAACCAATCACTATGAATAACTTGCAAACGATCCATTACCTCATATTTTGCCGCATTACTTTTGATAATTTCTATAGCATCAAGACTTATATCGGTCGCAATTACATTAGCATTCGGTAACTCACATAATAGGCTTATAGCAATACAGCCGCTACCTGTCCCGAGTTCTAGGATTTTTGTGTATTCGTCATTGCGAGAAGACGCCATAGGCGTCGACGAAGCAATCTCAGGCAAAATCCCTGAGATTGCCACGCTCCTTTCAGTCGCTCGCAATGACGGTTTGAGTAACCCTAGAACT…
/Users/barbour/Desktop/MUMmer3.18/seq/fasta.ixodes_scapularis.003	1128759103	YP_247360.1	tRNA (guanine-N(7)-)-methyltransferase	Rickettsia felis URRWXCal2	192/230	0.83	0.646789	GATCTTCGCCACTGTGGTGGATTCATCTCTGATTTTTCGCTGTGAGATATATAGGGTGGGTTGCTAACTATAAGATCAAATTTTTGCTTTCCTAGATTTTCAAACCAATCACTATGAATAACTTGCAAACGATCCATTACCTCATATTTTGCCGCATTACTTTTGATAATTTCTATAGCATCAAGACTTATATCGGTCGCAATTACATTAGCATTCGGTAACTCACATAATAGGCTTATAGCAATACAGCCGCTACCTGTCCCGAGTTCTAGGATTTTTGTGTATTCGTCATTGCGAGAAGACGCCATAGGCGTCGACGAAGCAATCTCAGGCAAAATCCCTGAGATTGCCACGCTCCTTTCAGTCGCTCGCAATGACGGTTTGAGTAACCCTAGAACT…
/Users/barbour/Desktop/MUMmer3.18/seq/fasta.ixodes_scapularis.003	1128759144	YP_001495312.1	F0F1 ATP synthase subunit delta	Rickettsia rickettsii str. 'Sheila Smith'	132/136	0.97	0.691023	AACTCATGTGGTGGATTCAGATTTTACATTAGCAAGACCGTAAATTTTGGCTATACCGTCACCGACGTTATTACCTGTCCTATTTCCTCAAACTCACTTAAGCAATTAATATTAGCTATTTCCTTTTGTAATATTTCAGCTACTTCAATAGGCTTTAGTTTCATGTGGTTTACGTCTCCTAATTTTCTTGTCATTGCGAACGAGCATTACCCATGTGGATACTAAGTCGTCATTGCGAGCAGCCGTAGGCTGCGTGGCAATCTCATAAAATATTCTGAGATTGCTTCGTCAATTACTTCGTAATTTCCTCGCAATGACTATATAAATATCTATGCAGCAATATTAACTTTCTTTAAAGCTTTCGTTATTTTCTCTAAACTACCTTTTATTGAGTAATCT…
/Users/barbour/Desktop/MUMmer3.18/seq/fasta.ixodes_scapularis.003	1128760224	AAF66554.1	AF140706_1 citrate synthase	Rickettsia sp. IRS3	201/254	0.79	0.631399	GTGGGGGTCATGAGTCATGTGGTGGATTCACCGCTTCATTAGCCCCGCCGTGAGCAGGTCCCCAAAGTGAGGCAATACCCGTGCTAATACAAGCAAAAGGGTTAGCTCGGGATGAGCCGGCAATTCGAACTGTTGAGGTAGAAGCATTCTGCTCATGGTCTGCATGTAGGATAAATATCTTATTAAGAGCATTTTTTATTATTGGATTTACTTTATATTTCGTACAATGCGTTGTAAACATCATATGCAGAAAATTTTCGGTAAAATCTAACGAATTATCAGGATAAATAAACGGTTGCCCTATAGAATATTTATAAGACATTGCGGCGATAGTAGGTATCTTAGCAATCATTCTAATAGCGGTAAGTTCGTAGTCTGCTTCCTTAAAATTCAATAAAT…
/Users/barbour/Desktop/MUMmer3.18/seq/fasta.ixodes_scapularis.003	1128760583	YP_001499663.1	LPS biosynthesis protein	Rickettsia massiliae MTU5	146/174	0.83	0.700205	AGTTCCAATGTGGGTGGGATTCGGCTGTATATTATTGCATATTTATCCCATTCTAGATATTGTCTATTCAAATGCTCTTTATATTCAGATGGACCATATACTTCTATACTACCAAATTTATATTTTTTTAAAGGATATAATTCATAATCATAAAAAAATCATTTGGATATTTATTACGCATACTTTGATTAAAATGAACAAATTTATCATTTTCTTTATGAAATACAAAAATATCTAAGTATCTTTCCCCGCAAATTACATAAATTTTATTATGTTTAATACGATATCCTAATGGTTCAAATTGCGGTAATATTTGTTGTAGGCGTATTTCGTCTTCATGCATAATACCGATATCTAAATCATCGTCAAAAGGAATTATGCCTTGATGTCTAACGGCTC…
/Users/barbour/Desktop/MUMmer3.18/seq/fasta.ixodes_scapularis.003	1128760583	YP_001499663.1	LPS biosynthesis protein	Rickettsia massiliae MTU5	146/174	0.83	0.700205	AGTTCCAATGTGGGTGGGATTCGGCTGTATATTATTGCATATTTATCCCATTCTAGATATTGTCTATTCAAATGCTCTTTATATTCAGATGGACCATATACTTCTATACTACCAAATTTATATTTTTTTAAAGGATATAATTCATAATCATAAAAAAATCATTTGGATATTTATTACGCATACTTTGATTAAAATGAACAAATTTATCATTTTCTTTATGAAATACAAAAATATCTAAGTATCTTTCCCCGCAAATTACATAAATTTTATTATGTTTAATACGATATCCTAATGGTTCAAATTGCGGTAATATTTGTTGTAGGCGTATTTCGTCTTCATGCATAATACCGATATCTAAATCATCGTCAAAAGGAATTATGCCTTGATGTCTAACGGCTC…
/Users/barbour/Desktop/MUMmer3.18/seq/fasta.ixodes_scapularis.003	1128762131	YP_001499646.1	Organic solvent tolerance protein-like protein	Rickettsia massiliae MTU5	184/241	0.76	0.657025	TGGGGTGAAAATCGGATGTTCATCGCACTGTGGTGCATTCTTTAGAAAATACGGTAATTTACCGTAACTACCTTGAAAAATTGAGGTATCGGTATCATTCGGGCGATAGCGTGCTTCTAGCTCATAGAGTTTGATATTTACTAAAAATCCTTGGAGTGAGAGTAAAATCCATATTAGGTTTTGCACGTAGATATAGAGGGATACCAAAACCTTTATTTTTGATGTCAGGCACTAATAATCCGGAAGTTGCAGGTGCCGTAGGAGTCGGATGGGAAAAATACGGTAAGTAAAAAATCGGTACGCCATATACTTCAAAAAATACGTTTTTATAAACTACTCTATGTTCTTCGGAATAAATATAAGTATCCTTAGCAGCAATTTGCCAAATAGGATTTCTAT…
/Users/barbour/Desktop/MUMmer3.18/seq/fasta.ixodes_scapularis.003	1128763922	YP_246781.1	transcription termination factor Rho	Rickettsia felis URRWXCal2	168/170	0.98	0.661228	TATAATCCCCACTGTGGTGTAATTCACCTTTACCCATAGGGGGCAACAAGTTCAATAACTCGTGTACTATAATCCTTACTATCTTTACTATTATTTTCAAGTTCTAATCCTAGTTTTTCATCAGGATATAAGGGAGTTAAATTATCAAAATGAACACGATGATAAGCTTTAGAAGGGTCTTCAAAATTTACTCTATTGACTTTCAGTAAAGCAAAATAACGCTCCCCGGCTTTTGGAGCTCTGATCTGACCTTCTACCGTATCACCGGTACGTAGACCAAAACGACGAATCTGACTAGGAGAGATATAAATATCATCAGGGCCTGCTAAATAGTTTACTTCCGGCGAACGTAAAAAACCAAATCCGTCAGGTAGTACTTCAAGTACCCCCTCTCCCACT…
/Users/barbour/Desktop/MUMmer3.18/seq/fasta.ixodes_scapularis.003	1128764368	YP_246266.1	Exodeoxyribonuclease III	Rickettsia felis URRWXCal2	150/161	0.93	0.677249	AGGGGGGGGAGCTGAGTCCATGTGGTGGATTCCTATATCGAACGGTGCAATATTGAAATCACCGCCAATGATAGCAATTACGGCAAAAGATTTTTTAGTTGATAGATAATTAATAAAATTATCATAAAATGCTAGCTTTGCTACAAATTTATCGCTACCGATAAATGAACCGTTAGGAGCATAGAGCGAGATTATATTACAGAATCCTATAGGTAATGATAATTTTATTTCTAAGAATCTTGCTTGATCACTGTAGTAATTATTCGGAAAGTCCTTAATTATTTCATCGGCAGGAAATTTTGAAATTATAGCAACGCCGTTATATGATTTTTGTCCGTGAACATAAAAATTATAAGGTAGATTGGATAATTCATCAAAAGGAAATTTCTCGGTTTCGCA…
/Users/barbour/Desktop/MUMmer3.18/seq/fasta.ixodes_scapularis.003	1128764709	YP_246778.1	peptide chain release factor 1	Rickettsia felis URRWXCal2	166/170	0.97	0.543038	AGTTCCAATGTGGTGGAATTCGAATCACAGGGACGTATTCACACTTCGGCAGCAACGGTTGCGGTACTTCCTGAGGCTGAAGAGGTTGATATTAAAATTGAAGATAAAGACTTAAAAATCGATACTTATAGAGCTTCAGGAGCTGGCGGACAGCACGTTAATACTACCGATTCTGCTGTACGTATAACCCATATTCCTACCAGTATTACCGTAGCCTTACAAGATGAGAAGTCACAGCATAAAAATAAAGCAAAGGCGTTAAAAATTCTACGTGCTAGAATTTATGAAGAAGAACGACGTAAAAAGGAACAAGAAAGAGCCGATAGCAGAAGAGGGCAGGTAGGTTCGGGAGATCGTTCGGAGCGGATACGTACTTATAATTTCCCACAGGGAAGAGTA…
/Users/barbour/Desktop/MUMmer3.18/seq/fasta.ixodes_scapularis.003	1128765274	YP_538100.1	Amino acid permeases	Rickettsia bellii RML369-C	73/94	0.77	0.676221	GGGGACGCGGATGATATCGCCTGTGGTGTAATTCTGCAGTATTTATATACGGAGGCTCTTCAATATTACAGAAGCTATTAGCTTTAGATACAAGTATTATATAGGAGCATGGTATGTTATTATTAGCATTCTAATATTATTATTACCTCTAAAGTTAGTAGATTATATAAATCGAGTGCTATTTATCGGATTGCTTATAATAATTGCAATTTTAGTTATTGGACTTGTTTCTATGATTCAGTGGGATAATTTACTTTTATTCTCACCAAATTATAAAGAAATATCTATATGGGGTGTAGTAACTCCGGTAGTTTTTACTTCATTTGGTTTCCAAGTAATCTTCCATACCTTAACTAATTATTGTAACAAAAATGCTAAAGACGGCGTTTTTATTTGGAA…
/Users/barbour/Desktop/MUMmer3.18/seq/fasta.ixodes_scapularis.003	1130808321	YP_001499387.1	Erythrocyte adducin alpha subunit	Rickettsia massiliae MTU5	117/124	0.94	0.628272	CGGATCCTCTCTGGTGGCTTTCGTGCATGCTCGTAGGTACTTGTATCGGTACCTAGCAGGAAAGGGAGGTTAACTATTTACCGCGGTTAAGGGGGATTCAACCGCTATTGTACCCTTTTTCTTTAGATGGGGTGGGAGTTTTCTTCCTTGGAATAACGAGGGGTAGGTGGGTTTGATTTTTGCGGGATCCCGCAAACAAGGCGTGGTTTGATAGAGAATAAAAAACTGGTGCAAACGAGAATCCATAAAACCAATATAGATTTTAACAATAATGGATATAAAATATAATTTAGCTGCCGCTTACCGAATAATGGCGTATTTATCGCTGGATTATCATACTTATACGCATCTATCCGCAAGACCTGAAAATGCCGATTTTTACTATATTTATCCTTTTGG…
/Users/barbour/Desktop/MUMmer3.18/seq/fasta.ixodes_scapularis.003	1130809185	YP_246630.1	FTR1 family protein	Rickettsia felis URRWXCal2	210/214	0.98	0.691228	TTTATTATTCGCCACTGTGGTGGATTCCTTATCTATAACATAACAAAGGGGAATACAAATAACAGACCGTTTAAGCATATAAAGAGTAGCGTTTTGTATACCGCCTCCATAAAAAAAGCCCGCAAAAAATGCTATTACCGGACCAATTTCTGATAAAAGTTTTAACATATTTAATTTAATTGTTCTTTTTGATAAAATTAATTTGATTCATTTTTTGTACTGATATTAAGGTATTTTTTGAATATCTTAATTTTATTTGTATGAAAATATTTATCAGTAATATAATAGTAAAATAGGCAAGTACTTGTAGCCCGTTAGGTCTTGCAATATAACCGGTAACAATATGTAAGATTTTACCTATCATACTTCTATCTGCTACTAACCATGAACTATCCCAAA…
/Users/barbour/Desktop/MUMmer3.18/seq/fasta.ixodes_scapularis.003	1130810641	YP_001492761.1	undecaprenyl-phosphate alpha-N-acetylglucosaminyltransferase	Rickettsia canadensis str. McKiel	100/119	0.84	0.65272	GCAATCATCGCACTGTGGTGGATTCTAACGAAGAACGCAGCCTTATACTTGTGCATAATCATCCAAGCGGTAGCCTTTGAACCTTCAAAAGCCGACATTCATATGATAGATAAGATAGTAGAGACATGCCAAACCGTATATATTATAGAACATGATCACGTCATTATAAGTAATAACAAATATCATAGTGTTAAATCTAATATGTTACTATGAATATAAATAGCTATAGCACTTTAGACTTCCTGCATAACGTAGCTAATAAAGAGGAATTTGCAGGAAACACGGGAGCGCTTGCCGCCGCAGCGAACACTTTAGTACGTGAGGATGCGAGTACCGGATTGACGCACAAATTACCTTTAGGAGCAAGTTATGCAGGAAGTCTACTATTTATTTTTTCTT…
/Users/barbour/Desktop/MUMmer3.18/seq/fasta.ixodes_scapularis.003	1130813801	ZP_00142972.1	hypothetical protein	Rickettsia sibirica 246	46/51	0.9	0.559777	GCTTCATCGCCACTGTGGTGGATTCTAGCTTCTTATTTAGAGGACGAAGTCAGATATAATAGGCAATGACAGCTAAATCCTCTATATAATTATCCTCTATCTACTACAATGCAAGCTGGCATACATATTGGCATGCAAGAAGATTTAAGCTACACGGCAAAGCTTGCCAATCACTTAATACATAAAAATGGTACGCACTTGGCTTGATGTTCTAGATCGTGCATTAAACCTATATCAGCTAGGCCCACAAACTATGCAGATAGCAGGCGATATAAGAAAGCTAGTAGTAAGCACATCGCTGGTAGACTTAAAGAAAAATTTACAAAATCTTGACTCTGTAAGATTTGGTATGTAGGTATCAGGGGGAGTAAGTACTACAAATAATTTAGTAGTTGAGAG…
/Users/barbour/Desktop/MUMmer3.18/seq/fasta.ixodes_scapularis.003	1130815006	YP_001499253.1	hypothetical protein RMA_0490	Rickettsia massiliae MTU5	267/283	0.94	0.705682	GGGTCATCGCCAATGTGGTGGAATCGCTATCAGAGGCATTAATGCCGAGCAAGTACTTACCGCCGATGTGGGAATTAACGAAATAACTTTAAGTAATAATGAAACACTAGAAAAAATAGTTTTTTCTTCTAACTTATCAAAGGGTACTTTAAAGATAAATGAATTTTCAGGTAATATTAAGTCAGGTGGGGAATTTAAGCTTACAGGTAATGTAACACAGAATGCAGTTAGAAGTATGTTCGATGGACAGCTATATTTAAAGCACAACGATATAAATTCGTTACTGAATATTTTAGGATTTAACGACGTTACTATTAAAGAAGCTATTCCTTTTATCTTGTCATCGGATTTAAAACTCACTTTAATAGATTTATTTTTTAAAAATTTATTACTCAAAAC…
/Users/barbour/Desktop/MUMmer3.18/seq/fasta.ixodes_scapularis.003	1130817972	NP_360289.1	hypothetical protein RC0652	Rickettsia conorii str. Malish 7	164/187	0.87	0.69434	ACGGGTGCGACCTCCGCCACTTGCGGTGTATTTCTTTAACAATTTTTTAAAATAGATTTAGAATATTTAAAAACTCCCTTGTGATTTTATGGCTGTTATAAATAATAAAAACTATCCAAAAGTTGTAGAAAAAGTTTTATCTTCTTCTAAAGCTAATAAAGTACTAAAGAGTGCAATTAAGGACTTATCGTCTTCAAAAAGTATAAGTTTAAGAACGATGTTACTTGGAGCAAGATTTGTTTTAACTAATCCTGTAAATACTTATAATCTTGTTAAGCTTGCTAACTCTTCCAAGATATATCTTGATCTGGAATTTCAAAAATCACTTCTTGAAAAATCTCCAATATGGGAATTTTTAAAAAAACATTCAGATGATTTGCCTAAAATAGGTCAAATCTT…
/Users/barbour/Desktop/MUMmer3.18/seq/fasta.ixodes_scapularis.003	1130818717	YP_246211.1	Periplasmic protein	Rickettsia felis URRWXCal2	123/133	0.92	0.715556	TCCATGTGGTGGATTCATAGAGGATAATTTTTCTTGATCCGCCTTTTGAAGTAAAAAATGAGTTTCAAAAACTGCTCGAAGCACTTAAAAAAATTAAGCTACGAGTTCTTAATAATACCGTCTTAATTTGGTATCCTAAGATTTATCTTTAGTCCGTGATTTTTACTACAATTACAAGAATATCGGATTTAAAGAAACTATAATTATTGAATATGAGCTTTTATATAGTGATAAAAATATGGTAAAGTGTGGTTAATGTTAATTAATCCTCCAAATATTAGAGAAGAATTAGAAAAATTAACTGGTTATTTAAGCAATATTTTAAATTTACGTATACTTGCTGAATTTGAAAAATTGGCTTCGTTGTTTTTTGCTTTTAATCCTCACGTACTAGTATGT…
/Users/barbour/Desktop/MUMmer3.18/seq/fasta.ixodes_scapularis.003	1130818717	YP_246211.1	Periplasmic protein	Rickettsia felis URRWXCal2	123/133	0.92	0.715556	TCCATGTGGTGGATTCATAGAGGATAATTTTTCTTGATCCGCCTTTTGAAGTAAAAAATGAGTTTCAAAAACTGCTCGAAGCACTTAAAAAAATTAAGCTACGAGTTCTTAATAATACCGTCTTAATTTGGTATCCTAAGATTTATCTTTAGTCCGTGATTTTTACTACAATTACAAGAATATCGGATTTAAAGAAACTATAATTATTGAATATGAGCTTTTATATAGTGATAAAAATATGGTAAAGTGTGGTTAATGTTAATTAATCCTCCAAATATTAGAGAAGAATTAGAAAAATTAACTGGTTATTTAAGCAATATTTTAAATTTACGTATACTTGCTGAATTTGAAAAATTGGCTTCGTTGTTTTTTGCTTTTAATCCTCACGTACTAGTATGT…
/Users/barbour/Desktop/MUMmer3.18/seq/fasta.ixodes_scapularis.003	1130819445	YP_247340.1	excinuclease ABC subunit A	Rickettsia felis URRWXCal2	211/222	0.95	0.640438	GGAACATCGCACTGTGGAGGATTCTGAAATTATGAATCTGAAAAGCAAGGTTTCAGAAATTAATAGTTAACGGTGAGGTTTGCGAAATTGATGATTTACCGAAACTTGATAAAAATAAGAAGCATAATATAGAAGTCATCGTTGATAGAATAGTTCTAGACGAAAGTTTAGGTAATAGGCTTGCAGATAGCTTAGAGAGTTCGTTAAATCTTGCCGAGGGTATTACTTATTTGGAAATTGTAGAATTGCCGCCGGCAGTTAAGACCGAGTTTGAAAAAAATCAGCATATTACTTTTTCCGAAAAATATTCTTGTCCGGTATCGGGTTTTCAGCTTACTGAAATAGAGCCTCGAATCTTTTCTTTTAATAGCCCTTTTGGAGCATGTCCTAAATGTGAAG…
/Users/barbour/Desktop/MUMmer3.18/seq/fasta.ixodes_scapularis.003	1130819901	YP_246524.1	Guanosine polyphosphate pyrophosphohydrolase/synthetase homolog	Rickettsia felis URRWXCal2	207/234	0.88	0.705943	CCTCTATTTATGTTAGAGAATGAAGTGTTTTATGTACTTTATAAAAAGAGAGCCCATAAAGAGGAACCAATAAAATAATATATAGAATTAGGAGATTTTATGAAAGATATAAAATATTGGGAAAAAAATTTTGAAAGCTGTAAATATTCAGATAAATTAATCGAAAGGCTTTTATTTTTAAATACCCAAGTAAAACAACCTATCGATATTAGAGAAGTTAAAAAAGGTATTTATTATGCTCGTAAATATCATGGTGAGCAAATGCGTCAATCGGGTGACCCTTATTATTCTCATCCAATCGCAGTAACAATTATGGTAGCGGAATTTGTAGCAAAAGAAGTGCCTAAACTCTTTACTTTTAGAATGCTACAAGCTGCATTACTTCATGACACTATTGAA…
/Users/barbour/Desktop/MUMmer3.18/seq/fasta.ixodes_scapularis.003	1130820324	YP_246215.1	hypothetical protein RF_0199	Rickettsia felis URRWXCal2	43/50	0.86	0.724891	CCATAGGCACATGTGGTGGAGTCATCTTTCTATTCTTGTTTATCTCTTTTGCTCTGAACGTGTGGGCTATCTGATCAGAAGTATTGCTTATGGTCTGATTAAATTTATCGGCTCCCGTTTGTGCTAGGTTTGTTAAATTGTCTTTTAATCCCTGTAAGTTTTCGGTAATTGTTTTTGTACTGCTTGTAGCTACTTCTTCAGTTTGCACTTCATTTGCTTTTGTTTCATCCTTGGTAGGCGAATCTGCAAAAATGCTAGGTGTTAATAATAATGTAGCCCCTAGTGTTATTAAGATTTTTTTCATTATATTATCCAATTATTTATGTTTATTGTTATATTGTTCAATTTTTTTACTTAAATCATCAAGTTTTTTTACAAGAGTTTGTCTATATTCTTCTA…
/Users/barbour/Desktop/MUMmer3.18/seq/fasta.ixodes_scapularis.003	1130820711	NP_360066.1	alkaline protease secretion ATP-binding protein AprD	Rickettsia conorii str. Malish 7	185/199	0.92	0.622869	AGAATCATCCGGGCTGTGGTGGAATTCCCGGGCGAAGTTTTAGCAATTATCGGTCCTTCAGCTACCGTTAAAATCAACTTTAGCTAAAATCATAGTCGGGGTATGGAAAGAATCATCAGGTTCCGTACGTTTAGATAGTGCTGAAATTTATCGTTGGAATAGAGAAGATTTCGGTAGACATGTCGGCTATCTTCCTCAAGGAATAGAACTTTTTAGCGGTAGTATTAAACAAAATATAGCTAGAATGGAAGAAGATGCCGATCCACAAAAAGTTATTGAAGCAGCTAAAATAGCCGGAGCTCATGAAATGATATTAAGATTCCCTGATGGTTATGATTCTGATATCGGTCCTGCAGGCTCTAATCTATCAGGTGGTCAAAGACAACGTGTCGGACTTGC…
/Users/barbour/Desktop/MUMmer3.18/seq/fasta.ixodes_scapularis.003	1130823846	BAA03965.1	unnamed protein product	Rickettsia japonica	140/147	0.95	0.556219	TGTCCATGTGGTGGATTCGCAGCTTCTATATTACAAGCCTGTAACGGTCCGGGCGGTATGAATAAACAAGGTACAGGAACACTTCTTGGCGGTGCCGGCGGCGCATTACTTGGCTCTCAATTCGGTAAAGGTAAAGGACAGCTTGTCGGAGTAGGTGTAGGTGCATTACTTGGAGCAGTTCTTGGTGGACAAATCGGTGCAGGTATGGATGAGCAGGATAGAATACTTGCAGAACTCACCTCACAAAGAGCTTTAGAAGCAGCTCCTAGCGGTAGTAGTACAGAATGGCGTAATCCGGATAACGGCAATTACGGTTACGTAACACCTAATAAAACTTATAGAAATAGTACAGGTCAATATTGCCGTGAGTACACTCAAACAGTTGTAATAGGCGGAAAA…
/Users/barbour/Desktop/MUMmer3.18/seq/fasta.ixodes_scapularis.003	1130823846	BAA03965.1	unnamed protein product	Rickettsia japonica	140/147	0.95	0.556219	TGTCCATGTGGTGGATTCGCAGCTTCTATATTACAAGCCTGTAACGGTCCGGGCGGTATGAATAAACAAGGTACAGGAACACTTCTTGGCGGTGCCGGCGGCGCATTACTTGGCTCTCAATTCGGTAAAGGTAAAGGACAGCTTGTCGGAGTAGGTGTAGGTGCATTACTTGGAGCAGTTCTTGGTGGACAAATCGGTGCAGGTATGGATGAGCAGGATAGAATACTTGCAGAACTCACCTCACAAAGAGCTTTAGAAGCAGCTCCTAGCGGTAGTAGTACAGAATGGCGTAATCCGGATAACGGCAATTACGGTTACGTAACACCTAATAAAACTTATAGAAATAGTACAGGTCAATATTGCCGTGAGTACACTCAAACAGTTGTAATAGGCGGAAAA…
/Users/barbour/Desktop/MUMmer3.18/seq/fasta.ixodes_scapularis.003	1130826049	YP_246403.1	Transposase	Rickettsia felis URRWXCal2	71/73	0.97	0.640196	GGGGTTAAGGTAAATGTGGTGGGATTCAGCTCCGTTCTTTAGCTTTCAGGAAGACATTAGAAGGCGATTCCCTTTACTAATGCTATTGAATCAACTAACCGTCAAATTCGTAAAATTATAAAAAATAAGGGGGTATTTCCAGATGATAAATCGATTCAGAAAATAATCTTTTTAGCATTGACAAATGCTTCTAAAAAATGGACAATGCCTATTAAGAATTGGGCCATGGCTTTAAATCAATTTGCTATACTTTGTGATACTAATTTACAAAATTGGGCAAATGGAGAAATCGTACTTACACAAAAAATCTGACAGACCCGTAACTTTACATATTTTTTTGATGCTGTTTATCACGTATTACAAAAAGTAACTACCTTACCTGCTTAAGCTATATCTAGA…
/Users/barbour/Desktop/MUMmer3.18/seq/fasta.ixodes_scapularis.003	1130826049	YP_246403.1	Transposase	Rickettsia felis URRWXCal2	71/73	0.97	0.640196	GGGGTTAAGGTAAATGTGGTGGGATTCAGCTCCGTTCTTTAGCTTTCAGGAAGACATTAGAAGGCGATTCCCTTTACTAATGCTATTGAATCAACTAACCGTCAAATTCGTAAAATTATAAAAAATAAGGGGGTATTTCCAGATGATAAATCGATTCAGAAAATAATCTTTTTAGCATTGACAAATGCTTCTAAAAAATGGACAATGCCTATTAAGAATTGGGCCATGGCTTTAAATCAATTTGCTATACTTTGTGATACTAATTTACAAAATTGGGCAAATGGAGAAATCGTACTTACACAAAAAATCTGACAGACCCGTAACTTTACATATTTTTTTGATGCTGTTTATCACGTATTACAAAAAGTAACTACCTTACCTGCTTAAGCTATATCTAGA…
/Users/barbour/Desktop/MUMmer3.18/seq/fasta.ixodes_scapularis.003	1130826305	NP_221160.1	GLUTATHIONE-REGULATED POTASSIUM-EFFLUX SYSTEM PROTEIN KEFB (kefB)	Rickettsia prowazekii str. Madrid E	230/244	0.94	0.65535	ACTCCAATGTGGTGGATTCTTCGGTTTTAATAAAGGAGTTGCTTTTTATTCAGGCTTATTATTACTCTGCAAGGCGGGAGAGTTTGGTTTTATATTATTCAGTTTAGGTAAAGATAGCGGAGTATTAGAAGAAAGTACTGCCGATATATTATTACTCGTAGTTACTTTTACTATGGCACTTACTCCATTACTCGCAGCTTTAGGGAAAAAGATTGCCGAGAAAGTTGATAAAGGACTAGGTAAAACTCCGACTCAAATGATTGAGCTTGGTGCAAGAGATTTAACAAACCATATTATTATTGCCGGACTCGGTAATACCGGTAAAATGGTAGCAAGAGTTTTAGAAGCAGAAGGTATAAGTTACGTAATACTTGATTTAGATGATGATAGAGTCAAAGA…
/Users/barbour/Desktop/MUMmer3.18/seq/fasta.ixodes_scapularis.003	1130827466	YP_001499491.1	NADH:ubiquinone oxidoreductase subunit 2 (chain N)	Rickettsia massiliae MTU5	178/185	0.96	0.678449	TATCATCGCACTGTGGTGGATTCATGCTGTTTGGAGCTTTTGGAGCTATTCGTCAAACTTCTCTAAAAAGATTAATGGCTTATAGTACTATTTTAAATATCGGTTATGTATTAATCGGCGTTCTTCTGCATAATCAAGAAGGATATAAAGCAGCTTTACTATATATTCTAATATATGCGGTAGGAAGTATAGGATTTTTTACTTGCTTAATCATGCTGCTCGGTAAAGACACCGATAAAGCTAGTTTTAAAACTATACAAGGAATTGCAGAGAACCATAAAACTATAGCTGCCGTAATTAGCATAGTTATGTTTTCAATGATTGGAATCCCTCCTCTTACAGGATTTTTCGGTAAATATTACCTTTTTTACCAAGCAATTAATCAAGAAGAATTCGCAT…
/Users/barbour/Desktop/MUMmer3.18/seq/fasta.ixodes_scapularis.003	1130829079	NP_360066.1	alkaline protease secretion ATP-binding protein AprD	Rickettsia conorii str. Malish 7	199/203	0.98	0.61807	GGGTCGAGTGGGGGTGGGATTCTGTTGGGTCCGGGTCTTCTTCCATTCTAGCTATATTTTGTTTAATACTACCGCTAAAAAGTTCTATTCCTTGAGGAAGATAGCCGACATGTCTACCGAAATCTTCTCTATTCCAACGATAAATTTCAGCACTATCTAAACGTACGGAACCTGATGATTCTTTCCATACCCCGACTATGATTTTAGCTAAAGTTGATTTTCCTGTAGCTGAAGGACCGATAATTGCTAAAACTTCGCCCGGTTGTACTGCAAAACTAACACCTTTTAAGATATATTCCGGTACGGGAGGTTGCGGTAAATATTTCGGTATAGGGTGAGCATAATAAATATTTTCAACAGTAAGATGACCATCAACGTTCGGAATTGGCATCGCTTCGT…
/Users/barbour/Desktop/MUMmer3.18/seq/fasta.ixodes_scapularis.003	1130830584	YP_001499494.1	hypothetical protein RMA_0837	Rickettsia massiliae MTU5	53/66	0.8	0.68054	GGGACTGACTCATGTGGTGGATTCCATTGATGCAAATATTGTCTATTGCATTTTGCCTAGCTTATCACACTAGAGAGAGATTATAGTTTTAGATAAACCAATAGTTATTACATAACATGGTTATAGGCAAAATAGTATATTTCGTGTTGGATTAGATACATTGGTTAATATCTTGTATAATATTTCTACTCAATTAGTACGTTGGATACAGCTGTTGTCCTTGATATTCCAATATCCAAAGATGATAAAATGAAAAATTGTCATGTAGTAAGCAAATTTCCAATTCGTTCTATCTAAACACAATAACCATTTTTGCTCCTGCTCAAACCCAGTCATCATGACTAACATAACAGGTAATACTCTCCATGATATTGAGATTTCAGAGATAAATCTTTGCAT…
/Users/barbour/Desktop/MUMmer3.18/seq/fasta.ixodes_scapularis.003	1130832237	YP_067272.1	ATP-dependent protease ATP-binding subunit	Rickettsia typhi str. Wilmington	41/53	0.77	0.615226	CTTCAACGCATTGTCTGCGTTCGCAGAGTTTGTATCTGAACAGAGTGAACAACGATTTGCGGCGCGTGTAAAATTTTTTCTTTGGGTTTTCACTAGTCAACTACACCAGCAACGCTCCTAGGCATATTTTTTCTCTCCATGTGTTCTCACGGGTATTAGGATCGCTAGGGGATTTGACAAAGATGTTTCGTTATTAACCGATATTTCGACTAAGTGACCAATTATTATTTCTACTCACGCCCTACATATCCGACTTCGGTAAATTTAGTTGCTTCTATTTTATAGAAAGGAGAATTAGTCAGCTTTCAAGGCGTCTTGCTATTTCCGTTTTCCCGACACCGGTTGAACCAATCATTAAAATATTTTTCGGCACTATTTCATTACGTAAATTACCTTCTA…
/Users/barbour/Desktop/MUMmer3.18/seq/fasta.ixodes_scapularis.003	1130836223	YP_246743.1	Ribonuclease BN, putative	Rickettsia felis URRWXCal2	106/119	0.89	0.685451	GATCATCGCACTGTGGTGCTTTCCTCCCGATTTTTTGAGATCGGGGCCTCCCAAAAGTCCCTGATGAAGAGTCTCACCTTTAATTTTACTCCTGGAATTCTTCGCCTTGTGGGAACAATTCCAAGAGTATAATCATCGTAATTAAGGTGCACCATAATGCCCATTGTATTGTAGACGACTGAAAAATGTGGGATTATTTTAAATTTTATTGGAAATTCTTTAATTTTAATTTTGGTGTTTTTAGCTCCCTCGTCTTTGTATTATATATTACCTAATGTAAAACTAAATTTTATTGATGTATTCCCAGGGGCTTTATTAACTGTGATATTATGGATAATAAGCGGCTATTTGCTTTCAACTTATATAGTCTACTATAATCAATTAAATCTAATGTATGGT…
/Users/barbour/Desktop/MUMmer3.18/seq/fasta.ixodes_scapularis.003	1130837907	YP_001499505.1	hypothetical protein RMA_0852	Rickettsia massiliae MTU5	119/141	0.84	0.699309	AGGTTCGATGTGGTGGATTCCAGCTCTATCGAACCGCTATACATACGCCCTCCTGATGCTAAAATAGCAATCAATTATGTCATTCCTAGTTAAAAGTAGGAATCCATTTACTGGATTCCTGTGATCAACGAAATGACATAAGAGCTTTATTATACGTATACTACATCATCCTTCATAAAGACTCCAAAATAATTATAAGATAATTCACCTGATAACTTCATAGTAAAATCACTATTAGAGTGTTCTACTTGATTGTCTGATACTTCTATTTCATCTTCACAATCAGAGAATCCGGAATCACTATCAGATACTTCACCTGATTCTTGCTTTGCACACTTCTTGTCATGTATTAAGGTTATTATTTGCCCAACTAATGATTTCGATAAATCATAATTATCC…
/Users/barbour/Desktop/MUMmer3.18/seq/fasta.ixodes_scapularis.003	1130839055	YP_247334.1	Heme exporter protein C	Rickettsia felis URRWXCal2	142/151	0.94	0.631243	CGACATAAATCATCGCACTGTGGTGGATTCATAGCATAATCGAAGCAGGATTTTGTGCTTTTCTTACCATTAGCCGCACTATTCACTATAATAATATAGCTTAAATATAATTTAAATAATATGAGCATGGAGGTAAGTCTTGCATCCCAAACCCACCATGTCCCCCATATAGGTTTTCCCCATAAAGAACCTGTTACTAAACTAATCAAAGTAAAAGTAGCTCCAACGTAACTAGAAGCTACGGCTAGCAAATAGCTAATAGTAGTTTTCCATACTAAATAGCTAAAGCTGCATGCTGCCATGAAAACATAAACACCAAGGGCCATCCAAGAAGCAGGAACATGAACATACATAATGCGTACAAACTCACCTTGCTGATAATCTACCGGCGAAACTATG…
/Users/barbour/Desktop/MUMmer3.18/seq/fasta.ixodes_scapularis.003	1130844194	YP_246211.1	Periplasmic protein	Rickettsia felis URRWXCal2	166/195	0.85	0.656422	GATCATCGCACTGTGGTGGATTCTATGTCCTTGATGTATGGTAGTTGCACTTTTAAGGTTACCACTATGAAGCCTTAGTTACTATTACAAAACTTACATTTCTAACTTTTAGTAATTTGGCTAGATACATTACTATCTGCGTCTTACCCGTACCTCCTACGCTACAATTACCGACACAAATAACTTTAGCAGGCAACATAATAGGACGTGCTAAACTAGCTCGTAAATAGCCTAAAAATTGATATATCAAGCTTATAGGTAAAAGCAAATAAGCTATAATATTTCGCTTCTGCCAAAATTTAGGATATAAAAGTTTGATCATAATTTAACATTTACGGCAGTTAAAAATAAAATCAAAAGGATTAATTGCTTTATTGTCTAGTAGAATTTCAAAATGCA…
/Users/barbour/Desktop/MUMmer3.18/seq/fasta.ixodes_scapularis.003	1130844705	CAA72471.1	hypothetical protein	Rickettsia prowazekii	72/114	0.63	0.582347	AAGTCGAATGTGGTGGATTCATATGGAGATCGGTAATAATTACACGAAATTGTGTAGTATCTTTAACCGGCGACCTGCAAAGTCTATTATTATATCACCTGTTTTAATTCCTGCTTTATCACCTGGACCGACTTCTTGTACTTTAGCTACTTGACCCCCCTAGTATCTTTAATATTTATGCCTTCAGACCCGCTTCGGTTAAATCTTGTATTGTTACTCCAAGGCGTCCTCTACTTACTTTTCCATCTTTCAGATGACGATCGATTATAGGCTTGGGAGTATTTGACGGTATTGCTAAACCGAGACCTATATTAGCACCGAGCGGGGCAAAAATTGCCGAATTTACGCCAATTACTTTCTGATCCTCATTAGTCATAGGAGCACCGGAATTACCGTAGA…
/Users/barbour/Desktop/MUMmer3.18/seq/fasta.ixodes_scapularis.003	1130844909	NP_360931.1	excinuclease ABC subunit A	Rickettsia conorii str. Malish 7	44/47	0.93	0.621228	CACTCATGTGGTGGATTCGGCAGATTATATTATTGATGTCGGTCCTGAAGGCGGTGACAAAGGTGGTAAGATAGTTGTATGCGGCACTCCTGCCGATATCGCTGCTTGTGAGGAAAGCCATACCGGTAGATATTTAAAGCAATATTTGGAATAAGTATAATGCCGTTAGCGTTCACGGGTGTTGCGTGACCTATTATTCCTCTCTGTCATCCTGTGGCTTGATCAGCCTTGTTTCATAGATATTGAATCGTCATTGCAAGCAGCCGTATGCTGCGTGGCAATCCAGAAAAATAATAAAAAATTTTTACTGAATTGCTTCGTCAAAACTTACAGTTTTTCCTCGCAATGACGAAAAAACCCATGCATGCAACAAAGCCGGTTTGACCACTGGATTTAGTA…
/Users/barbour/Desktop/MUMmer3.18/seq/fasta.ixodes_scapularis.003	1130844909	NP_360931.1	excinuclease ABC subunit A	Rickettsia conorii str. Malish 7	44/47	0.93	0.621228	CACTCATGTGGTGGATTCGGCAGATTATATTATTGATGTCGGTCCTGAAGGCGGTGACAAAGGTGGTAAGATAGTTGTATGCGGCACTCCTGCCGATATCGCTGCTTGTGAGGAAAGCCATACCGGTAGATATTTAAAGCAATATTTGGAATAAGTATAATGCCGTTAGCGTTCACGGGTGTTGCGTGACCTATTATTCCTCTCTGTCATCCTGTGGCTTGATCAGCCTTGTTTCATAGATATTGAATCGTCATTGCAAGCAGCCGTATGCTGCGTGGCAATCCAGAAAAATAATAAAAAATTTTTACTGAATTGCTTCGTCAAAACTTACAGTTTTTCCTCGCAATGACGAAAAAACCCATGCATGCAACAAAGCCGGTTTGACCACTGGATTTAGTA…
/Users/barbour/Desktop/MUMmer3.18/seq/fasta.ixodes_scapularis.003	1130844939	YP_246208.1	DNA ligase	Rickettsia felis URRWXCal2	119/127	0.93	0.670455	CCTCGATGTGGTGGATTCGATTATGAGCGTATCCGTCATTTTGTATCGAAAATGCTATGGATATTGAAGGATTGGGGCGTAAGCTAGTTGAGTTTTTAATAGATAAGGGATTAATTAGCAATCCATTCGATATTTTCTTTTTAAAAGAAAAAAATGATTCTAGCTTAACAAAACTTGAGAATATGGATGGGTGGGGTAAAAAATCAGTAGAGAATCTTTTTAAAAATATAGAAAAATCAAAGAACGTTAGCTTACCAAGGTTCATATATGCATTAGGTATAAGGCATATCGGTGAACAAAACGCTAAATTACTTGCTAGAGAATTTGGTAGCTATGCTAATTTTATAGCTCAAATGGGATTACTTAGTAAAAACGATTCGGATATCTATCAAAAACTAA…
/Users/barbour/Desktop/MUMmer3.18/seq/fasta.ixodes_scapularis.003	1130985023	ZP_00142802.1	hypothetical lipopolysaccharide biosynthesis protein	Rickettsia sibirica 246	46/47	0.97	0.700873	CAGAAAGGAACATCGCACTGTGGTGGATTCTTTCATAATTGCCATTACGTCTATTATCTGACTCCTTGGCATTCTTAGAATGCTTCTCATAACCTATATGAGATTCCATTTCTTTTTCTAAAATCTTATTTACTATCTGCTTTTTAATTTCCTGAAATATTCCTTCTTTGCCAAATATCTCAGATGGATCACTTTGTGATAGTATTTCTGATACTACTTTTTCTATAGTCGGATTTGATACTTTACTCTTATTCTTCATATTAGCCTCATGTAAGTTGTTTTAATTAATTTTATTCTTAACTATTTTTATAACTTACACAAACTTTCTGACACCCCCCTAATATTTACAATAACCCATATTTAAAGAAGATAGGTCATGGTGGTTACTTTAATACAACT…
/Users/barbour/Desktop/MUMmer3.18/seq/fasta.ixodes_scapularis.003	1130990217	ZP_00142609.1	hypothetical DNA repair protein (RadC)	Rickettsia sibirica 246	66/76	0.86	0.63587	AGGCTGAACACCATCACTCACTGTGGTGGATTCGAACCTATGATAATGCCGGTAATTACGACACTATATTAAGTACCGTATATGGATGGACGGTTACTACACGTGATAAATCATTATCGGCTCAATTTGAGCATACTATAGGCGTGACTAAAGACGGTTTTGAAATATTTACGTTATCACCGAAAAAATTAAAATACCCTCCATATTCAATTTGATTCACACAATGTTAGAAAATAATTTGATAGAATTCGGTAATGATGAAATAGGTACGCCTCATTATATAGGTCACCGTAAAAGGGTAAAAGAATGCTTCGTTACCGCCGGAGCAGAACATTTTTCCGATTACGAATTACTTGAAGTAATGTTATTTTCGGCTATCCCTCGTAAAGACGTAAAGCC…
/Users/barbour/Desktop/MUMmer3.18/seq/fasta.ixodes_scapularis.003	1130990217	ZP_00142609.1	hypothetical DNA repair protein (RadC)	Rickettsia sibirica 246	66/76	0.86	0.63587	AGGCTGAACACCATCACTCACTGTGGTGGATTCGAACCTATGATAATGCCGGTAATTACGACACTATATTAAGTACCGTATATGGATGGACGGTTACTACACGTGATAAATCATTATCGGCTCAATTTGAGCATACTATAGGCGTGACTAAAGACGGTTTTGAAATATTTACGTTATCACCGAAAAAATTAAAATACCCTCCATATTCAATTTGATTCACACAATGTTAGAAAATAATTTGATAGAATTCGGTAATGATGAAATAGGTACGCCTCATTATATAGGTCACCGTAAAAGGGTAAAAGAATGCTTCGTTACCGCCGGAGCAGAACATTTTTCCGATTACGAATTACTTGAAGTAATGTTATTTTCGGCTATCCCTCGTAAAGACGTAAAGCC…
/Users/barbour/Desktop/MUMmer3.18/seq/fasta.ixodes_scapularis.003	1130995097	YP_247401.1	30S ribosomal protein S16	Rickettsia felis URRWXCal2	95/99	0.95	0.617773	GCACCCTCCGCCCCTGTGGGTGGATTCAATAGCTTGTAATAGTCAAATTTACTAGATCCCGCGATCCAGTCGCGAGGTGACACAGGTGTGAAATTGATCCACACAGTCAATGCCTGCTCGCAATGACGAAAACACACTATAAACTAAGCTTCTTTAGCTTCCTTTTTACTTGGTCTAGCTTTGCGGTTTTTTGCTTTAACTTCCATTTCCTTTTTAACTTTCTCAGGAAAAGTAACACCCGCTTGTTCAATAAATTTTGCGACTCGCTCAGTTGGTTTAGCACCGGTGCCAAGCCAATATTCTATACGATCTTTTTTTAAAACTACACGCTCACTATTATCTGAAGCAAGCATTGGATTATAAGTTCCGACTTTTTCTAAAAAGTCACCGTCACGAGGT…
/Users/barbour/Desktop/MUMmer3.18/seq/fasta.ixodes_scapularis.003	1130995117	YP_247038.1	Penicillin-binding protein 4*	Rickettsia felis URRWXCal2	134/141	0.95	0.658511	TCGATTCCTCCGCCCTGTGGTGGGAATTCAAGGTGCCTAAAAAAGATTTAGCTAACTTTTTTTATGATCGAATTTTTTAAACCTCTTAATATGAAATCTACTAGTTTTGCTTCATATAGTGAAGCCGCTAGAATTCAAAAAAATGTTATTAGTTCTAATTATCCGGTAAGATATTTTTTAACGCCTAATAATAGTAATAAACCTATATTTACTCCTGTAACTGCTGATTTTTTAGCAGTTCCTTGTGCTGACGGCGGTATAATATCAACACCGGTTGATCTTATTAAATGGTATAGGGCATTGAATGAGGGGAAAATTCTTTCTAAGAAGTCGTATAAACTTATGACTACTAAGTATTTTTTAGCAAAAGATATAGAAGGGCGTAAGTCTTATATGGGT…
/Users/barbour/Desktop/MUMmer3.18/seq/fasta.ixodes_scapularis.003	1130995839	YP_246211.1	Periplasmic protein	Rickettsia felis URRWXCal2	211/215	0.98	0.668712	AAGCCCCAATGTGGTGGATTCTAATAATTAATAATCCTAAACAGAATAAGATTTTTTTACAAAAATTCCATAATAAAAACCCGGCAGAATTTAATAAAGCAGCCGAAATAAAAATAGCTGATATAAAGGCAGTTGTAACAAAACTAAATTCAAAATATAAGTTTCTCTCTAAACCGGAAGCTAGCTATTTTGCAAAAAAACAAACTCATAGGAATAATATCTCGGAATTAACCAAGCTTGATAAAATAATTAGTACAATACCACTTATGATGCCGGAATATGAGCCGAAAATTACTAGCCATTACGGAATTAGAAAAAGTCCTCATAAAAAGAAAAGAAAAAAGAAATGTTTCCATAGCGGTATTGATTTACAAGCTAAAAAAGCAGCGCCGATATATG…
/Users/barbour/Desktop/MUMmer3.18/seq/fasta.ixodes_scapularis.003	1130997598	YP_246443.1	Nitrogen regulation protein NtrY	Rickettsia felis URRWXCal2	229/248	0.92	0.623003	CGGGTGGGGCAACGCGGGGGGAATCATGGAGGAGAAAGACGAAAGAGGACGCTTTATGTGGGATTTAACCTCTGATTAAGCAGCTTTCCCGCCAGCAGCGCGATTTAGTTATAGCACAGAGGGCTATGGCTTGGTCGGATGTTGCCAAAAAAGTAGCCCATGAAATCAAGAACCCGTTAACTCCTATTTTACTTGCTTCTGAAAGGCTGCTTAAGAAATTTAGTCCTGAAATTAAGGAAAGGGCAGAATTTGAAAGTTATTTAAAAATGATTATTCGCCATACTAACGATATTAAAAATATAGTATCCGAATTTGTTCTTTTTGCACGTCTTCCTGCTCCTAAATTTACGAAGAGTGAATTAGTTTATTTAGTTAAGCATATTGTTGAAGCACATAAAT…
/Users/barbour/Desktop/MUMmer3.18/seq/fasta.ixodes_scapularis.003	1130998745	YP_001499683.1	Integration host factor alpha-subunit	Rickettsia massiliae MTU5	56/61	0.91	0.667368	GGTTCATCGCCACTGTGGTGGATTCGATATCTTAATTGATGTAAAGCAATATTTAAATGCTTAATCACTTCACTAGCAGAATAATATTTTTTTGTTAGACTTTTTGCATAACTTACTTCTAAAGGTAATTTGTACGTCAATCCGGTACTCGCATCCTCACGTACTAAAGTGTACGCTGCTGCGGTGCTACGTTCCGTGTTTCCTTCAAATTCCTCTTTATTAGCTTCGTTATGCAAAAAGTCTATAAATATATTATTTGTCATGGTTGTTGATTAAAGCTTTTAATTTGGAAGAAGGGACAAAACGTAAATTCTTTTTGGATTCTATAATTACCGGTGATTTGGTATGAAAATTTATTCCGGGACGTGGATTTTTTTGTTTAACCTCAAAGCTACCGAA…
/Users/barbour/Desktop/MUMmer3.18/seq/fasta.ixodes_scapularis.003	1130998745	YP_001499683.1	Integration host factor alpha-subunit	Rickettsia massiliae MTU5	56/61	0.91	0.667368	GGTTCATCGCCACTGTGGTGGATTCGATATCTTAATTGATGTAAAGCAATATTTAAATGCTTAATCACTTCACTAGCAGAATAATATTTTTTTGTTAGACTTTTTGCATAACTTACTTCTAAAGGTAATTTGTACGTCAATCCGGTACTCGCATCCTCACGTACTAAAGTGTACGCTGCTGCGGTGCTACGTTCCGTGTTTCCTTCAAATTCCTCTTTATTAGCTTCGTTATGCAAAAAGTCTATAAATATATTATTTGTCATGGTTGTTGATTAAAGCTTTTAATTTGGAAGAAGGGACAAAACGTAAATTCTTTTTGGATTCTATAATTACCGGTGATTTGGTATGAAAATTTATTCCGGGACGTGGATTTTTTTGTTTAACCTCAAAGCTACCGAA…
/Users/barbour/Desktop/MUMmer3.18/seq/fasta.ixodes_scapularis.003	1131000781	YP_538065.1	Leucine-rich repeats (LRRs), ribonuclease inhibitor (RI)-like subfamily protein	Rickettsia bellii RML369-C	44/82	0.53	0.656122	TAGCTTCCAATGTGGTGGATTCTCACCAAATCTCTAAACTAAGTAGCTTTTCTCTTTCTTCTAAATAGTATAATGTTGATCACCTTATAAAAAGAAATATTAATAATTTAATTAACCAACAAGCCTCCCTCATTTATCTTTAACTGTGGCGGGGGAAAATTCCAAGCATCAACCTTGTGGCAGAAGCTTAACCGAGTTGAATATTTAGCAACTGTGTCGATGAGCTATTAAGATGGATGCGTACTAAAGGCGGTGTTAAGCTGCAAGGTTTAGCGACACATCAGCAACATTATAGATTATTATTATTATAATTTATTAACACCTCTTATTATTTCCCTTAATCCTCTATATACTCATAAATCCCTTAAATTAATCCTAATTTATTTATTCATACTTTTA…
/Users/barbour/Desktop/MUMmer3.18/seq/fasta.ixodes_scapularis.003	1131000781	YP_538065.1	Leucine-rich repeats (LRRs), ribonuclease inhibitor (RI)-like subfamily protein	Rickettsia bellii RML369-C	44/82	0.53	0.656122	TAGCTTCCAATGTGGTGGATTCTCACCAAATCTCTAAACTAAGTAGCTTTTCTCTTTCTTCTAAATAGTATAATGTTGATCACCTTATAAAAAGAAATATTAATAATTTAATTAACCAACAAGCCTCCCTCATTTATCTTTAACTGTGGCGGGGGAAAATTCCAAGCATCAACCTTGTGGCAGAAGCTTAACCGAGTTGAATATTTAGCAACTGTGTCGATGAGCTATTAAGATGGATGCGTACTAAAGGCGGTGTTAAGCTGCAAGGTTTAGCGACACATCAGCAACATTATAGATTATTATTATTATAATTTATTAACACCTCTTATTATTTCCCTTAATCCTCTATATACTCATAAATCCCTTAAATTAATCCTAATTTATTTATTCATACTTTTA…
/Users/barbour/Desktop/MUMmer3.18/seq/fasta.ixodes_scapularis.003	1131001735	YP_246892.1	Hemolysin A	Rickettsia felis URRWXCal2	145/152	0.95	0.678534	GAATTCATCGCGACTGTGGTGGATTCATTAATAGTAGTATAGAGAAGAGGAGGGGGAATTAAGCTAGCATTTAGCCCTTCTTCTATGAAGTTGGGAGATATAATAGAAAAATTAGAACCTAATATGGATATAGTAGAATGTTTTAATAAAAATACTAATAGCTGCAGAATTACAAATTCATGCCAATTTAAACATTTTATTAAAGAAGCAAGTGAAGCATTTATAAAAACATTGAATAATTATACATTAGAAGATGCAATGATTACTAAAACAATTCAAATTAAGGATAAGCTATAGAAAAATAACCGTTTTTCTTTTTCCGCATATTAAAAACTCCTTATTCCCCTTAGCACCTAGTATAGGACTTTCTATTATACCAAATATTTTAAAATTATGCTC…
/Users/barbour/Desktop/MUMmer3.18/seq/fasta.ixodes_scapularis.003	1131003640	YP_001499153.1	Ribosomal large subunit pseudouridine synthase	Rickettsia massiliae MTU5	146/163	0.89	0.689041	TGAAGTCGATGGTGGGTGGATTCATAGGTTAGATAAAGAAACAAGCGGTTTACTCTTAATAGCCAAAAATTATTTAAGTAGTGTAAAACTTCATGATGTTTTTAAAGAAAAATTGGTTGTAAAAACATATTTTGCTGTAACCTATGGAAAGCCAATTAAAAATGTAGGCGAAGTTAGAAGTAATATAGAAAAGAGTAAAAGAAGTACACCTAAAATTACTGATATTGATAGTGAAAATGGTAAACTTGCCATTACTTATTATAAATTACTTAAACCGCTTGATAATAACTTATTTTTAATTGAATTTACGCCGGTTACAGGTAGAATGCATCAATTAAGGTTGCATTCTAAATTATTAGGTTGCCCGATACTTGGAGATGATAAATATGGTAATAAAGA…
/Users/barbour/Desktop/MUMmer3.18/seq/fasta.ixodes_scapularis.003	1131004125	YP_001499157.1	Pyruvate dehydrogenase E1 component, beta subunit precursor	Rickettsia massiliae MTU5	218/226	0.96	0.599169	GATCATCGCACTGTGGTGGATTCATTCTGCAAAATATTTGCAGCATCTAGGGCAAGTTTTACTTGAATTGAGAAAGTTACTATAGTGACGCTACTACCTTCTTTTAAAATTTTTGCCTGACCAAAGGGTATAGGCTCGATTGTTTCCGGTACGTCAAAACTATGACCGTATAAAATCTCATTTTCCAAAAAAATAACCGGATTATCGTCTCTAATAGCCGTGAGCATAAGCCCTTTATGATCTTCGGCACTATAAGGAGCTACTACTTTTAACCCTGGAATATGAGAATAACAAGCTGTATAATTTTGGCTATGCTGAGCTGCTACTCTACTTGCTGCTCCGTTTGGTCCTCTAAACACTATCGGACATTTTACCTGCCCGCCTGACATGTAATGCGTT…
/Users/barbour/Desktop/MUMmer3.18/seq/fasta.ixodes_scapularis.004	1131006980	YP_247004.1	DNA topoisomerase IV subunit B	Rickettsia felis URRWXCal2	280/297	0.94	0.661877	CTCCCATGTGGTGGATTCTCATCACGATAAAAATGCATCAGGATCATAGTATTACTATATTTGATAACGGTCGCGGTATCCCTATTGATAATCATCCTAAATTTCCTGATAAATCAGCTTTAGAAGTAATTTTAACTACTCTTCATTCAGGAGGTAAATTCTCAAATAATGTTTATCATACTGCAGGCGGATTGCATGGTGTTGGAATATCGGTAGTAAATGCTTTATCTAAACATTTAGAAATAAATGTTTATAAACAAGGTAAATTATATAGTCAAAGTTATTCTAAAGGAGAAAAGTTAACTGATTTAATATGTGAAGAAGCATCTAAAAGGCTAAGAGGTACATCAATAAATTTCACTCCCGATCCGGAAATTTTTAGTGGAAAATTACATTTTA…
/Users/barbour/Desktop/MUMmer3.18/seq/fasta.ixodes_scapularis.004	1131007761	YP_247006.1	Histidine kinase sensor protein	Rickettsia felis URRWXCal2	224/236	0.94	0.703888	CATCATCGCCACTGTGGTTATTCTTTCGGTAATCTACTAATTAAAGCCACTTCGGCTTGATCGGCACGAGGCTTAACAAGTATCAGCGAAGAACTAATTAATTTATTTAAATCAAGATCTATACTATCTACTTTTAATTTATCGGCAGAAGCTTTAGAAAGATCTAAAATATCATTAATCATACTAAGCAAATGTTTACCGGCATCATTTATATCTTTAATATAATTTTTACTTTTTTCTGCATCTCTTTCCGACATAAGAATTTCCGAAAAGCCTATTATAGCATTAAGTGGTGTACGCAATTCATGACTAATATTAGCAAAAAACTTTGTATTTGAAGAGCTGGTTTTTTCTAATTTTACTATTTGAGCTTTTAAATTTCTATTTGTTTCAAGCTGC…
/Users/barbour/Desktop/MUMmer3.18/seq/fasta.ixodes_scapularis.004	1131009872	NP_360812.1	tRNA modification GTPase	Rickettsia conorii str. Malish 7	203/241	0.84	0.671612	GCTCAATGTGGTGGATTCAAGTACATTTTATAACAAAAACAATATTACTAATATCCTCGTAACCCAGTTACTATCAGCTATTCAGTTCCTCTATTAATACGAAACTCGCGTTTATAAGATAGGTTATGCAAGAAGTCTACTGTTTCATGAGATTGCCACGTCGAGGCTTTGCTTCTCCTCGCAATGACGATTTGGTGTCCATGCAATAATACCTTGCGGGAATGACATAGAACGAGCTATACAACATTACTTACCTATACAGAAATTTTTAAAGATCTCGCCTAGTATTTCTTCTACGTTGATAACACCCGTAATTGTACCGATGCAGCGTGCCGTCATTCTAATATCTTCAGTTGCTAGGACTAAATCATTATCTAAGCTAAAAGCCGTTAAATGTAA…
/Users/barbour/Desktop/MUMmer3.18/seq/fasta.ixodes_scapularis.004	1131012278	YP_001493870.1	NAD-specific glutamate dehydrogenase	Rickettsia akari str. Hartford	191/249	0.76	0.64025	CATCATCGCACTGTGGTGGATTCTAAGCCCTTCCTCAGTAAAATGAACATAAAAGCCGCCTTTAGAACCGACAGGAACAATAACGGAATTCTTCGTCATTTGTGCTTTCATAAGCCCAAGGACTTCAAACCTATAATCTTCTGCTCTATCCGACCATCTAAGCCCCCCGCGCGATACGGGACCGCCTCTTAAATGAACAGCTTCAAAATTTCTAGAATAAACAAATGCTTCGGCAAACGGAACAGGTTTAGGCAAATCCAGTACTTTTGAAGAATCAAACTTAAATGAAAAAATATGTTTATGTGGTTGATAGTAATTTGTTCTAGTAATAGCATTAACTATACCAAGCATATTACGTAGTACTTTATCTTCACTACTCATCTCAACGGTTACTAAGTA…
/Users/barbour/Desktop/MUMmer3.18/seq/fasta.ixodes_scapularis.004	1131012278	YP_001493870.1	NAD-specific glutamate dehydrogenase	Rickettsia akari str. Hartford	191/249	0.76	0.64025	CATCATCGCACTGTGGTGGATTCTAAGCCCTTCCTCAGTAAAATGAACATAAAAGCCGCCTTTAGAACCGACAGGAACAATAACGGAATTCTTCGTCATTTGTGCTTTCATAAGCCCAAGGACTTCAAACCTATAATCTTCTGCTCTATCCGACCATCTAAGCCCCCCGCGCGATACGGGACCGCCTCTTAAATGAACAGCTTCAAAATTTCTAGAATAAACAAATGCTTCGGCAAACGGAACAGGTTTAGGCAAATCCAGTACTTTTGAAGAATCAAACTTAAATGAAAAAATATGTTTATGTGGTTGATAGTAATTTGTTCTAGTAATAGCATTAACTATACCAAGCATATTACGTAGTACTTTATCTTCACTACTCATCTCAACGGTTACTAAGTA…
/Users/barbour/Desktop/MUMmer3.18/seq/fasta.ixodes_scapularis.004	1131012278	YP_001493870.1	NAD-specific glutamate dehydrogenase	Rickettsia akari str. Hartford	191/249	0.76	0.64025	CATCATCGCACTGTGGTGGATTCTAAGCCCTTCCTCAGTAAAATGAACATAAAAGCCGCCTTTAGAACCGACAGGAACAATAACGGAATTCTTCGTCATTTGTGCTTTCATAAGCCCAAGGACTTCAAACCTATAATCTTCTGCTCTATCCGACCATCTAAGCCCCCCGCGCGATACGGGACCGCCTCTTAAATGAACAGCTTCAAAATTTCTAGAATAAACAAATGCTTCGGCAAACGGAACAGGTTTAGGCAAATCCAGTACTTTTGAAGAATCAAACTTAAATGAAAAAATATGTTTATGTGGTTGATAGTAATTTGTTCTAGTAATAGCATTAACTATACCAAGCATATTACGTAGTACTTTATCTTCACTACTCATCTCAACGGTTACTAAGTA…
/Users/barbour/Desktop/MUMmer3.18/seq/fasta.ixodes_scapularis.004	1131013241	YP_001495409.1	hypothetical protein A1G_07310	Rickettsia rickettsii str. 'Sheila	104/107	0.97	0.656404	CGCCCCATTTGTGGGTGGATTCATATGATTATCCCTTCTCTTAGGGATAAAACGCTATTGAATATACCGTTAATATACAATGATGATAACAATGAAGAATATCAAATATTAAAAGAGAAACTTAAAGTTTTGCCTGAGATAGTACAAACAGAGCTTAATGAGATGTTGGGGATAGATACATCTTATTGTGATGATATTTTGTGAATAAATATGGATACCAAATCGTCATGAGCTAAGCAACTAAAGACGTTGTTGCGTGGAGCAGTTTCACCTCTGTCACCCCGTGGCTTGACCACGGGATGACACAGTGGATTTTCCCGATCTATGCAACAATACCATTCGGGAATGACATAAGAGCCGTGTTAAAACGGCATTTTAAAGCCTGGTGGTAAGCTCATA…
/Users/barbour/Desktop/MUMmer3.18/seq/fasta.ixodes_scapularis.004	1131013241	YP_001495409.1	hypothetical protein A1G_07310	Rickettsia rickettsii str. 'Sheila	104/107	0.97	0.656404	CGCCCCATTTGTGGGTGGATTCATATGATTATCCCTTCTCTTAGGGATAAAACGCTATTGAATATACCGTTAATATACAATGATGATAACAATGAAGAATATCAAATATTAAAAGAGAAACTTAAAGTTTTGCCTGAGATAGTACAAACAGAGCTTAATGAGATGTTGGGGATAGATACATCTTATTGTGATGATATTTTGTGAATAAATATGGATACCAAATCGTCATGAGCTAAGCAACTAAAGACGTTGTTGCGTGGAGCAGTTTCACCTCTGTCACCCCGTGGCTTGACCACGGGATGACACAGTGGATTTTCCCGATCTATGCAACAATACCATTCGGGAATGACATAAGAGCCGTGTTAAAACGGCATTTTAAAGCCTGGTGGTAAGCTCATA…
/Users/barbour/Desktop/MUMmer3.18/seq/fasta.ixodes_scapularis.004	1131020984	YP_001493967.1	Heme exporter protein A	Rickettsia akari str. Hartford	80/88	0.9	0.674419	CGCCCAACCCCGGTGGATTTCATCTAAAATTTTGGTCGGAAATTTATAATTCCGCTGAAACCCTATACTGCTGCGTATTCATTACTTCAAATTACACGATTTATTAGATGAAAAATGCTATAGTCTGTCTAGCGGGATACAGAAAATCGTAGCTGTAGCAAGGCTTATTGCTTGCCAATCTGACTTATGGCTACTTGATGAAGTTGAAACTAATTTAAGCAAAGAAAATAGGGATTTACTAAATAATTTAATTGTTATGAAAGCAAATAGCGGTGGTATTGTTCTTCTATCCTCTCATCTAGAAAGATCTATAAAATCTGCACAGACATTACAACTTGATTAATTATTATTGTTTTGCATATTTTTCTTACTACATGACAATTTTTCATTTTATCATCT…
/Users/barbour/Desktop/MUMmer3.18/seq/fasta.ixodes_scapularis.004	1131021486	YP_001498946.1	Glucose-inhibited division protein A	Rickettsia massiliae MTU5	223/254	0.87	0.66007	GGTTGGGACGCCGACGAGCCATGTGGTGGATTCAGTTTGGGGACCTAGAGCTCAGCTGATCGAAAGCTTTATAACACATAAGATGTATCAAATATTAACAAATTATCCTAATCTAGATATATTATATGGAAAAGTGGAGGATATAGAAATTAAATCTTCTAAAATTGAAGCGGTTATTTTAAATAACGGTAGCAAAATTCTTTGTCAAAAAATTATATTAACTACAGGTACTTTCCTATCAGGTCTTATTCATATTGGACAAAAAAAAATTCCTGCCGGTAGAGTAGATGAAGAGCCTTCGTATGGATTATCAAATACATTAAAACAAATAGGTTTTAAACTGGCTCGTTTAAAAACAGGTACACCGCCTCGAATTGATGGACGTACTATTAATTATAG…
/Users/barbour/Desktop/MUMmer3.18/seq/fasta.ixodes_scapularis.004	1131021622	YP_001494496.1	protease II	Rickettsia rickettsii str. 'Sheila Smith'	267/316	0.84	0.673913	AATATCGCGCCGTGGTGGACTCCTCAGGATATATTAATATTTGAGGCAGAAACCCTCTTCATTTTATCAGCTGCGAGAAATCAGCAAGCAGTGAATATATTTTTATAAATTCAGGTGATTATAATGAAAATGAAATTTACGTAATTTCTATGCAGGATGTTAGTTTTACGCCTAAATTAGTACGAGCTGCAGAAAACAAAATATTCTATGAAATAGAACATAATGGCGATTATTTTTATATTAAAACTAATTATAAAGCTAAAAATTTCCATGTTATAAAACTGCTGGTAAATAATTTTGAAAATACTAGCTGGGATGATATTTATATTAAGGAAGAACAAGACAAATATTTAAAAAGCTTTGATGTTACAAATAATTATTTAATCTTAAATTATCGTG…
/Users/barbour/Desktop/MUMmer3.18/seq/fasta.ixodes_scapularis.004	1131023739	YP_247286.1	dihydrolipoamide dehydrogenase	Rickettsia felis URRWXCal2	207/260	0.79	0.630522	GGGGGGAACCAGGATGATTATCGCACTGTGGTGATTCTTTCCGTATTAGCTGTAATACCTACTGCCATAAGTAAAATTTCAGCTTGTAATTTTTGTGTTTTACCTGCTAACTCTAACTCAACTTCTATCGTATCTTTTGTTTTTGTTTGCTTAATTAACTTAGCATTTGTAATAATTTTTATACCTTTCTTCTCAAAGCTCTTATGAGCAATTCCGGCAATTTCCGTATCTTCAGCCGGCAATATTCTATTATGTGCCTCAATTACGGTAACATCCACACCGATACTATTATAAAATGAAGCGAATTCTATACCTATTGCACCTGAGCCGACAATAATAATAGATTTCGGCACATGCTGTGGTATCATAGCTTCCTTAGACGTCCAAATTTGTTTACCG…
/Users/barbour/Desktop/MUMmer3.18/seq/fasta.ixodes_scapularis.004	1131025743	YP_247201.1	Hemolysin C	Rickettsia felis URRWXCal2	97/133	0.72	0.645519	GGGGGGGCCGCTGAGCTCATGTGGTGGATTCATGCCTAAATTATGGTTAATGAATATGCTATAATGCTTATCCTCTTCAAGGTTTGTAAGAGGTGTGACAAGTTTTACAATTTAATAGTTATAGTCAAAAAAGACAATTTACTAAAAATTTATGCAGTTTTAAGTACATTTTATAACAAAAACAATATTACTAATATCCTCGTAACCCAGTTACTATCAGCTATTCAGTTCCTCTATTAATACGAAACTCGCGTTAACAAAATAGTCGATTTATTTAGAAGTGATGATATAAACCCTTGGTATGGTAAGCTTGCGGTAGTAGGAGCATGTGCTGTTGGAATTTATGTAGTAGTAATTGATCCACCTTTAAAAATTACTATGGCATGTGCTGCCGGCATA…
/Users/barbour/Desktop/MUMmer3.18/seq/fasta.ixodes_scapularis.004	1131026860	YP_247204.1	serine hydroxymethyltransferase	Rickettsia felis URRWXCal2	164/182	0.9	0.618999	TTAATAAGGGCCACTGTGGTGGAATTCGGCCTATGGAAGTTAATAATAAGCTTACTCCTATATGCTTGTTTCATGGGGAATTAGATGAAGTGGTCGGTGTTAGTGAGATGTATAATGCTTCAAACTATTTATCTAAGCTTCATATAGAGCATAGCGGACATAAATTAACGTCTCTTGCTCATTCAATAGATGGACGGGGGCTTGAGATTGCGATTAATTTTATAAACACATGTCATACCGTGGCTTGACCACGGAATGACAATGAGAGCGTTGAGGCATGCAACAAAACTAAACCATATGAGGATGAATGAATATTTTTAATAATAATTTACATGAAACGGATAAAGAGATTGATAAAATAATAAGGCATGAAAAGCTACGTCAAAGTAGCGTAATCGA…
/Users/barbour/Desktop/MUMmer3.18/seq/fasta.ixodes_scapularis.004	1131027057	EAY55764.1	transposase	Leptospirillum sp. Group II UBA	87/131	0.66	0.65005	GCTCTATGTGGTGGATTCTAAAGATATGTCCTCAAAAGCGAGTAGCGATGCTGCTATGTCATTGATTGAAGGTTACCGTCAATTAGATGATGCTATATTTGCCGATTCAAATAATATAGCTATGAAGATCTTAAGTTATATTACAAGATTTACTGCTACATCTTGGATTATGGTAGGTAATCATGAAATAGGAGGTCATGGAGCAAGAGCAAGAGAATTTGACTTAAAAGTAACAAAATATGAGGTAGGTCCTTTTGAGGGTACAACATATTTTAAAGCTAAAGATTTTAATGTCCCCCTTCGGGGATAAGAAATCCCTCGCCTTCAGGCGAAGGGAAGATATAATGAAATTGCTTTAGCAATGAATTTATATCAAGAAACATGAGAAGTTATAGAAAG…
/Users/barbour/Desktop/MUMmer3.18/seq/fasta.ixodes_scapularis.004	1131027492	NP_360933.1	hypothetical protein RC1296	Rickettsia conorii str. Malish 7	133/178	0.74	0.626494	AATCATCGCACTGTGGTGCCTTCAATTATATATTGAAGGTTCATTGCAAACCCGTAAGTGGAATGATAATTCAGGTCAAGAAAAATATACCACGGAAGTTGTGTTACAAAACTTTAATTCACAATTAATATTATTAGATAGTAAAAACTCTAATAATCATACTCAAGATTCAGAGCATGAATATAAACATCCTGAAACTAAAAATCATTCCTTTGATCATAGCGACTTAGACGACGAAATACCGTTTTAATTATTTTCTGTCATCATTGCGAGCAGGTATCGCCTGCCCTGCGTGGTTCGATAAAATCCACTGTGTCATCCCGTGGTCAAGCCACGGGATGACAGAGGTGCAATTGATCCACGCAACAATGCCCACTCGCAATGACGATTTGATGTCCA…
/Users/barbour/Desktop/MUMmer3.18/seq/fasta.ixodes_scapularis.004	1131027492	NP_360933.1	hypothetical protein RC1296	Rickettsia conorii str. Malish 7	133/178	0.74	0.626494	AATCATCGCACTGTGGTGCCTTCAATTATATATTGAAGGTTCATTGCAAACCCGTAAGTGGAATGATAATTCAGGTCAAGAAAAATATACCACGGAAGTTGTGTTACAAAACTTTAATTCACAATTAATATTATTAGATAGTAAAAACTCTAATAATCATACTCAAGATTCAGAGCATGAATATAAACATCCTGAAACTAAAAATCATTCCTTTGATCATAGCGACTTAGACGACGAAATACCGTTTTAATTATTTTCTGTCATCATTGCGAGCAGGTATCGCCTGCCCTGCGTGGTTCGATAAAATCCACTGTGTCATCCCGTGGTCAAGCCACGGGATGACAGAGGTGCAATTGATCCACGCAACAATGCCCACTCGCAATGACGATTTGATGTCCA…
/Users/barbour/Desktop/MUMmer3.18/seq/fasta.ixodes_scapularis.004	1131028524	YP_001494017.1	Ferredoxin	Rickettsia akari str. Hartford	106/109	0.97	0.675917	CAATCATCGCCCTGTGGTGGATTCGAACCTCTATATTAATTGATAAAATTAAGAATCGATAACAAAATGACCTATGTTGTAACCGATGAATGCGTAAAATGTAAATATACCGATTGCGTTGAAGTATGTCCCGTAGATTGTTTCTATGAAGGTGAATTTATGCTAGTTATCAATCCTGATGAATGTATAGATTGTGGCGTGTGTATTCCTGATTGTCCTATAGATGCTATTAAACCCGAATCACCGGAGTTAATAGAATGGGTAGAACGTGCAAAAGATTTTATAGAAAATAAAGGATGGAAAAATATTACCAAAAAAAAACCTGCTTTGCCTGATGCCGATAAATTTAAAGATGAGAAAGATAAGTTTAATAAATACATAAATAACATGAATTAACTA…
/Users/barbour/Desktop/MUMmer3.18/seq/fasta.ixodes_scapularis.004	1131028524	YP_001494017.1	Ferredoxin	Rickettsia akari str. Hartford	106/109	0.97	0.675917	CAATCATCGCCCTGTGGTGGATTCGAACCTCTATATTAATTGATAAAATTAAGAATCGATAACAAAATGACCTATGTTGTAACCGATGAATGCGTAAAATGTAAATATACCGATTGCGTTGAAGTATGTCCCGTAGATTGTTTCTATGAAGGTGAATTTATGCTAGTTATCAATCCTGATGAATGTATAGATTGTGGCGTGTGTATTCCTGATTGTCCTATAGATGCTATTAAACCCGAATCACCGGAGTTAATAGAATGGGTAGAACGTGCAAAAGATTTTATAGAAAATAAAGGATGGAAAAATATTACCAAAAAAAAACCTGCTTTGCCTGATGCCGATAAATTTAAAGATGAGAAAGATAAGTTTAATAAATACATAAATAACATGAATTAACTA…
/Users/barbour/Desktop/MUMmer3.18/seq/fasta.ixodes_scapularis.004	1131035193	NP_360145.1	hypothetical protein RC0508	Rickettsia conorii str. Malish 7	42/51	0.82	0.68377	AAGGTTCAAATGTGGTGGATTCTTACGAAAACATGATCCTCAAATACCTGATACCAGTAAAAAACCGTTAGCTTCTAGAGAAAATTTTGAAGATCTAATACATTCTAATTTAGGAAAACCTGTACGAAGAAACCGCTTTCTTTTGATGAAGAGTTAAAGAAAAAAGTTCAAAGCAGACAAGTAAAGGATTCTTCCGAGCAGCAAACAAAGATTACAGAAGAAAAAATAGATAATCATGCAAAACGTATAGAAGAATTAAAGCAAAAACAGAAAGAACTAGAAGATAGGAAAAAGGGGCTTGAAGAAAAAAAGCTAATTCTAATATTACTAGAGAAGAAAGATGGAAAATCGTTGCAGAATTAGAAGCTATTAATAATCAATTTAAGGCTATAGAAAAAG…
/Users/barbour/Desktop/MUMmer3.18/seq/fasta.ixodes_scapularis.004	1131035646	YP_247382.1	hypothetical protein RF_1366	Rickettsia felis URRWXCal2	113/161	0.7	0.663561	CGGCCCCAAATGTGGTGGATTCATAACTTGTCCAATATTTTTAAAAACATGCGAATTATCTTTTTTAATGTTGAGGTTCGTATTAATAGAGGAACTGAATAGCTGATAGTAACTGGGTTACGAGGATATTAGTAATATTGTTTTTGTTATAAAATGTACTTAAAACTGCATAAATTTTTAGTAAATTGTCTTTTTTGACTATAACTATTAAATTGTAAAACTTGTCACACCTCTTACAAACCTTGAAAGGATAAGCATTATAGCATATTCATTAACCATAATTTAGGCATCTTAATACGAAACTCGTATTAGTTAATAATTTAACTATTTCTTAATAAAGAGAAATTTGTAAAAAATAGACATCTTCCCAAAGCAGTTTATAGAGAGGAATTTAAAGGA…
/Users/barbour/Desktop/MUMmer3.18/seq/fasta.ixodes_scapularis.004	1131035802	YP_246623.1	Multidrug resistance protein	Rickettsia felis URRWXCal2	96/125	0.76	0.623705	GGCTGCGTGATGTGTGGATCTATGACGCATGACACCGCCAGAAGTGTTAGCACATCCGACAACAATGCGGGGCAGCCCCACGCATGAAGAAATATCACTAGTTTTACGAGATATTAAACGCCCTGAAGATTGGATTTGAATAAAAGAAATATCGATAAATAACAAATGCTCCTACATTTTTATCTGTAAATCGCTGAGTACCCTCTGCGCAACAAACTGTATTAGGGAATTCTGATAGTACTCTGAAAGTCCTTTTATGAAAAAAGTAGCAATCACCACTATAGGCATTATTATAAGCATTTTCTTATGATGTGTTAAAAAAATCTTATCAATAATAGGTCTAACCGCATGTACATGCACTGCCGTACTAAGTGCTGGAATAACCATACAAAATAGGGA…
/Users/barbour/Desktop/MUMmer3.18/seq/fasta.ixodes_scapularis.004	1131037665	YP_247388.1	hypothetical protein RF_1372	Rickettsia felis URRWXCal2	134/150	0.89	0.660788	ATTCATCGCCACTGTGGTGGAGTCCAGTCTGACGAGTTAGCCACACGCTGATCTACATGCTCAATGGGACTTAAGATAGTCCGAAATAAAATACGGTACTAACACGCTAAGAGCTGCGCGGTTGCTTGGAAAGCTTGAAAAGCATCTTTCGGTTGCAGTATTTATTACGGACATGAAACTATCCACAGGAAGACTGCAATAAGGGCGAGGGAAATTAACTGAAAATTTAAGAGCGGTAAAAATTAAACCGAATACCCCGTATATTATAGCGATTTCAACTAATTTATTATAACCGTGCCAAAATTTATTTTGCCGTTCATTATCATTTTTAATTTTCTTTAATTGAATATAAAAATATATACAGTATAAAATATATATTAAGGCGAAATTAGCGATATT…
/Users/barbour/Desktop/MUMmer3.18/seq/fasta.ixodes_scapularis.004	1131038243	NP_359824.1	aspartyl-tRNA synthetase	Rickettsia conorii str. Malish 7	83/96	0.86	0.617271	TCCATGTGGTGGATTCTACCGATTTTCCATTCTATGAGCTAATGAAGAAACAGGAAAATTGATTTTAGCCATAATCCGTTTTCTATGCCGCAGGGGAATAGATGCTTTAGAGCAAGCTAAGACCACTGAAGAGTTATTAGAACTTACCGCATACCAATATGATATTGTTTGTAACGGTATTGAACTTTCCAGCGGTGCTATTAGAAATCATAAGCCGGAAATTATGTATAAAGCATTTTCCATAGCAGGTTATAGTGAAGAGAAAGTTGATAAGAGATTTGGAGGGATGATTAGAGCGTTTAAGTTTGGAGCTCCACCACATGGTGAATAGCCCCCGGTATTGACCGAATCGTTATGCTGCTTGCGGACGCAACAAATATAAGGGAAATAATTGCGTTT…
/Users/barbour/Desktop/MUMmer3.18/seq/fasta.ixodes_scapularis.004	1131039126	YP_001492850.1	putative bifunctional glutamate synthase subunit beta/2-polyprenylphenol		196/263	0.74	0.692228	AACTCGATGTGGTGGATTCATATGATGCTGATAGTTAAGTCCATTATAGTTGCATTTATTACTGTTTGTATCAGTTATTTAATTTACAGACAATTTTCTAAAAGAGTTATTTATTACTTATGAAACTTGGTTTTAATCTAGATTTTAATGAATTAGATTTAACCGGACTTAAAAAATTAGATCAAATATTTTTAGATTATCTCTTTAAAGCCGATAAATTTCTGCATAAAGGTTTAATATTATTTAGATCAACTCCTTTCTCTATTATTCCACAAGATTATTCCGAATTTTTATTAAAAATCTCCCCTCATTTAGATGATTTTTTAGCAGAGTTATTTTGTATTTCAAAAGAAGTAACTATATCAAGATTAAAGCATAAAGATTTTGATATTATTTATG…
/Users/barbour/Desktop/MUMmer3.18/seq/fasta.ixodes_scapularis.004	1131040690	YP_247092.1	Cytochrome c oxidase subunit III	Rickettsia felis URRWXCal2	210/269	0.78	0.651838	GGCCAACTGTGGGGGGATTCTATCTTATCTACTCTTGTTGCTTACTGTATGAAATCTAACAAACCAGCTTATATCTAAAAATTATCTAATCCAGAATTGAGGTTATAAGTAACATTATAATCACATATAGTATAATTTAACTTCCAAATATATAAACAAACGTAAATAAAAATAACCAAACCACATCCACAAAATGCCAGTACCATGCAGCAAATTCAAACCCTAAATGTCCATTACCTTCTGTAGTAAAATCTCCTCTTTTTGCTCTAAAGTAGCAAACTATTAGAAATATAGTACCTATAATTACATGAGCTCCATGAAAACCCGTTGCTAAATAAAAATTAGAAGCATATATACCATCTGTAAATTTAAACGCCGCATGATAATATTCATATGCTT…
/Users/barbour/Desktop/MUMmer3.18/seq/fasta.ixodes_scapularis.004	1131225671	NP_359873.1	hypothetical protein RC0236	Rickettsia conorii str. Malish 7	89/117	0.76	0.717526	TCGCCCAAAGTCGGGTGGAAATCTTTGGAGACTTTACTCCTATTCTCATATTAGCCTCATGTAAGCCGTTGGGGGGTAATTTTATTCTTAACTATTTTTATAACTTACACTAACTTTCTGACACCCCCAAGATTAAAAATTATAATTCAGTAGTGATATACTTGATATTTCCATCTTCTCCTATCAATGGGTAATACTTTGTTTGAGAGTTATAAGCATCATAACTAATTGATGTTTGTGATGATAGTTTTTGTGCTAATATTGTCAATTTTTCTTCATATAACTTAAAAGATTTTTCTAAATCCTTTTTTGTAACCTTTACAGTTTTAGCTTCATTTGTATTTACTTTGAGTGTTTCAATATTTTCTGTTGAGTCATATTTTGTTAAAGTTACTTTTT…
/Users/barbour/Desktop/MUMmer3.18/seq/fasta.ixodes_scapularis.004	1131226491	YP_001494270.1	signal peptidase I	Rickettsia rickettsii str. 'Sheila Smith'	221/230	0.96	0.659212	GTGATCTCGCCCCTGTGGTGGAATCATCGCTTTACTTATTAGAATACTTATTATGGAGCCGTTTACCGTTCCGACCGGTTCTATGAAGGCAACCATACTTGAGAATGACTATATATTTTCTACGAAATATAGTTATGGTTATAGTAATTATTCTTTATCTTTTTTTGATTTTATTCCTCTTTTTAAAGGGCGAATATTTGCTCGTGAACCGGAGCGTGGCGATATTGTAGTTTTTCGTCCGCCTAACGATATGAGTGTTAGATATATAAAGCGTTTAATAGGGCTACCCGGCGATAAAATTCAATTGATTGATGATGTAATATATATTAACGATAAAAAAATAGAACGCACGGAAGTTGGAACTTATATAAGCGAAGAGGGAATAAAATATTTGAAGTT…
/Users/barbour/Desktop/MUMmer3.18/seq/fasta.ixodes_scapularis.004	1131229896	NP_220831.1	ATP-DEPENDENT PROTEASE LA (lon)	Rickettsia prowazekii str. Madrid	59/92	0.64	0.633201	CAAAAAATCGCCCTGTGGCGGATTCGCGCCTAATTAGTCGGACTGTATCTTAACGACTATGGCATGCCATCCTTTTACCTGTCAGAGTTTGTTCATCTTTTTGGGTGTCCTCTTTATCATCTTGTAGAACTTTGGCGCCAGCTTCTATAGGTAAAAGCTCTAGGACAGCCGGGAGATCAACCAGACAAGGAGTACCTCTTATAGAGTCTAGAAGTCGTTGTGGATTGTTGATATCCTTCTTTAAGAAAGCTTTATAATATTCATCATCAACTTCATATGAACTATGCGCTATAGTAGTACCTGTCACTGCTATTATATTCTTTGCTCCTTTTTCTGTCATTATAGTAACTATATAACCAATAATACCATTTATACTTCCTTTCCAACCCGCATGCGCCG…
/Users/barbour/Desktop/MUMmer3.18/seq/fasta.ixodes_scapularis.004	1131232097	YP_246403.1	Transposase	Rickettsia felis URRWXCal2	55/77	0.71	0.615299	CGGTTCTAAGGCGGGGGTTGTTATGCTTCAAACGCGCACTGGACTACCTTTATAATGGCGTCCTGTTAATTTTAGCAGATGAAAGTTTCAAGTTGTTGATTAGATAGTAAGAATCATGAAGATTTTTATGGCTAAGAATATAATTTCGGGCTTGCGAGAAAGAAGAGAAATAGGAAGTACTACGGGACTTGCTTACACCGAAGTAGGTGGGGAGCTTTTAACTATAGAAGTTTTAGCATTTCCAGGCAAAGGTGATTAAAGACCACCGGAAAACTGGGTGATGTTATGAAAGAATCGGCAATGGCTGCCTATAGTTGTTTTAGAAGCAGAGCAAAAACTTTGGATTAAAATATGACAATTATAAAGATTTTGATATTCATATTCACGCACCGGCCGGAG…
/Users/barbour/Desktop/MUMmer3.18/seq/fasta.ixodes_scapularis.004	1131232454	YP_247109.1	dihydrolipoamide acetyltransferase	Rickettsia felis URRWXCal2	204/310	0.65	0.667689	AACTGTGGTGATTCAAATTCTACATGCAGATTATATAGAAAATATACCTGACAAATAACAGAGATTACATTATTTATTATTAATGACAACTAGAGAGAGTCTCTTTTGGAGGGGCGGTTATATTATTCAACTAATATATAGACCGCTAATAATGTTTAAGCTCCATTGTTGCAAGACCAATCTGTCAAAACTTAATATTAAGTTATGCAAGGGGTCTATTATTATAAGTGAGTAAAATCATGAAGTATAATGGAGGTTGTTGTCTTACAGCAACGGAGCTTAACCCCTGGCACCTTTATTTATTGATTCTAGATTAAGTTTAGGCATAAATTAAATAAAGGAATTGCGAGTAGTATTAACTATGTTTGATACAAATAAAGATTTATTAATTCTAAAAAA…
/Users/barbour/Desktop/MUMmer3.18/seq/fasta.ixodes_scapularis.004	1131234299	YP_001248520.1	transposase and inactivated derivative	Orientia tsutsugamushi	54/130	0.41	0.60154	GAATTAATCGGCACTGTGGTGGATTCGGGCGATTCGGTTAAAACCGATGAATTACTGTTAGAAATCGATTCCGAGAAAGTGACTTTAGAAGTTAATGCTCCTTGCAACGGTACTATAGGTAAAATATCGAAAACTGACGGTGCAAATGTAGCAGTTGGCGAAGAAATAGGCGAAATAAATGAAGGGGCAGCTGCAAATACTGCCGGTACTAATAATGAATCTGCTAAAGCTCAAGCAGTTACGCAACCTACTTCAGAAAAGCCTGTAGAAAAACCTGCCGTGGCTAATAATACTCTTGCTCCTTCTGTACAAAAATTAGTTACCGAAAATAAGCTTGACCCCAATAATATAAAAGGAACAGGTAGAGACGGTAGAATTACCAAAGGTGACGTGCTTGAA…
/Users/barbour/Desktop/MUMmer3.18/seq/fasta.ixodes_scapularis.004	1131234707	YP_001493369.1	3-deoxy-manno-octulosonate cytidylyltransferase	Rickettsia akari	157/187	0.83	0.625962	TCGAGTCCAATGTTGGTGGATTCACCATAACATCTTTCTCCTTTTGGGCTCCAGCCATGTTCTCGACACGTGATGTAGTCTTCTATTCCTGATTCATCCAAAAACACTAGTTTATCTTTGTCTATGGTGGTTATCTTTTCTATAAACTCATTTCTTAATGTCCCCCTTCGGGGATAAGAAATCCCTCGCCTTCAGGCGAAGGGAAGATATAATGAAATTGCTTTAGCAAATGAATTTATATCAAGAAACATGAGAAGTTATAGAAAGAATAGTCATAGTCAGTATGATTTAAAAGTACATCTTATATGGATACCAAAATATAGGAAGAGAGTGTTGATAGGCAAAGTAGCGGAAAGGGCTAGAGATTTACTAAGGCAGATTTGTATGGAACATGAAGTA…
/Users/barbour/Desktop/MUMmer3.18/seq/fasta.ixodes_scapularis.004	1131235208	YP_001499065.1	Putative oxygen-independent coproporphyrinogen III oxidase	Rickettsia	256/282	0.9	0.682692	TAAGCTCCAGTGTGGTGGATTCTTTTTGGTGACAAATTGCTAAAGATGTTGCATCAATATAAGAGACTCCGGTAGGTTGAGATTGATACATATACCATTCAAGCAATAAAACTAAATACGTTAGAATTCTGGGTTTTAAAGCTATAAAACGAGTATATGATGGAAGAGTTACAAATTCAGATTTATATAATTGTAGATAGGACATATAAAAATATTTAAAGTTTTTACAAGGTGATTGATGATATAAAAGTACTATTGTTAATAGCTCAGAATGGCTTATCTTAGACTCTCTTGTAGGTTTTTTATTGCTAATTGGTAAAAAAGACCGACTAATCCAATATTCAGCAACTTTACAAAAATCATCGACAAAATAAAATAATGCGGTAATATCTTTCTTCA…
/Users/barbour/Desktop/MUMmer3.18/seq/fasta.ixodes_scapularis.004	1131236447	CAC33625.1	Histidyl-tRNA synthetase	Rickettsia montanensis	105/112	0.93	0.626543	GGGACTGGCAATCATCGCCACTGTGGTGGATTCAGAGATAGCAGAAATTATTAAAAAAGTCGGAGGGAAAGTAATATTGTACCGATAGCAATATCCCTACCGGCACTGATCGTACTTATGAAGCTTTTAAATTAATTCCAAATAATAAACATATTAATTACATAGTTAATGTACAGGGAGATATGCCTTTCATTGAACCTAGCTCTATTTTGAAAATTATAGAATATTTAAAAAACAGCGAATACGATATTGTTACACCAGTAGTAAAAGTAGATAGGGAATCAGTGGAAGCTAGTAGTAATATTACCGTAGCGGTTGACTCAGCGGGGAAAGCATTGTATTTTTCGCGTAGTCTTATTCCAAACGGTGCAGAAGAATTTTTATATCATGTAGGCATGT…
/Users/barbour/Desktop/MUMmer3.18/seq/fasta.ixodes_scapularis.004	1131237252	YP_247373.1	RNA polymerase sigma factor	Rickettsia felis URRWXCal2	78/99	0.78	0.672414	AGGGTCCAATGTGGTGGATTCTTTTCAGGTTATGCCACATCATAATTGCCAATACCGAACTTGAAGCATCAATTATTCTACTATGAGCTCCGGGACCTATACCTAAATAATTATTATAATTCCAGTAAGCTAAGTTATGCAAACATTCATGCTCTACTTGAGCATAATTAGATATCTCATATCTAAAATATTTTTTAGATTCTAGATAATGGTTTGTCCACTCATACATCTCAGCCGCTTCATCCGAATGCGGCAAAATCAGATTACCCTCCTTAAATAATTTATAAAAAGGCGTACCTTTTTCGATAGTCAATTGATAAAGAGAAATATGACCGTTTGCGAACTGCATAGCTTGTTTTAATTCTTCTTGCCAGTCTTTTAATTTCTGACCGCTACGTG…
/Users/barbour/Desktop/MUMmer3.18/seq/fasta.ixodes_scapularis.004	1131237743	YP_001499078.1	DNA polymerase III, delta subunit	Rickettsia massiliae MTU5	261/271	0.96	0.636544	CTCTTACCTATTCTAGCCTGGCGGACGTTATGACGGTGCTGTGCGTAAAATCATGGGTAATAACGATGATGTACGCGGCTATCGGTTTTGCTGCCGGTATCGAGCGAATTGCTTTAATGCGAGAATATAATATATCTGAAGTAAAGCCGGTATTTGTATTACCTATAGGCGAAAATAATATTTGCTATGCTTTAGAAATTGTAGATAAATTGCGAACAGAAAATATTGCTACTATCATAGAACCCCTAGGTAAAATAGCTAAAAGAATGCAACGTGTTCTTAATGAAAATGCTAAACTTATTATTTTTATAGGTGACGAAGAGCAGACGAATAATAGCTTAAAAATCAAAGACTTAAAAAAAGAAGAAGAATATATAGTAGATTTTGCAAAAGCTCTTG…
/Users/barbour/Desktop/MUMmer3.18/seq/fasta.ixodes_scapularis.004	1131238263	YP_246455.1	MFS type sugar transporter	Rickettsia felis URRWXCal2	38/45	0.84	0.613636	GATGACAGTCATGTGTGTGGCAGTCATCGTCATCCTTTGTGCGATTGAATTCCACCACAGTGTCGATGATATCGGATCTGCCGGTCTACTGGCGTCATTAAGTGGTCTGAAGATTTAGTTAATGAAAAAATGTTACTACGTGATCTGATAGATTTAGAAGCTAACATGTTACGTGACGAAAGACCCGAAAATGATGGGGGAGATGGTGGTAATACCGGAGGACAAGAGCATGAGGATTATTTTTTATCTATGTATAGAGTAGAAACGCAGATATTACCTAATATCATAGAGCGTATGAAGAAGATTTCTTTTATCTGCGAAGGACTACTCATTGAAGCTAAAAAATGGTATGAGAAATCTTTTGAGCCGGATGTTTTATTACATAGCAAAAGATA
/Users/barbour/Desktop/MUMmer3.18/seq/fasta.ixodes_scapularis.004	1131239499	YP_001498999.1	tRNA (guanine-n1)-methyltransferase	Rickettsia massiliae MTU5	54/58	0.93	0.727488	AAAACATCGCACTGTGGTGGAATTCACCTGCTATTTTCGTAAAATCATTAATATACTGATAGAAAATCGCTGGGGATAATGATTTTATTGCGAGTTCCAAACGCTCACCGTTTTTTACTTTCGACAAAACTATATATAAATTTAAATAATGCCTTATTAAGGCTCTAATAATTAAAACTTCATTGATATTTTGTTTTTTTAATATTTCCAGCTCTTGCAGAAAATTACTATAATCTTTTTTTGAAAAATACATTGCTAAATCACTGCCGTTTGCCGTAATTTCGCTACTTATAACTTCTAGAACATCGTTTAAAGTAATTTCGCGTTCATCATGAACAAAATATATTAATTTATTTATTTCGCTACAAATTAAATCATGATCACCTTTTAAATGAGCTT…
/Users/barbour/Desktop/MUMmer3.18/seq/fasta.ixodes_scapularis.004	1131240488	YP_001499173.1	GTP-binding protein LepA	Rickettsia massiliae MTU5	58/60	0.96	0.695946	GTCGATGTGGTGGATTCTCACGTATTTATTAATATAGCTATGGTTATGGGCTTGCTTCCCGTAGTAGGCGTACCTTTACCGTTTATTTCTTACGGCGGAACAATGATCGCATCCATGCTAATCGGCTTTGGGCTTGTGATGAATGCTCAGGTACACGGACATACTGCTTTAAACTAGGTTCAATATAAAATTGATAATATAAATTAATAATAAGTTGCACTTCACTTTCTTATTTATCGTGTAAAGCGAAAATTCCTATTGACTTTTATATAAAACAGTATAGATTTCTTTACAATTTAACTTTTATTAAAGAATTTATGCTAGGCTATGCACAAGAACAAAGAAGTCTGACAAAACAACAGAAAGAATCAATTGCCTTGCTATCTATAGGTACTTTTC…
/Users/barbour/Desktop/MUMmer3.18/seq/fasta.ixodes_scapularis.004	1131241386	YP_001494406.1	multidrug resistance ABC transporter ATP-binding protein	Rickettsia	180/190	0.94	0.613031	AGGTCCAAGGGGGGGGGAATTCACTACATCAATAGAGGGTACTATCCGGCGGAGTAAGTCATAAAACGTCTTTCGACACCTTCACCGTGGGTAATTTTACGGACTAAGAAAGATGAAGTAATACCACGATTTCTTTTAGCAATAACTACACCTTCGTAAGCTTGGAATCTTTCTGTTAGTTTTTCCTTACCGTCTTTCTCAATCGATCTATCAATAATTTTAACAGTTACTTTAACTGTATCGCCGGCTTCAAAATCAGGAATTTTTTTATTTGCAGTAAGCTTTGAAATATTTTCCTGTTCAAAGCGGTCAATAATATTCATTTTTTTAACTCCTTAACTCTATAAATCTTTAAGTAACTCCGGACGGCGTAATTTAGTAATCATATGTGATTGCTCT…
/Users/barbour/Desktop/MUMmer3.18/seq/fasta.ixodes_scapularis.004	1131242613	YP_001499856.1	Alanyl-tRNA synthetase	Rickettsia massiliae MTU5	142/172	0.82	0.642539	GTAAATCATCGCACTGTGGTGGATTCGCTCGTGAGACTATTAAAGCCCTACGTAAAGATGTTTTATCTAAATGATACGGCGGTGATATAAGCCGTAAACGTAAATTACTTGTGAAGCAAAAAGCAGGTAAAAAGAGAATGAGACAGTACGGTAATATCGAAATTCCGCAATCTGCGTTTATTGCAGCTTTAAAAATAGGTGATGAATAAAACTTTTTTATTTTATATAAAGAAAACGCTAGACGTTATAATAAAGATTTGTTATAAGGAAGTATCTGAATTTTCCAGATGCTTCTAATGTTCCTCGGTAGCTCAGTGGTAGAGCAAACGGCTGTTAACCGTTCGGTCGCTGGTTCGAGTCCGGCCCGAGGAGCCATTCCTCGGTTTTCGACAAATTTAC…
/Users/barbour/Desktop/MUMmer3.18/seq/fasta.ixodes_scapularis.004	1131244589	YP_001499034.1	Chromosome partitioning protein-like protein	Rickettsia massiliae	237/264	0.89	0.669412	GTTGAAATCAACGCCCTGAGGGTGCGACTCGATTTGTATCTAAAGACTATGCACGTGATACAAGGGACCATACTAAATGAATTTTATAATTATACCCAATATCATAGCCATACATTCTTTCAGGATAATCTAGCAGGACATATTAGCAATCGTATTACCGAAACCGCAAGATCCTTTGAGATGATCATTTCAATATTCGGCGAAAAAATTCTTCATAAACTTGCCATTATTGTATTTGCGTTAATTGCTTTATATTCCGTACATTACGTTTTTGCTACGATATTTATTTTATGGATTACAGTTTTTTTAGGACTTAACGTTCTTTTCTCAGATAAAATCAATAAATACTCGTTAAATTATGCTAGAAGCCAATCTTTTGTTGCCGGCAGTATTGTAGAT…
/Users/barbour/Desktop/MUMmer3.18/seq/fasta.ixodes_scapularis.004	1131252536	YP_001493519.1	hypothetical protein A1C_03650	Rickettsia akari str. Hartford	142/153	0.92	0.632731	CGTACCACTGTGATGTATTCGGACCAGGTCGCTACCGGACCAGAAATTAGCCTTAGAATTAAGCGGTATCAAGCGAGCAACCCCAAATCCTGGTATTTTTTTCCAGCAAGAAGCTGCTTCGCCATCGGAATGATAAATTGCTGCATAAAGCTTGTCTTTTGGGAGTTCAAATTCTTTAGTCAATAAATTCCAAGCGTAATATATGGCTTGTTCTTTAAAATAGTCACCGAATGAAAAATTACCTAGCATTTCAAAAAATGTGTGATGTCTTGCAGTATAACCGACATTCTCAAGGTCGTTATGTTTACCGCCGGCTCTAAGAGATTTCTGACTAGTTGCCGCTTTGATATAAGGTCTTTTTTCTTGTCCGGGAAAAACATTTTTAAATTGTACCATTCC…
/Users/barbour/Desktop/MUMmer3.18/seq/fasta.ixodes_scapularis.004	1131260838	YP_246757.1	Superoxide dismutase	Rickettsia felis URRWXCal2	46/48	0.95	0.671687	TCATCGCACTGTGGTGGATTCCGTTTTACAAGTACTGCGGTACTCACGTATTAAGTATACGCTCCGTTCCTCGTCTTGTGAACCGATTACTTTTTTTGAAGTTCATCGAGTATATTACATAATTACTCGTAGTATACCTACTATTTGTTTATTCTGAATATAATTATGAACACAATAAATAAACCTTATATATTTGTTATAGGTAATGAAAAAGGCGGAGCAGGTAAAACTACCTGTTCTATGCATCTAATAATCGCTCTGCTTTATCAAAATTATTCGGTAGTAAGTATAGATACCGATTCACGTCAAAGTTCGTTAACGAATTATTTAAAAAATCGAGATTTATATAATAAACAAAATCCTGATAAAACTGTATTAGTACCGAAACATTTTCATATA…
/Users/barbour/Desktop/MUMmer3.18/seq/fasta.ixodes_scapularis.004	1131268193	YP_246757.1	Superoxide dismutase	Rickettsia felis URRWXCal2	46/48	0.95	0.674107	AAGTCATGTGGTGGATTCGATTTTTTATGAGTGCAGGCTCATATTCAAGATGAACTCCACTTAAAATAGCTTTCCCATCACCGTAAGTACATTTTATTATTGCAGGTTTATTATCTTCATAACTTGCTATTATTTCAGTATCTTTAGTATTTTCTGCATCAACAAAATATCCACCGCCATTATAAAAAGCATAACAATCCTTAATATTTAAATTAAGTGTTGGATTTATTTTTAGATAAGCGGCTCTTACTCCTTTATGTGAGTTGTAATAATAAGGAGCAAGCAGCGGTCCTCTAACCGTTCCATTGAAAATCTTTAATTCTCTTTCACCTATAACCTCTATATTTGTTCCTTTAGCGAATTCTACATAGTTACCGCTATAGTAACTGCCTGCACATA…
/Users/barbour/Desktop/MUMmer3.18/seq/fasta.ixodes_scapularis.004	1131273351	YP_246976.1	Sco2 protein precursor	Rickettsia felis URRWXCal2	68/71	0.95	0.647321	GAATCATCGCACTGTGGTGTATTCAACTGCTCACAAAATCCTTCAAAACTACCGAAATCTTTATTATATTTGTTCTAATATTTTACCACTTGGCTTACCTCCGCCCTGCGGTTTTATTGAATGCCACAAAAAGGTATGATTCCATATTTGGGCTGCGTTATTAAAAATAGCTGCATTTGAGTTTTGAGAGGACCATTCTATTATTTCTTCTAAATCTTTTTTTTTGTAATTCTTCTTTATCTTTGAGTAAATTGTTTAGATTTTGTACATAAGCATTATGATGTTTACCATGATGATAATCAAAAGTCTCGGGAGTAAAATGTAGTTTAAAACTTTCTTTCTCATAAGGTAAATCAGGTAAGATAAAAGGATATGAGGTTTGATTAGATTTGTTGCAAT…
/Users/barbour/Desktop/MUMmer3.18/seq/fasta.ixodes_scapularis.004	1131273351	YP_246078.1	Proline/betaine transporter	Rickettsia felis URRWXCal2	206/279	0.73	0.647321	GAATCATCGCACTGTGGTGTATTCAACTGCTCACAAAATCCTTCAAAACTACCGAAATCTTTATTATATTTGTTCTAATATTTTACCACTTGGCTTACCTCCGCCCTGCGGTTTTATTGAATGCCACAAAAAGGTATGATTCCATATTTGGGCTGCGTTATTAAAAATAGCTGCATTTGAGTTTTGAGAGGACCATTCTATTATTTCTTCTAAATCTTTTTTTTTGTAATTCTTCTTTATCTTTGAGTAAATTGTTTAGATTTTGTACATAAGCATTATGATGTTTACCATGATGATAATCAAAAGTCTCGGGAGTAAAATGTAGTTTAAAACTTTCTTTCTCATAAGGTAAATCAGGTAAGATAAAAGGATATGAGGTTTGATTAGATTTGTTGCAAT…
/Users/barbour/Desktop/MUMmer3.18/seq/fasta.ixodes_scapularis.004	1131419550	YP_246976.1	Sco2 protein precursor	Rickettsia felis URRWXCal2	68/71	0.95	0.622718	CGACGGTGTGATCTATAGCTGGCTGAAGTGAGACATATCAAATGAATAACCGTGCAACCGCTCTTTTAAAGAGCCGTGGAACGGAAATCCAATTGATTTGTTTTTCTTTTTACACGCGCCTACTGTCCGACGCACTACACGGGGGTCCGCGACGGCGGCAGCCCGGGGTTTAACCCCTGACGGTAACGAGCAACAGATAAAAGATGTAACCGATAAATTCAAGGTTTTCTATGCTCGTGTAAATGGTGATGATGACGACCCGAACTATATGCTTGATCATTCATCTTTTACCTATTTAATCGATGCAAACGGAAAATATCTGAAACATTTCTATTTAGATTCTTCACCTAAAGAAATTATGGAGTTTTTAAAAGGCAATTAATGAGTAATTATATATTA…
[truncated: 7,454 more rows]
